# Supplementary material for: Machine learning classifier for identification of damaging missense mutations exclusive to human mitochondrial DNA-encoded polypeptides
Source: BMC Bioinformatics. 2017 Mar 7;18:158. doi: 10.1186/s12859-017-1562-7 (PMC5341421; doi:10.1186/s12859-017-1562-7)
Supplement: Additional file 1: Table S1. — MtDNA missense variants.1 dataset (mdmv.1). Each mutation is described by its polypeptide RefSeq code (Code), gene (GENE), amino acid position within the polypeptide (AA position), wild type amino acid (WT AA), mutant amino acid (M AA), domain (Domain) and phenotype of the mutation (Phenotype). Numerical scores and predicted phenotypes for the three tested predictors (Provean, Mutpred and PolyPhen-2) are also included. (XLS 608 kb) [file 12859_2017_1562_MOESM1_ESM.xls]

## Sheet: mdmv1
Code	GENE	AA position	WT AA	M AA	Domain	Phenotype	PROVEAN (Score)	PROVEAN (Prediction)	MUTPRED (Score)	MUTPRED (Prediction)	POLYPHEN-2 (Score)	POLYPHEN-2 (Prediction)
YP_003024031.1	MT-ATP6	1	M	T	intermembrane	damaging	-4.97	Deleterious	0.983	Deleterious	0.896	possibly damaging
YP_003024031.1	MT-ATP6	105	A	P	transmembrane	damaging	-4.63	Deleterious	0.742	Neutral	1	probably damaging
YP_003024031.1	MT-ATP6	109	W	R	transmembrane	damaging	-12.92	Deleterious	0.78	Deleterious	0.999	probably damaging
YP_003024031.1	MT-ATP6	155	A	P	transmembrane	damaging	-4.39	Deleterious	0.742	Neutral	1	probably damaging
YP_003024031.1	MT-ATP6	156	L	P	transmembrane	damaging	-5.96	Deleterious	0.846	Deleterious	0.999	probably damaging
YP_003024031.1	MT-ATP6	156	L	R	transmembrane	damaging	-5.18	Deleterious	0.824	Deleterious	0.999	probably damaging
YP_003024031.1	MT-ATP6	162	A	V	transmembrane	damaging	-3.6	Deleterious	0.728	Neutral	0.999	probably damaging
YP_003024031.1	MT-ATP6	167	G	S	transmembrane	damaging	-5.34	Deleterious	0.86	Deleterious	1	probably damaging
YP_003024031.1	MT-ATP6	168	H	R	transmembrane	damaging	-7.02	Deleterious	0.827	Deleterious	0.99	probably damaging
YP_003024031.1	MT-ATP6	169	L	P	transmembrane	damaging	-6.19	Deleterious	0.837	Deleterious	0.999	probably damaging
YP_003024031.1	MT-ATP6	170	L	P	transmembrane	damaging	-6.22	Deleterious	0.865	Deleterious	0.999	probably damaging
YP_003024031.1	MT-ATP6	217	L	P	transmembrane	damaging	-6.26	Deleterious	0.719	Neutral	0.999	probably damaging
YP_003024031.1	MT-ATP6	217	L	R	transmembrane	damaging	-5.36	Deleterious	0.777	Deleterious	0.999	probably damaging
YP_003024031.1	MT-ATP6	220	L	P	transmembrane	damaging	-6.22	Deleterious	0.751	Deleterious	0.999	probably damaging
YP_003024031.1	MT-ATP6	222	L	P	matrix	damaging	-6.18	Deleterious	0.844	Deleterious	0.999	probably damaging
YP_003024031.1	MT-ATP6	1	M	V	intermembrane	neutral	-3.3	Deleterious	0.98	Deleterious	0.619	possibly damaging
YP_003024031.1	MT-ATP6	2	N	D	intermembrane	neutral	-3.06	Deleterious	0.349	Neutral	0.987	probably damaging
YP_003024031.1	MT-ATP6	2	N	S	intermembrane	neutral	-2.52	Deleterious	0.314	Neutral	0.987	probably damaging
YP_003024031.1	MT-ATP6	3	E	K	intermembrane	neutral	-1.47	Neutral	0.332	Neutral	0.987	probably damaging
YP_003024031.1	MT-ATP6	4	N	D	intermembrane	neutral	-3.21	Deleterious	0.231	Neutral	0.001	benign
YP_003024031.1	MT-ATP6	4	N	S	intermembrane	neutral	-2.47	Neutral	0.225	Neutral	0.004	benign
YP_003024031.1	MT-ATP6	5	L	P	intermembrane	neutral	-5.58	Deleterious	0.807	Deleterious	0.998	probably damaging
YP_003024031.1	MT-ATP6	6	F	V	intermembrane	neutral	-5.93	Deleterious	0.75	Deleterious	0.99	probably damaging
YP_003024031.1	MT-ATP6	6	F	L	intermembrane	neutral	-5.08	Deleterious	0.733	Neutral	0.976	probably damaging
YP_003024031.1	MT-ATP6	7	A	T	intermembrane	neutral	0.22	Neutral	0.183	Neutral	0.001	benign
YP_003024031.1	MT-ATP6	8	S	P	transmembrane	neutral	-1.27	Neutral	0.514	Neutral	0.001	benign
YP_003024031.1	MT-ATP6	9	F	L	transmembrane	neutral	-5.27	Deleterious	0.745	Neutral	0.976	probably damaging
YP_003024031.1	MT-ATP6	9	F	S	transmembrane	neutral	-7	Deleterious	0.79	Deleterious	0.99	probably damaging
YP_003024031.1	MT-ATP6	10	I	V	transmembrane	neutral	0.18	Neutral	0.347	Neutral	0.001	benign
YP_003024031.1	MT-ATP6	10	I	T	transmembrane	neutral	-0.17	Neutral	0.315	Neutral	0	benign
YP_003024031.1	MT-ATP6	11	A	T	transmembrane	neutral	1.16	Neutral	0.223	Neutral	0.002	benign
YP_003024031.1	MT-ATP6	11	A	P	transmembrane	neutral	-1.8	Neutral	0.365	Neutral	0.906	possibly damaging
YP_003024031.1	MT-ATP6	11	A	V	transmembrane	neutral	-1.14	Neutral	0.374	Neutral	0.218	benign
YP_003024031.1	MT-ATP6	13	T	A	transmembrane	neutral	-2.73	Deleterious	0.405	Neutral	0.994	probably damaging
YP_003024031.1	MT-ATP6	14	I	V	transmembrane	neutral	-0.53	Neutral	0.272	Neutral	0.002	benign
YP_003024031.1	MT-ATP6	14	I	T	transmembrane	neutral	-2.6	Deleterious	0.549	Neutral	0.617	possibly damaging
YP_003024031.1	MT-ATP6	14	I	M	transmembrane	neutral	-0.03	Neutral	0.4	Neutral	0.85	possibly damaging
YP_003024031.1	MT-ATP6	16	G	S	transmembrane	neutral	-4.62	Deleterious	0.355	Neutral	0.895	possibly damaging
YP_003024031.1	MT-ATP6	16	G	D	transmembrane	neutral	-5.43	Deleterious	0.447	Neutral	0.05	benign
YP_003024031.1	MT-ATP6	17	L	M	transmembrane	neutral	-0.98	Neutral	0.521	Neutral	0.999	probably damaging
YP_003024031.1	MT-ATP6	18	P	S	transmembrane	neutral	-6.59	Deleterious	0.596	Neutral	0.999	probably damaging
YP_003024031.1	MT-ATP6	19	A	T	transmembrane	neutral	-0.45	Neutral	0.55	Neutral	0.999	probably damaging
YP_003024031.1	MT-ATP6	19	A	V	transmembrane	neutral	1.01	Neutral	0.577	Neutral	0.999	probably damaging
YP_003024031.1	MT-ATP6	20	A	T	transmembrane	neutral	-0.4	Neutral	0.553	Neutral	0.004	benign
YP_003024031.1	MT-ATP6	21	V	M	transmembrane	neutral	-0.88	Neutral	0.571	Neutral	0.923	possibly damaging
YP_003024031.1	MT-ATP6	21	V	G	transmembrane	neutral	-3.43	Deleterious	0.573	Neutral	0.961	probably damaging
YP_003024031.1	MT-ATP6	21	V	E	transmembrane	neutral	-3.05	Deleterious	0.59	Neutral	0.987	probably damaging
YP_003024031.1	MT-ATP6	21	V	A	transmembrane	neutral	-0.85	Neutral	0.577	Neutral	0.587	possibly damaging
YP_003024031.1	MT-ATP6	22	L	P	transmembrane	neutral	-3.66	Deleterious	0.642	Neutral	0.002	benign
YP_003024031.1	MT-ATP6	23	I	V	transmembrane	neutral	-0.13	Neutral	0.627	Neutral	0.002	benign
YP_003024031.1	MT-ATP6	23	I	T	transmembrane	neutral	-2.2	Neutral	0.62	Neutral	0.617	possibly damaging
YP_003024031.1	MT-ATP6	24	I	V	transmembrane	neutral	-0.7	Neutral	0.539	Neutral	0.888	possibly damaging
YP_003024031.1	MT-ATP6	24	I	L	transmembrane	neutral	-0.73	Neutral	0.558	Neutral	0.888	possibly damaging
YP_003024031.1	MT-ATP6	24	I	T	transmembrane	neutral	-3.73	Deleterious	0.565	Neutral	0.99	probably damaging
YP_003024031.1	MT-ATP6	25	L	M	transmembrane	neutral	-0.02	Neutral	0.6	Neutral	0.999	probably damaging
YP_003024031.1	MT-ATP6	25	L	P	transmembrane	neutral	-3.88	Deleterious	0.636	Neutral	0.999	probably damaging
YP_003024031.1	MT-ATP6	26	F	L	matrix	neutral	-1.96	Neutral	0.614	Neutral	0	benign
YP_003024031.1	MT-ATP6	26	F	I	matrix	neutral	-2.41	Neutral	0.65	Neutral	0.035	benign
YP_003024031.1	MT-ATP6	26	F	S	matrix	neutral	-4.76	Deleterious	0.674	Neutral	0.262	benign
YP_003024031.1	MT-ATP6	27	P	S	matrix	neutral	-7.11	Deleterious	0.633	Neutral	0.999	probably damaging
YP_003024031.1	MT-ATP6	30	L	V	matrix	neutral	-2.39	Neutral	0.619	Neutral	0.994	probably damaging
YP_003024031.1	MT-ATP6	30	L	S	matrix	neutral	-5.13	Deleterious	0.663	Neutral	0.999	probably damaging
YP_003024031.1	MT-ATP6	30	L	F	matrix	neutral	-3.18	Deleterious	0.582	Neutral	0.999	probably damaging
YP_003024031.1	MT-ATP6	31	I	T	matrix	neutral	-2.08	Neutral	0.641	Neutral	0.081	benign
YP_003024031.1	MT-ATP6	31	I	M	matrix	neutral	-0.51	Neutral	0.59	Neutral	0.38	benign
YP_003024031.1	MT-ATP6	32	P	L	matrix	neutral	-7.74	Deleterious	0.565	Neutral	1	probably damaging
YP_003024031.1	MT-ATP6	33	T	P	matrix	neutral	-1.57	Neutral	0.478	Neutral	0.567	possibly damaging
YP_003024031.1	MT-ATP6	33	T	A	matrix	neutral	-2.41	Neutral	0.411	Neutral	0	benign
YP_003024031.1	MT-ATP6	33	T	S	matrix	neutral	-1.2	Neutral	0.24	Neutral	0.072	benign
YP_003024031.1	MT-ATP6	33	T	I	matrix	neutral	-4.14	Deleterious	0.486	Neutral	0.272	benign
YP_003024031.1	MT-ATP6	36	Y	H	matrix	neutral	1.15	Neutral	0.395	Neutral	0	benign
YP_003024031.1	MT-ATP6	36	Y	C	matrix	neutral	-2.27	Neutral	0.452	Neutral	0.935	possibly damaging
YP_003024031.1	MT-ATP6	37	L	I	matrix	neutral	-1.42	Neutral	0.72	Neutral	0.415	benign
YP_003024031.1	MT-ATP6	37	L	F	matrix	neutral	-1.26	Neutral	0.725	Neutral	0.011	benign
YP_003024031.1	MT-ATP6	37	L	P	matrix	neutral	-4.25	Deleterious	0.474	Neutral	0.987	probably damaging
YP_003024031.1	MT-ATP6	38	I	V	matrix	neutral	-0.59	Neutral	0.481	Neutral	0.888	possibly damaging
YP_003024031.1	MT-ATP6	38	I	L	matrix	neutral	-0.87	Neutral	0.528	Neutral	0.888	possibly damaging
YP_003024031.1	MT-ATP6	38	I	T	matrix	neutral	-2.86	Deleterious	0.644	Neutral	0.99	probably damaging
YP_003024031.1	MT-ATP6	38	I	S	matrix	neutral	-3.84	Deleterious	0.669	Neutral	0.99	probably damaging
YP_003024031.1	MT-ATP6	39	N	H	matrix	neutral	-3.24	Deleterious	0.519	Neutral	0.999	probably damaging
YP_003024031.1	MT-ATP6	39	N	D	matrix	neutral	-2.68	Deleterious	0.577	Neutral	0.994	probably damaging
YP_003024031.1	MT-ATP6	39	N	T	matrix	neutral	-3.1	Deleterious	0.528	Neutral	0.997	probably damaging
YP_003024031.1	MT-ATP6	39	N	S	matrix	neutral	-2.6	Deleterious	0.509	Neutral	0.994	probably damaging
YP_003024031.1	MT-ATP6	39	N	I	matrix	neutral	-5.9	Deleterious	0.66	Neutral	0.999	probably damaging
YP_003024031.1	MT-ATP6	40	N	S	matrix	neutral	-4.11	Deleterious	0.663	Neutral	0.994	probably damaging
YP_003024031.1	MT-ATP6	41	R	Q	matrix	neutral	-3.62	Deleterious	0.759	Deleterious	0.995	probably damaging
YP_003024031.1	MT-ATP6	41	R	P	matrix	neutral	-6.33	Deleterious	0.798	Deleterious	0.999	probably damaging
YP_003024031.1	MT-ATP6	42	L	P	matrix	neutral	-5.15	Deleterious	0.756	Deleterious	0.999	probably damaging
YP_003024031.1	MT-ATP6	43	I	V	matrix	neutral	-0.07	Neutral	0.325	Neutral	0.002	benign
YP_003024031.1	MT-ATP6	43	I	T	matrix	neutral	-1.22	Neutral	0.422	Neutral	0.617	possibly damaging
YP_003024031.1	MT-ATP6	44	T	S	matrix	neutral	-0.95	Neutral	0.381	Neutral	0.035	benign
YP_003024031.1	MT-ATP6	44	T	A	matrix	neutral	-2.25	Neutral	0.413	Neutral	0	benign
YP_003024031.1	MT-ATP6	44	T	I	matrix	neutral	-3.54	Deleterious	0.556	Neutral	0.001	benign
YP_003024031.1	MT-ATP6	45	T	S	matrix	neutral	-1.29	Neutral	0.482	Neutral	0.116	benign
YP_003024031.1	MT-ATP6	45	T	A	matrix	neutral	-0.59	Neutral	0.466	Neutral	0.001	benign
YP_003024031.1	MT-ATP6	47	Q	R	matrix	neutral	-1.69	Neutral	0.616	Neutral	0.002	benign
YP_003024031.1	MT-ATP6	48	W	S	matrix	neutral	-11.64	Deleterious	0.771	Deleterious	0.999	probably damaging
YP_003024031.1	MT-ATP6	48	W	R	matrix	neutral	-11.72	Deleterious	0.76	Deleterious	0.999	probably damaging
YP_003024031.1	MT-ATP6	50	I	V	matrix	neutral	-0.33	Neutral	0.436	Neutral	0.059	benign
YP_003024031.1	MT-ATP6	51	K	Q	matrix	neutral	0.15	Neutral	0.422	Neutral	0	benign
YP_003024031.1	MT-ATP6	52	L	P	transmembrane	neutral	-3.93	Deleterious	0.761	Deleterious	0.961	probably damaging
YP_003024031.1	MT-ATP6	52	L	R	transmembrane	neutral	-2.09	Neutral	0.76	Deleterious	0.011	benign
YP_003024031.1	MT-ATP6	53	T	A	transmembrane	neutral	-1.36	Neutral	0.413	Neutral	0.002	benign
YP_003024031.1	MT-ATP6	53	T	I	transmembrane	neutral	-0.23	Neutral	0.289	Neutral	0.005	benign
YP_003024031.1	MT-ATP6	54	S	P	transmembrane	neutral	-2.16	Neutral	0.688	Neutral	0.635	possibly damaging
YP_003024031.1	MT-ATP6	54	S	L	transmembrane	neutral	-0.24	Neutral	0.586	Neutral	0	benign
YP_003024031.1	MT-ATP6	55	K	E	transmembrane	neutral	-2.9	Deleterious	0.51	Neutral	0.994	probably damaging
YP_003024031.1	MT-ATP6	57	M	T	transmembrane	neutral	-3.61	Deleterious	0.845	Deleterious	0.949	possibly damaging
YP_003024031.1	MT-ATP6	57	M	I	transmembrane	neutral	-1.08	Neutral	0.56	Neutral	0.89	possibly damaging
YP_003024031.1	MT-ATP6	58	M	V	transmembrane	neutral	-2.58	Deleterious	0.631	Neutral	0.778	possibly damaging
YP_003024031.1	MT-ATP6	58	M	T	transmembrane	neutral	-4.26	Deleterious	0.625	Neutral	0.949	possibly damaging
YP_003024031.1	MT-ATP6	58	M	I	transmembrane	neutral	-2.25	Neutral	0.678	Neutral	0.89	possibly damaging
YP_003024031.1	MT-ATP6	59	T	S	transmembrane	neutral	-0.64	Neutral	0.261	Neutral	0.25	benign
YP_003024031.1	MT-ATP6	59	T	A	transmembrane	neutral	-0.94	Neutral	0.14	Neutral	0.002	benign
YP_003024031.1	MT-ATP6	59	T	I	transmembrane	neutral	-1.02	Neutral	0.279	Neutral	0.005	benign
YP_003024031.1	MT-ATP6	60	M	V	transmembrane	neutral	0.03	Neutral	0.442	Neutral	0	benign
YP_003024031.1	MT-ATP6	60	M	L	transmembrane	neutral	-0.56	Neutral	0.481	Neutral	0	benign
YP_003024031.1	MT-ATP6	60	M	T	transmembrane	neutral	0.32	Neutral	0.202	Neutral	0	benign
YP_003024031.1	MT-ATP6	60	M	I	transmembrane	neutral	-0.38	Neutral	0.454	Neutral	0.004	benign
YP_003024031.1	MT-ATP6	61	H	Y	transmembrane	neutral	-2.57	Deleterious	0.218	Neutral	0.977	probably damaging
YP_003024031.1	MT-ATP6	62	N	D	transmembrane	neutral	-3.9	Deleterious	0.617	Neutral	0.358	benign
YP_003024031.1	MT-ATP6	62	N	S	transmembrane	neutral	-3.55	Deleterious	0.526	Neutral	0.002	benign
YP_003024031.1	MT-ATP6	63	T	A	transmembrane	neutral	-1.01	Neutral	0.27	Neutral	0	benign
YP_003024031.1	MT-ATP6	63	T	I	transmembrane	neutral	-1.43	Neutral	0.318	Neutral	0.149	benign
YP_003024031.1	MT-ATP6	65	G	A	transmembrane	neutral	-5.29	Deleterious	0.731	Neutral	1	probably damaging
YP_003024031.1	MT-ATP6	66	R	Q	transmembrane	neutral	-0.52	Neutral	0.635	Neutral	0.021	benign
YP_003024031.1	MT-ATP6	67	T	A	transmembrane	neutral	-2.14	Neutral	0.559	Neutral	0.005	benign
YP_003024031.1	MT-ATP6	68	W	C	transmembrane	neutral	-11.57	Deleterious	0.882	Deleterious	1	probably damaging
YP_003024031.1	MT-ATP6	70	L	I	transmembrane	neutral	-1.47	Neutral	0.673	Neutral	0.994	probably damaging
YP_003024031.1	MT-ATP6	71	M	T	intermembrane	neutral	-4.19	Deleterious	0.77	Deleterious	0.949	possibly damaging
YP_003024031.1	MT-ATP6	72	L	R	intermembrane	neutral	-5.32	Deleterious	0.878	Deleterious	0.999	probably damaging
YP_003024031.1	MT-ATP6	73	V	M	intermembrane	neutral	0.03	Neutral	0.727	Neutral	0.001	benign
YP_003024031.1	MT-ATP6	74	S	A	intermembrane	neutral	-2.33	Neutral	0.773	Deleterious	0.031	benign
YP_003024031.1	MT-ATP6	75	L	S	intermembrane	neutral	-5.38	Deleterious	0.671	Neutral	0.999	probably damaging
YP_003024031.1	MT-ATP6	76	I	V	intermembrane	neutral	-0.48	Neutral	0.615	Neutral	0.888	possibly damaging
YP_003024031.1	MT-ATP6	77	I	T	intermembrane	neutral	-2.17	Neutral	0.63	Neutral	0	benign
YP_003024031.1	MT-ATP6	79	I	T	intermembrane	neutral	-3.89	Deleterious	0.687	Neutral	0.99	probably damaging
YP_003024031.1	MT-ATP6	79	I	V	intermembrane	neutral	-0.92	Neutral	0.609	Neutral	0.888	possibly damaging
YP_003024031.1	MT-ATP6	80	A	T	intermembrane	neutral	-1.22	Neutral	0.608	Neutral	0.001	benign
YP_003024031.1	MT-ATP6	80	A	V	intermembrane	neutral	-0.8	Neutral	0.721	Neutral	0.157	benign
YP_003024031.1	MT-ATP6	81	T	A	intermembrane	neutral	-1.67	Neutral	0.65	Neutral	0.415	benign
YP_003024031.1	MT-ATP6	81	T	M	intermembrane	neutral	-2.61	Deleterious	0.704	Neutral	0.987	probably damaging
YP_003024031.1	MT-ATP6	83	N	S	intermembrane	neutral	-4.57	Deleterious	0.813	Deleterious	0.994	probably damaging
YP_003024031.1	MT-ATP6	84	L	F	intermembrane	neutral	-3.31	Deleterious	0.666	Neutral	0.999	probably damaging
YP_003024031.1	MT-ATP6	87	L	V	transmembrane	neutral	-2.66	Deleterious	0.737	Neutral	0.994	probably damaging
YP_003024031.1	MT-ATP6	87	L	F	transmembrane	neutral	-3.59	Deleterious	0.706	Neutral	0.999	probably damaging
YP_003024031.1	MT-ATP6	90	H	Y	transmembrane	neutral	0.24	Neutral	0.608	Neutral	0.002	benign
YP_003024031.1	MT-ATP6	90	H	R	transmembrane	neutral	-5.28	Deleterious	0.819	Deleterious	0.766	possibly damaging
YP_003024031.1	MT-ATP6	93	T	S	transmembrane	neutral	-3.46	Deleterious	0.687	Neutral	0.994	probably damaging
YP_003024031.1	MT-ATP6	93	T	A	transmembrane	neutral	-4.24	Deleterious	0.647	Neutral	0.994	probably damaging
YP_003024031.1	MT-ATP6	96	T	S	transmembrane	neutral	-3.07	Deleterious	0.674	Neutral	0.994	probably damaging
YP_003024031.1	MT-ATP6	96	T	A	transmembrane	neutral	-3.89	Deleterious	0.71	Neutral	0.994	probably damaging
YP_003024031.1	MT-ATP6	99	S	P	transmembrane	neutral	-4.37	Deleterious	0.697	Neutral	0.995	probably damaging
YP_003024031.1	MT-ATP6	99	S	A	transmembrane	neutral	-2.51	Deleterious	0.663	Neutral	0.975	probably damaging
YP_003024031.1	MT-ATP6	100	M	T	transmembrane	neutral	-4.19	Deleterious	0.661	Neutral	0.949	possibly damaging
YP_003024031.1	MT-ATP6	101	N	D	transmembrane	neutral	-4.42	Deleterious	0.786	Deleterious	0.994	probably damaging
YP_003024031.1	MT-ATP6	103	A	T	transmembrane	neutral	-2.15	Neutral	0.517	Neutral	0.999	probably damaging
YP_003024031.1	MT-ATP6	104	M	V	transmembrane	neutral	-2.46	Neutral	0.705	Neutral	0.778	possibly damaging
YP_003024031.1	MT-ATP6	104	M	T	transmembrane	neutral	-4.28	Deleterious	0.708	Neutral	0.949	possibly damaging
YP_003024031.1	MT-ATP6	105	A	T	transmembrane	neutral	-3.64	Deleterious	0.706	Neutral	0.999	probably damaging
YP_003024031.1	MT-ATP6	106	I	V	transmembrane	neutral	-0.46	Neutral	0.381	Neutral	0.002	benign
YP_003024031.1	MT-ATP6	106	I	L	transmembrane	neutral	-1.59	Neutral	0.526	Neutral	0.059	benign
YP_003024031.1	MT-ATP6	106	I	T	transmembrane	neutral	-3.71	Deleterious	0.642	Neutral	0.617	possibly damaging
YP_003024031.1	MT-ATP6	109	W	S	transmembrane	neutral	-12.89	Deleterious	0.746	Neutral	0.999	probably damaging
YP_003024031.1	MT-ATP6	109	W	L	transmembrane	neutral	-11.99	Deleterious	0.732	Neutral	0.995	probably damaging
YP_003024031.1	MT-ATP6	110	A	T	transmembrane	neutral	-1.75	Neutral	0.604	Neutral	0.004	benign
YP_003024031.1	MT-ATP6	110	A	V	transmembrane	neutral	-1.15	Neutral	0.584	Neutral	0.404	benign
YP_003024031.1	MT-ATP6	111	G	S	transmembrane	neutral	-2.1	Neutral	0.61	Neutral	0.185	benign
YP_003024031.1	MT-ATP6	112	T	P	transmembrane	neutral	-5.25	Deleterious	0.573	Neutral	0.567	possibly damaging
YP_003024031.1	MT-ATP6	112	T	A	transmembrane	neutral	-3.97	Deleterious	0.369	Neutral	0	benign
YP_003024031.1	MT-ATP6	112	T	M	transmembrane	neutral	-5.24	Deleterious	0.485	Neutral	0.726	possibly damaging
YP_003024031.1	MT-ATP6	113	V	M	transmembrane	neutral	-2.57	Deleterious	0.581	Neutral	0.999	probably damaging
YP_003024031.1	MT-ATP6	113	V	L	transmembrane	neutral	-2.46	Neutral	0.599	Neutral	0.975	probably damaging
YP_003024031.1	MT-ATP6	113	V	A	transmembrane	neutral	-3.43	Deleterious	0.667	Neutral	0.989	probably damaging
YP_003024031.1	MT-ATP6	114	I	V	transmembrane	neutral	-0.39	Neutral	0.266	Neutral	0	benign
YP_003024031.1	MT-ATP6	114	I	T	transmembrane	neutral	-2.82	Deleterious	0.429	Neutral	0	benign
YP_003024031.1	MT-ATP6	115	M	V	transmembrane	neutral	0.29	Neutral	0.47	Neutral	0.002	benign
YP_003024031.1	MT-ATP6	115	M	L	transmembrane	neutral	0.07	Neutral	0.468	Neutral	0.001	benign
YP_003024031.1	MT-ATP6	115	M	T	transmembrane	neutral	0.15	Neutral	0.486	Neutral	0	benign
YP_003024031.1	MT-ATP6	116	G	S	transmembrane	neutral	-5.54	Deleterious	0.791	Deleterious	0.05	benign
YP_003024031.1	MT-ATP6	116	G	A	transmembrane	neutral	-5.5	Deleterious	0.822	Deleterious	0.778	possibly damaging
YP_003024031.1	MT-ATP6	117	F	L	transmembrane	neutral	-1.16	Neutral	0.291	Neutral	0	benign
YP_003024031.1	MT-ATP6	118	R	C	transmembrane	neutral	-7.1	Deleterious	0.856	Deleterious	1	probably damaging
YP_003024031.1	MT-ATP6	118	R	H	transmembrane	neutral	-4.56	Deleterious	0.8	Deleterious	0.999	probably damaging
YP_003024031.1	MT-ATP6	119	S	P	transmembrane	neutral	-2.21	Neutral	0.571	Neutral	0.325	benign
YP_003024031.1	MT-ATP6	119	S	F	transmembrane	neutral	-0.46	Neutral	0.54	Neutral	0	benign
YP_003024031.1	MT-ATP6	119	S	C	transmembrane	neutral	-2.28	Neutral	0.548	Neutral	0.628	possibly damaging
YP_003024031.1	MT-ATP6	120	K	E	transmembrane	neutral	-1.87	Neutral	0.637	Neutral	0.994	probably damaging
YP_003024031.1	MT-ATP6	121	I	V	transmembrane	neutral	0.64	Neutral	0.386	Neutral	0	benign
YP_003024031.1	MT-ATP6	121	I	T	transmembrane	neutral	2.42	Neutral	0.567	Neutral	0	benign
YP_003024031.1	MT-ATP6	123	N	D	matrix	neutral	-0.99	Neutral	0.474	Neutral	0.4	benign
YP_003024031.1	MT-ATP6	123	N	I	matrix	neutral	-0.18	Neutral	0.417	Neutral	0.005	benign
YP_003024031.1	MT-ATP6	123	N	K	matrix	neutral	-0.31	Neutral	0.534	Neutral	0.447	benign
YP_003024031.1	MT-ATP6	124	A	T	matrix	neutral	-0.66	Neutral	0.512	Neutral	0	benign
YP_003024031.1	MT-ATP6	124	A	V	matrix	neutral	-2.74	Deleterious	0.577	Neutral	0.116	benign
YP_003024031.1	MT-ATP6	126	A	T	matrix	neutral	-2.86	Deleterious	0.796	Deleterious	0.019	benign
YP_003024031.1	MT-ATP6	127	H	Y	matrix	neutral	-5.55	Deleterious	0.758	Deleterious	0.977	probably damaging
YP_003024031.1	MT-ATP6	127	H	N	matrix	neutral	-6.47	Deleterious	0.792	Deleterious	0.977	probably damaging
YP_003024031.1	MT-ATP6	127	H	R	matrix	neutral	-7.4	Deleterious	0.798	Deleterious	0.99	probably damaging
YP_003024031.1	MT-ATP6	128	F	L	matrix	neutral	0.09	Neutral	0.742	Neutral	0	benign
YP_003024031.1	MT-ATP6	132	G	S	matrix	neutral	-5.42	Deleterious	0.687	Neutral	1	probably damaging
YP_003024031.1	MT-ATP6	132	G	D	matrix	neutral	-6.37	Deleterious	0.702	Neutral	1	probably damaging
YP_003024031.1	MT-ATP6	133	T	A	matrix	neutral	-4.44	Deleterious	0.437	Neutral	0.994	probably damaging
YP_003024031.1	MT-ATP6	135	T	A	matrix	neutral	-2.93	Deleterious	0.349	Neutral	0.994	probably damaging
YP_003024031.1	MT-ATP6	135	T	M	matrix	neutral	-3.19	Deleterious	0.427	Neutral	1	probably damaging
YP_003024031.1	MT-ATP6	135	T	K	matrix	neutral	-3.99	Deleterious	0.526	Neutral	0.997	probably damaging
YP_003024031.1	MT-ATP6	136	P	S	matrix	neutral	-5.13	Deleterious	0.662	Neutral	0.999	probably damaging
YP_003024031.1	MT-ATP6	136	P	L	matrix	neutral	-5.66	Deleterious	0.666	Neutral	1	probably damaging
YP_003024031.1	MT-ATP6	137	L	F	matrix	neutral	-3.6	Deleterious	0.756	Deleterious	0.999	probably damaging
YP_003024031.1	MT-ATP6	138	I	V	matrix	neutral	-0.84	Neutral	0.615	Neutral	0.888	possibly damaging
YP_003024031.1	MT-ATP6	138	I	T	matrix	neutral	-4.32	Deleterious	0.779	Deleterious	0.99	probably damaging
YP_003024031.1	MT-ATP6	139	P	S	matrix	neutral	-7	Deleterious	0.784	Deleterious	0.999	probably damaging
YP_003024031.1	MT-ATP6	140	M	V	matrix	neutral	-1.36	Neutral	0.493	Neutral	0.778	possibly damaging
YP_003024031.1	MT-ATP6	140	M	T	matrix	neutral	-3.55	Deleterious	0.596	Neutral	0.949	possibly damaging
YP_003024031.1	MT-ATP6	140	M	I	matrix	neutral	-1.4	Neutral	0.48	Neutral	0.89	possibly damaging
YP_003024031.1	MT-ATP6	142	V	I	matrix	neutral	0.12	Neutral	0.439	Neutral	0	benign
YP_003024031.1	MT-ATP6	142	V	A	matrix	neutral	-3.51	Deleterious	0.492	Neutral	0.067	benign
YP_003024031.1	MT-ATP6	143	I	V	matrix	neutral	-0.56	Neutral	0.27	Neutral	0.888	possibly damaging
YP_003024031.1	MT-ATP6	143	I	T	matrix	neutral	-3.89	Deleterious	0.479	Neutral	0.99	probably damaging
YP_003024031.1	MT-ATP6	144	I	T	matrix	neutral	-4.56	Deleterious	0.549	Neutral	0.99	probably damaging
YP_003024031.1	MT-ATP6	145	E	K	matrix	neutral	-3.67	Deleterious	0.826	Deleterious	0.994	probably damaging
YP_003024031.1	MT-ATP6	145	E	D	matrix	neutral	-2.76	Deleterious	0.72	Neutral	0.994	probably damaging
YP_003024031.1	MT-ATP6	146	T	S	matrix	neutral	-3.66	Deleterious	0.592	Neutral	0.994	probably damaging
YP_003024031.1	MT-ATP6	146	T	A	matrix	neutral	-4.58	Deleterious	0.586	Neutral	0.994	probably damaging
YP_003024031.1	MT-ATP6	147	I	V	matrix	neutral	-0.79	Neutral	0.469	Neutral	0.004	benign
YP_003024031.1	MT-ATP6	147	I	T	matrix	neutral	-4.08	Deleterious	0.579	Neutral	0.742	possibly damaging
YP_003024031.1	MT-ATP6	148	S	G	matrix	neutral	-3.67	Deleterious	0.684	Neutral	0.989	probably damaging
YP_003024031.1	MT-ATP6	149	L	R	matrix	neutral	-5.48	Deleterious	0.744	Neutral	0.999	probably damaging
YP_003024031.1	MT-ATP6	149	L	P	matrix	neutral	-6.42	Deleterious	0.706	Neutral	0.999	probably damaging
YP_003024031.1	MT-ATP6	150	L	V	matrix	neutral	-1.28	Neutral	0.564	Neutral	0.035	benign
YP_003024031.1	MT-ATP6	150	L	F	matrix	neutral	2.75	Neutral	0.518	Neutral	0	benign
YP_003024031.1	MT-ATP6	150	L	P	matrix	neutral	-4.38	Deleterious	0.649	Neutral	0.791	possibly damaging
YP_003024031.1	MT-ATP6	151	I	L	transmembrane	neutral	-1.8	Neutral	0.566	Neutral	0.888	possibly damaging
YP_003024031.1	MT-ATP6	151	I	T	transmembrane	neutral	-4.47	Deleterious	0.674	Neutral	0.99	probably damaging
YP_003024031.1	MT-ATP6	151	I	M	transmembrane	neutral	-2.71	Deleterious	0.57	Neutral	0.997	probably damaging
YP_003024031.1	MT-ATP6	152	Q	R	transmembrane	neutral	-0.64	Neutral	0.715	Neutral	0.977	probably damaging
YP_003024031.1	MT-ATP6	154	M	V	transmembrane	neutral	-0.79	Neutral	0.497	Neutral	0	benign
YP_003024031.1	MT-ATP6	154	M	T	transmembrane	neutral	-3.02	Deleterious	0.6	Neutral	0.104	benign
YP_003024031.1	MT-ATP6	155	A	T	transmembrane	neutral	-3.22	Deleterious	0.497	Neutral	0.999	probably damaging
YP_003024031.1	MT-ATP6	157	A	T	transmembrane	neutral	-2.93	Deleterious	0.82	Deleterious	0.999	probably damaging
YP_003024031.1	MT-ATP6	157	A	G	transmembrane	neutral	-0.45	Neutral	0.791	Deleterious	0.998	probably damaging
YP_003024031.1	MT-ATP6	158	V	M	transmembrane	neutral	-2.66	Deleterious	0.656	Neutral	0.726	possibly damaging
YP_003024031.1	MT-ATP6	158	V	A	transmembrane	neutral	-3.55	Deleterious	0.704	Neutral	0	benign
YP_003024031.1	MT-ATP6	161	T	S	transmembrane	neutral	-3.59	Deleterious	0.628	Neutral	0.994	probably damaging
YP_003024031.1	MT-ATP6	161	T	A	transmembrane	neutral	-4.49	Deleterious	0.625	Neutral	0.994	probably damaging
YP_003024031.1	MT-ATP6	164	I	V	transmembrane	neutral	-0.9	Neutral	0.621	Neutral	0.888	possibly damaging
YP_003024031.1	MT-ATP6	164	I	T	transmembrane	neutral	-3.81	Deleterious	0.854	Deleterious	0.99	probably damaging
YP_003024031.1	MT-ATP6	165	T	I	transmembrane	neutral	-5.43	Deleterious	0.689	Neutral	0.999	probably damaging
YP_003024031.1	MT-ATP6	166	A	T	transmembrane	neutral	-3.54	Deleterious	0.719	Neutral	0.999	probably damaging
YP_003024031.1	MT-ATP6	167	G	D	transmembrane	neutral	-6.28	Deleterious	0.869	Deleterious	1	probably damaging
YP_003024031.1	MT-ATP6	167	G	A	transmembrane	neutral	-5.34	Deleterious	0.885	Deleterious	1	probably damaging
YP_003024031.1	MT-ATP6	171	M	V	transmembrane	neutral	-0.49	Neutral	0.462	Neutral	0.778	possibly damaging
YP_003024031.1	MT-ATP6	171	M	T	transmembrane	neutral	-3.25	Deleterious	0.554	Neutral	0.949	possibly damaging
YP_003024031.1	MT-ATP6	172	H	R	transmembrane	neutral	-4.55	Deleterious	0.791	Deleterious	0.854	possibly damaging
YP_003024031.1	MT-ATP6	174	I	V	transmembrane	neutral	-0.68	Neutral	0.576	Neutral	0.888	possibly damaging
YP_003024031.1	MT-ATP6	176	S	G	transmembrane	neutral	-1.07	Neutral	0.401	Neutral	0.116	benign
YP_003024031.1	MT-ATP6	176	S	N	transmembrane	neutral	-0.69	Neutral	0.37	Neutral	0.388	benign
YP_003024031.1	MT-ATP6	177	A	T	transmembrane	neutral	-2.61	Deleterious	0.492	Neutral	0.845	possibly damaging
YP_003024031.1	MT-ATP6	177	A	S	transmembrane	neutral	-2.16	Neutral	0.52	Neutral	0.128	benign
YP_003024031.1	MT-ATP6	177	A	V	transmembrane	neutral	-3.19	Deleterious	0.637	Neutral	0.916	possibly damaging
YP_003024031.1	MT-ATP6	178	T	A	intermembrane	neutral	-1.97	Neutral	0.209	Neutral	0.008	benign
YP_003024031.1	MT-ATP6	180	A	T	intermembrane	neutral	-0.54	Neutral	0.61	Neutral	0.011	benign
YP_003024031.1	MT-ATP6	180	A	V	intermembrane	neutral	-1	Neutral	0.651	Neutral	0.633	possibly damaging
YP_003024031.1	MT-ATP6	181	M	V	intermembrane	neutral	-0.97	Neutral	0.398	Neutral	0.003	benign
YP_003024031.1	MT-ATP6	181	M	T	intermembrane	neutral	-2.71	Deleterious	0.482	Neutral	0.031	benign
YP_003024031.1	MT-ATP6	182	S	P	intermembrane	neutral	-1.35	Neutral	0.497	Neutral	0.972	probably damaging
YP_003024031.1	MT-ATP6	182	S	A	intermembrane	neutral	-0.12	Neutral	0.241	Neutral	0.225	benign
YP_003024031.1	MT-ATP6	182	S	L	intermembrane	neutral	1.6	Neutral	0.223	Neutral	0.002	benign
YP_003024031.1	MT-ATP6	183	T	P	intermembrane	neutral	-0.88	Neutral	0.701	Neutral	0.978	probably damaging
YP_003024031.1	MT-ATP6	183	T	A	intermembrane	neutral	-0.86	Neutral	0.628	Neutral	0.008	benign
YP_003024031.1	MT-ATP6	183	T	I	intermembrane	neutral	-2.48	Neutral	0.731	Neutral	0.86	possibly damaging
YP_003024031.1	MT-ATP6	184	I	F	intermembrane	neutral	-2.51	Deleterious	0.558	Neutral	0.262	benign
YP_003024031.1	MT-ATP6	184	I	T	intermembrane	neutral	-2.65	Deleterious	0.615	Neutral	0	benign
YP_003024031.1	MT-ATP6	185	N	D	transmembrane	neutral	-1.55	Neutral	0.569	Neutral	0.358	benign
YP_003024031.1	MT-ATP6	185	N	S	transmembrane	neutral	0.25	Neutral	0.491	Neutral	0.002	benign
YP_003024031.1	MT-ATP6	186	L	P	transmembrane	neutral	1.35	Neutral	0.675	Neutral	0.005	benign
YP_003024031.1	MT-ATP6	187	P	T	transmembrane	neutral	0.39	Neutral	0.649	Neutral	0.633	possibly damaging
YP_003024031.1	MT-ATP6	187	P	S	transmembrane	neutral	-0.41	Neutral	0.646	Neutral	0.011	benign
YP_003024031.1	MT-ATP6	187	P	L	transmembrane	neutral	-0.78	Neutral	0.699	Neutral	0.775	possibly damaging
YP_003024031.1	MT-ATP6	188	S	P	transmembrane	neutral	-0.81	Neutral	0.675	Neutral	0.251	benign
YP_003024031.1	MT-ATP6	188	S	F	transmembrane	neutral	-1.09	Neutral	0.655	Neutral	0.076	benign
YP_003024031.1	MT-ATP6	189	T	A	transmembrane	neutral	0.63	Neutral	0.638	Neutral	0	benign
YP_003024031.1	MT-ATP6	189	T	M	transmembrane	neutral	-1.66	Neutral	0.661	Neutral	0.726	possibly damaging
YP_003024031.1	MT-ATP6	190	L	F	transmembrane	neutral	-1.62	Neutral	0.673	Neutral	0.967	probably damaging
YP_003024031.1	MT-ATP6	190	L	P	transmembrane	neutral	-1.63	Neutral	0.789	Deleterious	0.002	benign
YP_003024031.1	MT-ATP6	191	I	V	transmembrane	neutral	-0.45	Neutral	0.587	Neutral	0.888	possibly damaging
YP_003024031.1	MT-ATP6	191	I	T	transmembrane	neutral	-1.86	Neutral	0.685	Neutral	0.99	probably damaging
YP_003024031.1	MT-ATP6	191	I	S	transmembrane	neutral	-2.99	Deleterious	0.639	Neutral	0.99	probably damaging
YP_003024031.1	MT-ATP6	191	I	M	transmembrane	neutral	-1.14	Neutral	0.601	Neutral	0.997	probably damaging
YP_003024031.1	MT-ATP6	192	I	V	transmembrane	neutral	0.54	Neutral	0.484	Neutral	0.059	benign
YP_003024031.1	MT-ATP6	192	I	T	transmembrane	neutral	3.43	Neutral	0.571	Neutral	0.002	benign
YP_003024031.1	MT-ATP6	192	I	S	transmembrane	neutral	0.8	Neutral	0.529	Neutral	0.25	benign
YP_003024031.1	MT-ATP6	192	I	M	transmembrane	neutral	-0.28	Neutral	0.604	Neutral	0.92	possibly damaging
YP_003024031.1	MT-ATP6	193	F	L	transmembrane	neutral	-2.5	Deleterious	0.579	Neutral	0.002	benign
YP_003024031.1	MT-ATP6	193	F	S	transmembrane	neutral	-3.8	Deleterious	0.546	Neutral	0.766	possibly damaging
YP_003024031.1	MT-ATP6	194	T	A	transmembrane	neutral	-1.56	Neutral	0.584	Neutral	0.994	probably damaging
YP_003024031.1	MT-ATP6	194	T	M	transmembrane	neutral	-1.36	Neutral	0.652	Neutral	1	probably damaging
YP_003024031.1	MT-ATP6	195	I	V	transmembrane	neutral	-0.29	Neutral	0.606	Neutral	0	benign
YP_003024031.1	MT-ATP6	195	I	T	transmembrane	neutral	-2.61	Deleterious	0.657	Neutral	0.081	benign
YP_003024031.1	MT-ATP6	197	I	V	transmembrane	neutral	-0.23	Neutral	0.676	Neutral	0.011	benign
YP_003024031.1	MT-ATP6	197	I	T	transmembrane	neutral	-2.02	Neutral	0.671	Neutral	0	benign
YP_003024031.1	MT-ATP6	198	L	P	transmembrane	neutral	-6.12	Deleterious	0.722	Neutral	0.999	probably damaging
YP_003024031.1	MT-ATP6	200	T	I	transmembrane	neutral	-4.65	Deleterious	0.696	Neutral	0.999	probably damaging
YP_003024031.1	MT-ATP6	201	I	V	transmembrane	neutral	-0.64	Neutral	0.64	Neutral	0	benign
YP_003024031.1	MT-ATP6	201	I	T	transmembrane	neutral	-3.3	Deleterious	0.656	Neutral	0	benign
YP_003024031.1	MT-ATP6	201	I	M	transmembrane	neutral	-1.25	Neutral	0.667	Neutral	0.001	benign
YP_003024031.1	MT-ATP6	202	L	M	transmembrane	neutral	-1.79	Neutral	0.712	Neutral	0.999	probably damaging
YP_003024031.1	MT-ATP6	203	E	K	transmembrane	neutral	-3.55	Deleterious	0.718	Neutral	0.994	probably damaging
YP_003024031.1	MT-ATP6	204	I	V	transmembrane	neutral	-0.45	Neutral	0.642	Neutral	0.002	benign
YP_003024031.1	MT-ATP6	204	I	T	transmembrane	neutral	-2.72	Deleterious	0.51	Neutral	0.002	benign
YP_003024031.1	MT-ATP6	204	I	M	transmembrane	neutral	-1.16	Neutral	0.704	Neutral	0.85	possibly damaging
YP_003024031.1	MT-ATP6	205	A	T	transmembrane	neutral	-2.95	Deleterious	0.65	Neutral	0.999	probably damaging
YP_003024031.1	MT-ATP6	205	A	V	transmembrane	neutral	-3.3	Deleterious	0.701	Neutral	0.999	probably damaging
YP_003024031.1	MT-ATP6	206	V	L	transmembrane	neutral	-2.62	Deleterious	0.668	Neutral	0.16	benign
YP_003024031.1	MT-ATP6	206	V	I	transmembrane	neutral	-0.85	Neutral	0.695	Neutral	0.008	benign
YP_003024031.1	MT-ATP6	206	V	A	transmembrane	neutral	-3.52	Deleterious	0.669	Neutral	0.717	possibly damaging
YP_003024031.1	MT-ATP6	207	A	T	transmembrane	neutral	-3.54	Deleterious	0.679	Neutral	0.999	probably damaging
YP_003024031.1	MT-ATP6	208	L	S	transmembrane	neutral	-4.11	Deleterious	0.65	Neutral	0.999	probably damaging
YP_003024031.1	MT-ATP6	209	I	V	transmembrane	neutral	-0.89	Neutral	0.657	Neutral	0.888	possibly damaging
YP_003024031.1	MT-ATP6	209	I	T	transmembrane	neutral	-4.4	Deleterious	0.616	Neutral	0.99	probably damaging
YP_003024031.1	MT-ATP6	209	I	M	transmembrane	neutral	-2.66	Deleterious	0.651	Neutral	0.997	probably damaging
YP_003024031.1	MT-ATP6	211	A	T	transmembrane	neutral	-3.51	Deleterious	0.671	Neutral	0.999	probably damaging
YP_003024031.1	MT-ATP6	212	Y	H	transmembrane	neutral	-4.46	Deleterious	0.69	Neutral	0.999	probably damaging
YP_003024031.1	MT-ATP6	212	Y	C	transmembrane	neutral	-8.05	Deleterious	0.693	Neutral	1	probably damaging
YP_003024031.1	MT-ATP6	213	V	I	transmembrane	neutral	-0.86	Neutral	0.492	Neutral	0.975	probably damaging
YP_003024031.1	MT-ATP6	213	V	G	transmembrane	neutral	-6.23	Deleterious	0.629	Neutral	0.995	probably damaging
YP_003024031.1	MT-ATP6	214	F	S	transmembrane	neutral	-7.04	Deleterious	0.736	Neutral	0.995	probably damaging
YP_003024031.1	MT-ATP6	215	T	M	transmembrane	neutral	-3.15	Deleterious	0.638	Neutral	1	probably damaging
YP_003024031.1	MT-ATP6	217	L	M	transmembrane	neutral	-1.78	Neutral	0.665	Neutral	0.999	probably damaging
YP_003024031.1	MT-ATP6	218	V	M	transmembrane	neutral	-1.45	Neutral	0.557	Neutral	0.999	probably damaging
YP_003024031.1	MT-ATP6	218	V	E	transmembrane	neutral	-4.78	Deleterious	0.729	Neutral	0.999	probably damaging
YP_003024031.1	MT-ATP6	218	V	A	transmembrane	neutral	-2.98	Deleterious	0.546	Neutral	0.989	probably damaging
YP_003024031.1	MT-ATP6	219	S	G	transmembrane	neutral	-3.43	Deleterious	0.507	Neutral	0.989	probably damaging
YP_003024031.1	MT-ATP6	219	S	N	transmembrane	neutral	-2.38	Neutral	0.6	Neutral	0.995	probably damaging
YP_003024031.1	MT-ATP6	220	L	R	transmembrane	neutral	-5.32	Deleterious	0.848	Deleterious	0.999	probably damaging
YP_003024031.1	MT-ATP6	221	Y	N	transmembrane	neutral	-7.94	Deleterious	0.709	Neutral	0.999	probably damaging
YP_003024031.1	MT-ATP6	221	Y	H	transmembrane	neutral	-4.41	Deleterious	0.71	Neutral	0.999	probably damaging
YP_003024031.1	MT-ATP6	221	Y	S	transmembrane	neutral	-7.93	Deleterious	0.669	Neutral	0.999	probably damaging
YP_003024031.1	MT-ATP6	221	Y	C	transmembrane	neutral	-7.96	Deleterious	0.742	Neutral	1	probably damaging
YP_003024031.1	MT-ATP6	223	H	Y	matrix	neutral	-3.42	Deleterious	0.656	Neutral	0.977	probably damaging
YP_003024031.1	MT-ATP6	223	H	R	matrix	neutral	-3.91	Deleterious	0.69	Neutral	0.99	probably damaging
YP_003024031.1	MT-ATP6	224	D	N	matrix	neutral	-2.31	Neutral	0.656	Neutral	0.399	benign
YP_003024031.1	MT-ATP6	224	D	G	matrix	neutral	-4.47	Deleterious	0.671	Neutral	0.399	benign
YP_003024031.1	MT-ATP6	225	N	S	matrix	neutral	-4.19	Deleterious	0.489	Neutral	0.987	probably damaging
YP_003024031.1	MT-ATP6	226	T	P	matrix	neutral	-3.82	Deleterious	0.39	Neutral	0.919	possibly damaging
YP_003024030.1	MT-ATP8	2	P	T	intermembrane	neutral	-7.95	Deleterious	0.702	Neutral	0.998	probably damaging
YP_003024030.1	MT-ATP8	2	P	S	intermembrane	neutral	-7.95	Deleterious	0.66	Neutral	0.993	probably damaging
YP_003024030.1	MT-ATP8	4	L	P	intermembrane	neutral	-6.97	Deleterious	0.763	Deleterious	0.994	probably damaging
YP_003024030.1	MT-ATP8	5	N	S	intermembrane	neutral	-2.29	Neutral	0.579	Neutral	0.955	possibly damaging
YP_003024030.1	MT-ATP8	6	T	A	intermembrane	neutral	-4.48	Deleterious	0.471	Neutral	0.955	possibly damaging
YP_003024030.1	MT-ATP8	6	T	I	intermembrane	neutral	-4.99	Deleterious	0.555	Neutral	0.994	probably damaging
YP_003024030.1	MT-ATP8	8	V	M	transmembrane	neutral	-1.12	Neutral	0.528	Neutral	0.99	probably damaging
YP_003024030.1	MT-ATP8	8	V	A	transmembrane	neutral	-0.52	Neutral	0.514	Neutral	0.922	possibly damaging
YP_003024030.1	MT-ATP8	10	P	S	transmembrane	neutral	-1.26	Neutral	0.569	Neutral	0.993	probably damaging
YP_003024030.1	MT-ATP8	10	P	L	transmembrane	neutral	0.02	Neutral	0.606	Neutral	0.998	probably damaging
YP_003024030.1	MT-ATP8	11	T	A	transmembrane	neutral	-1.88	Neutral	0.422	Neutral	0.955	possibly damaging
YP_003024030.1	MT-ATP8	12	M	V	transmembrane	neutral	0.46	Neutral	0.508	Neutral	0	benign
YP_003024030.1	MT-ATP8	12	M	T	transmembrane	neutral	1.15	Neutral	0.535	Neutral	0	benign
YP_003024030.1	MT-ATP8	13	I	T	transmembrane	neutral	-4.98	Deleterious	0.771	Deleterious	0.931	possibly damaging
YP_003024030.1	MT-ATP8	14	T	A	transmembrane	neutral	-1.04	Neutral	0.369	Neutral	0	benign
YP_003024030.1	MT-ATP8	14	T	I	transmembrane	neutral	0.79	Neutral	0.413	Neutral	0.077	benign
YP_003024030.1	MT-ATP8	15	P	R	transmembrane	neutral	-1.51	Neutral	0.579	Neutral	0.998	probably damaging
YP_003024030.1	MT-ATP8	15	P	L	transmembrane	neutral	-2.07	Neutral	0.532	Neutral	0.998	probably damaging
YP_003024030.1	MT-ATP8	16	M	L	transmembrane	neutral	-2.55	Deleterious	0.646	Neutral	0.163	benign
YP_003024030.1	MT-ATP8	16	M	V	transmembrane	neutral	-3.28	Deleterious	0.635	Neutral	0.317	benign
YP_003024030.1	MT-ATP8	16	M	T	transmembrane	neutral	-4.63	Deleterious	0.699	Neutral	0.711	possibly damaging
YP_003024030.1	MT-ATP8	17	L	F	transmembrane	neutral	-1.98	Neutral	0.513	Neutral	0.994	probably damaging
YP_003024030.1	MT-ATP8	17	L	P	transmembrane	neutral	-5.4	Deleterious	0.435	Neutral	0.994	probably damaging
YP_003024030.1	MT-ATP8	18	L	I	transmembrane	neutral	-0.71	Neutral	0.54	Neutral	0.955	possibly damaging
YP_003024030.1	MT-ATP8	18	L	F	transmembrane	neutral	-2.86	Deleterious	0.559	Neutral	0.994	probably damaging
YP_003024030.1	MT-ATP8	18	L	P	transmembrane	neutral	-3.76	Deleterious	0.733	Neutral	0.994	probably damaging
YP_003024030.1	MT-ATP8	19	T	P	transmembrane	neutral	-4.98	Deleterious	0.76	Deleterious	0.994	probably damaging
YP_003024030.1	MT-ATP8	19	T	A	transmembrane	neutral	-3.31	Deleterious	0.676	Neutral	0.955	possibly damaging
YP_003024030.1	MT-ATP8	21	F	L	transmembrane	neutral	-5.44	Deleterious	0.729	Neutral	0.922	possibly damaging
YP_003024030.1	MT-ATP8	21	F	S	transmembrane	neutral	-7.42	Deleterious	0.464	Neutral	0.966	probably damaging
YP_003024030.1	MT-ATP8	22	L	I	transmembrane	neutral	0.56	Neutral	0.554	Neutral	0.955	possibly damaging
YP_003024030.1	MT-ATP8	22	L	F	transmembrane	neutral	-1.66	Neutral	0.584	Neutral	0.994	probably damaging
YP_003024030.1	MT-ATP8	23	I	V	transmembrane	neutral	-0.37	Neutral	0.445	Neutral	0	benign
YP_003024030.1	MT-ATP8	23	I	L	transmembrane	neutral	-0.79	Neutral	0.593	Neutral	0.001	benign
YP_003024030.1	MT-ATP8	23	I	T	transmembrane	neutral	-3.16	Deleterious	0.735	Neutral	0.005	benign
YP_003024030.1	MT-ATP8	23	I	S	transmembrane	neutral	-4.33	Deleterious	0.776	Deleterious	0.023	benign
YP_003024030.1	MT-ATP8	23	I	M	transmembrane	neutral	-1.06	Neutral	0.71	Neutral	0.075	benign
YP_003024030.1	MT-ATP8	24	T	A	transmembrane	neutral	-1.14	Neutral	0.591	Neutral	0.069	benign
YP_003024030.1	MT-ATP8	25	Q	P	matrix	neutral	-5.99	Deleterious	0.846	Deleterious	0.931	possibly damaging
YP_003024030.1	MT-ATP8	28	M	T	matrix	neutral	-2.27	Neutral	0.509	Neutral	0.004	benign
YP_003024030.1	MT-ATP8	28	M	V	matrix	neutral	0.09	Neutral	0.528	Neutral	0	benign
YP_003024030.1	MT-ATP8	30	N	S	matrix	neutral	-1.77	Neutral	0.49	Neutral	0.955	possibly damaging
YP_003024030.1	MT-ATP8	30	N	D	matrix	neutral	-2.31	Neutral	0.503	Neutral	0.955	possibly damaging
YP_003024030.1	MT-ATP8	32	N	D	matrix	neutral	-2.58	Deleterious	0.385	Neutral	0.955	possibly damaging
YP_003024030.1	MT-ATP8	32	N	S	matrix	neutral	-1.61	Neutral	0.309	Neutral	0.955	possibly damaging
YP_003024030.1	MT-ATP8	32	N	K	matrix	neutral	-2.33	Neutral	0.461	Neutral	0.981	probably damaging
YP_003024030.1	MT-ATP8	33	Y	H	matrix	neutral	-3.59	Deleterious	0.718	Neutral	0.994	probably damaging
YP_003024030.1	MT-ATP8	33	Y	C	matrix	neutral	-6.96	Deleterious	0.681	Neutral	0.999	probably damaging
YP_003024030.1	MT-ATP8	34	H	R	matrix	neutral	-3.64	Deleterious	0.569	Neutral	0.931	possibly damaging
YP_003024030.1	MT-ATP8	35	L	M	matrix	neutral	-0.12	Neutral	0.327	Neutral	0.994	probably damaging
YP_003024030.1	MT-ATP8	35	L	R	matrix	neutral	-1.64	Neutral	0.456	Neutral	0.994	probably damaging
YP_003024030.1	MT-ATP8	35	L	P	matrix	neutral	-0.94	Neutral	0.497	Neutral	0.994	probably damaging
YP_003024030.1	MT-ATP8	36	P	S	matrix	neutral	-0.12	Neutral	0.393	Neutral	0.004	benign
YP_003024030.1	MT-ATP8	36	P	L	matrix	neutral	-2.98	Deleterious	0.442	Neutral	0.004	benign
YP_003024030.1	MT-ATP8	36	P	H	matrix	neutral	-0.41	Neutral	0.436	Neutral	0	benign
YP_003024030.1	MT-ATP8	37	P	T	matrix	neutral	-5.42	Deleterious	0.596	Neutral	0.998	probably damaging
YP_003024030.1	MT-ATP8	37	P	S	matrix	neutral	-5.23	Deleterious	0.575	Neutral	0.993	probably damaging
YP_003024030.1	MT-ATP8	37	P	L	matrix	neutral	-6.83	Deleterious	0.612	Neutral	0.998	probably damaging
YP_003024030.1	MT-ATP8	38	S	T	matrix	neutral	-0.88	Neutral	0.26	Neutral	0	benign
YP_003024030.1	MT-ATP8	38	S	P	matrix	neutral	-1.84	Neutral	0.394	Neutral	0.02	benign
YP_003024030.1	MT-ATP8	38	S	A	matrix	neutral	-1.18	Neutral	0.273	Neutral	0	benign
YP_003024030.1	MT-ATP8	38	S	L	matrix	neutral	-2.71	Deleterious	0.297	Neutral	0	benign
YP_003024030.1	MT-ATP8	39	P	S	matrix	neutral	-2.54	Deleterious	0.387	Neutral	0.993	probably damaging
YP_003024030.1	MT-ATP8	40	K	E	matrix	neutral	-2.81	Deleterious	0.477	Neutral	0.266	benign
YP_003024030.1	MT-ATP8	40	K	N	matrix	neutral	-3.81	Deleterious	0.466	Neutral	0.266	benign
YP_003024030.1	MT-ATP8	41	P	L	matrix	neutral	-0.62	Neutral	0.256	Neutral	0.017	benign
YP_003024030.1	MT-ATP8	42	M	V	matrix	neutral	-0.36	Neutral	0.32	Neutral	0.317	benign
YP_003024030.1	MT-ATP8	42	M	L	matrix	neutral	-0.46	Neutral	0.359	Neutral	0.163	benign
YP_003024030.1	MT-ATP8	42	M	T	matrix	neutral	-0.17	Neutral	0.361	Neutral	0.711	possibly damaging
YP_003024030.1	MT-ATP8	43	K	E	matrix	neutral	-2.45	Neutral	0.459	Neutral	0.955	possibly damaging
YP_003024030.1	MT-ATP8	44	M	T	matrix	neutral	0.24	Neutral	0.353	Neutral	0.711	possibly damaging
YP_003024030.1	MT-ATP8	45	K	E	matrix	neutral	-0.5	Neutral	0.409	Neutral	0.955	possibly damaging
YP_003024030.1	MT-ATP8	46	N	D	matrix	neutral	-1.31	Neutral	0.5	Neutral	0.955	possibly damaging
YP_003024030.1	MT-ATP8	46	N	S	matrix	neutral	-0.15	Neutral	0.432	Neutral	0.955	possibly damaging
YP_003024030.1	MT-ATP8	46	N	I	matrix	neutral	-2.47	Neutral	0.548	Neutral	0.994	probably damaging
YP_003024030.1	MT-ATP8	46	N	K	matrix	neutral	1.47	Neutral	0.448	Neutral	0.981	probably damaging
YP_003024030.1	MT-ATP8	47	Y	H	matrix	neutral	1.55	Neutral	0.359	Neutral	0.645	possibly damaging
YP_003024030.1	MT-ATP8	48	N	Y	matrix	neutral	-4.06	Deleterious	0.347	Neutral	0.447	benign
YP_003024030.1	MT-ATP8	48	N	D	matrix	neutral	-2.58	Deleterious	0.338	Neutral	0.087	benign
YP_003024030.1	MT-ATP8	48	N	S	matrix	neutral	-1.69	Neutral	0.251	Neutral	0.007	benign
YP_003024030.1	MT-ATP8	48	N	I	matrix	neutral	-4.25	Deleterious	0.337	Neutral	0.036	benign
YP_003024030.1	MT-ATP8	49	K	E	matrix	neutral	-0.48	Neutral	0.53	Neutral	0.955	possibly damaging
YP_003024030.1	MT-ATP8	50	P	S	matrix	neutral	-6.04	Deleterious	0.597	Neutral	0.993	probably damaging
YP_003024030.1	MT-ATP8	50	P	L	matrix	neutral	-7.97	Deleterious	0.595	Neutral	0.998	probably damaging
YP_003024030.1	MT-ATP8	51	W	R	matrix	neutral	-12.77	Deleterious	0.761	Deleterious	0.99	probably damaging
YP_003024030.1	MT-ATP8	52	E	Q	matrix	neutral	-1.93	Neutral	0.512	Neutral	0.981	probably damaging
YP_003024030.1	MT-ATP8	52	E	K	matrix	neutral	-3.08	Deleterious	0.545	Neutral	0.955	possibly damaging
YP_003024030.1	MT-ATP8	52	E	G	matrix	neutral	-5.97	Deleterious	0.574	Neutral	0.981	probably damaging
YP_003024030.1	MT-ATP8	52	E	D	matrix	neutral	-2.61	Deleterious	0.51	Neutral	0.955	possibly damaging
YP_003024030.1	MT-ATP8	53	P	S	matrix	neutral	0.77	Neutral	0.303	Neutral	0	benign
YP_003024030.1	MT-ATP8	54	K	E	matrix	neutral	-3.8	Deleterious	0.588	Neutral	0.955	possibly damaging
YP_003024030.1	MT-ATP8	55	W	R	matrix	neutral	-12.74	Deleterious	0.77	Deleterious	0.99	probably damaging
YP_003024030.1	MT-ATP8	56	T	A	matrix	neutral	-4.64	Deleterious	0.651	Neutral	0.907	possibly damaging
YP_003024030.1	MT-ATP8	56	T	M	matrix	neutral	-5.57	Deleterious	0.647	Neutral	0.997	probably damaging
YP_003024030.1	MT-ATP8	58	I	V	matrix	neutral	-0.83	Neutral	0.407	Neutral	0.326	benign
YP_003024030.1	MT-ATP8	58	I	T	matrix	neutral	-4.13	Deleterious	0.44	Neutral	0.861	possibly damaging
YP_003024030.1	MT-ATP8	59	C	R	matrix	neutral	-1.56	Neutral	0.601	Neutral	0.005	benign
YP_003024030.1	MT-ATP8	59	C	Y	matrix	neutral	5.76	Neutral	0.614	Neutral	0	benign
YP_003024030.1	MT-ATP8	59	C	W	matrix	neutral	1.76	Neutral	0.642	Neutral	0.033	benign
YP_003024030.1	MT-ATP8	60	S	L	matrix	neutral	-0.88	Neutral	0.344	Neutral	0.93	possibly damaging
YP_003024030.1	MT-ATP8	61	L	P	matrix	neutral	6.22	Neutral	0.304	Neutral	0.988	probably damaging
YP_003024030.1	MT-ATP8	63	S	P	matrix	neutral	-3.19	Deleterious	0.286	Neutral	0.93	possibly damaging
YP_003024030.1	MT-ATP8	63	S	L	matrix	neutral	-3.02	Deleterious	0.366	Neutral	0.93	possibly damaging
YP_003024030.1	MT-ATP8	64	L	S	matrix	neutral	-3.73	Deleterious	0.273	Neutral	0.988	probably damaging
YP_003024030.1	MT-ATP8	64	L	F	matrix	neutral	-2.82	Deleterious	0.202	Neutral	0.988	probably damaging
YP_003024030.1	MT-ATP8	65	P	S	matrix	neutral	-5.12	Deleterious	0.37	Neutral	0.985	probably damaging
YP_003024030.1	MT-ATP8	65	P	L	matrix	neutral	-4.8	Deleterious	0.412	Neutral	0.996	probably damaging
YP_003024030.1	MT-ATP8	66	P	L	matrix	neutral	-0.6	Neutral	0.248	Neutral	0	benign
YP_003024030.1	MT-ATP8	67	Q	R	matrix	neutral	-2.22	Neutral	0.308	Neutral	0	benign
YP_003024030.1	MT-ATP8	68	S	P	matrix	neutral	-1.25	Neutral	0.334	Neutral	0.93	possibly damaging
YP_003024030.1	MT-ATP8	68	S	Y	matrix	neutral	-0.77	Neutral	0.397	Neutral	0.979	probably damaging
YP_003024030.1	MT-ATP8	68	S	F	matrix	neutral	-0.68	Neutral	0.407	Neutral	0.979	probably damaging
YP_003024028.1	MT-CO1	232	Q	K	transmembrane	damaging	-3.4	Deleterious	0.618	Neutral	1	probably damaging
YP_003024028.1	MT-CO1	3	A	V	matrix	neutral	0.15	Neutral	0.258	Neutral	0	benign
YP_003024028.1	MT-CO1	3	A	T	matrix	neutral	0.02	Neutral	0.239	Neutral	0.012	benign
YP_003024028.1	MT-CO1	4	D	N	matrix	neutral	0.2	Neutral	0.197	Neutral	0	benign
YP_003024028.1	MT-CO1	10	T	A	matrix	neutral	-0.8	Neutral	0.347	Neutral	0.975	probably damaging
YP_003024028.1	MT-CO1	11	N	T	matrix	neutral	-1.01	Neutral	0.723	Neutral	0.999	probably damaging
YP_003024028.1	MT-CO1	11	N	S	matrix	neutral	-0.84	Neutral	0.699	Neutral	0.997	probably damaging
YP_003024028.1	MT-CO1	15	I	V	transmembrane	neutral	-0.21	Neutral	0.665	Neutral	0.79	possibly damaging
YP_003024028.1	MT-CO1	20	L	M	transmembrane	neutral	-0.29	Neutral	0.639	Neutral	1	probably damaging
YP_003024028.1	MT-CO1	23	G	S	transmembrane	neutral	-2.62	Deleterious	0.659	Neutral	0.04	benign
YP_003024028.1	MT-CO1	24	A	T	transmembrane	neutral	-0.74	Neutral	0.629	Neutral	0.003	benign
YP_003024028.1	MT-CO1	24	A	V	transmembrane	neutral	-0.06	Neutral	0.645	Neutral	0.468	possibly damaging
YP_003024028.1	MT-CO1	25	W	G	transmembrane	neutral	-6.11	Deleterious	0.683	Neutral	0.999	probably damaging
YP_003024028.1	MT-CO1	26	A	T	transmembrane	neutral	-1.17	Neutral	0.769	Deleterious	0.998	probably damaging
YP_003024028.1	MT-CO1	28	V	I	transmembrane	neutral	0.1	Neutral	0.655	Neutral	0	benign
YP_003024028.1	MT-CO1	32	A	T	transmembrane	neutral	-0.91	Neutral	0.657	Neutral	1	probably damaging
YP_003024028.1	MT-CO1	36	L	F	transmembrane	neutral	-2.06	Neutral	0.65	Neutral	1	probably damaging
YP_003024028.1	MT-CO1	37	I	V	transmembrane	neutral	-0.56	Neutral	0.61	Neutral	0.804	possibly damaging
YP_003024028.1	MT-CO1	39	A	T	transmembrane	neutral	-0.55	Neutral	0.584	Neutral	0.015	benign
YP_003024028.1	MT-CO1	40	E	G	transmembrane	neutral	-4.22	Deleterious	0.84	Deleterious	1	probably damaging
YP_003024028.1	MT-CO1	43	Q	R	intermembrane	neutral	-1.61	Neutral	0.718	Neutral	0.98	probably damaging
YP_003024028.1	MT-CO1	46	N	D	intermembrane	neutral	-0.51	Neutral	0.414	Neutral	0.025	benign
YP_003024028.1	MT-CO1	46	N	T	intermembrane	neutral	0.47	Neutral	0.382	Neutral	0	benign
YP_003024028.1	MT-CO1	46	N	S	intermembrane	neutral	1.55	Neutral	0.405	Neutral	0	benign
YP_003024028.1	MT-CO1	48	L	M	intermembrane	neutral	-0.79	Neutral	0.607	Neutral	0.006	benign
YP_003024028.1	MT-CO1	49	G	S	intermembrane	neutral	-2.84	Deleterious	0.797	Deleterious	0.514	possibly damaging
YP_003024028.1	MT-CO1	50	N	S	intermembrane	neutral	-0.98	Neutral	0.494	Neutral	0	benign
YP_003024028.1	MT-CO1	51	D	Y	intermembrane	neutral	-5.47	Deleterious	0.748	Neutral	1	probably damaging
YP_003024028.1	MT-CO1	51	D	G	intermembrane	neutral	-4.25	Deleterious	0.739	Neutral	0.999	probably damaging
YP_003024028.1	MT-CO1	52	H	Q	transmembrane	neutral	2.07	Neutral	0.541	Neutral	0.001	benign
YP_003024028.1	MT-CO1	53	I	V	transmembrane	neutral	-0.47	Neutral	0.673	Neutral	0	benign
YP_003024028.1	MT-CO1	53	I	L	transmembrane	neutral	-0.61	Neutral	0.626	Neutral	0.001	benign
YP_003024028.1	MT-CO1	53	I	T	transmembrane	neutral	-2.31	Neutral	0.729	Neutral	0.163	benign
YP_003024028.1	MT-CO1	58	V	G	transmembrane	neutral	-4.45	Deleterious	0.609	Neutral	0.995	probably damaging
YP_003024028.1	MT-CO1	59	T	A	transmembrane	neutral	-3.19	Deleterious	0.631	Neutral	0.992	probably damaging
YP_003024028.1	MT-CO1	60	A	T	transmembrane	neutral	-2.18	Neutral	0.67	Neutral	0.652	possibly damaging
YP_003024028.1	MT-CO1	60	A	S	transmembrane	neutral	-1.5	Neutral	0.649	Neutral	0.001	benign
YP_003024028.1	MT-CO1	63	F	L	transmembrane	neutral	-2.79	Deleterious	0.603	Neutral	0.996	probably damaging
YP_003024028.1	MT-CO1	63	F	S	transmembrane	neutral	-4.48	Deleterious	0.62	Neutral	1	probably damaging
YP_003024028.1	MT-CO1	70	V	A	transmembrane	neutral	-2.53	Deleterious	0.651	Neutral	0.998	probably damaging
YP_003024028.1	MT-CO1	73	I	V	transmembrane	neutral	-0.5	Neutral	0.568	Neutral	0.868	possibly damaging
YP_003024028.1	MT-CO1	73	I	T	transmembrane	neutral	-2.95	Deleterious	0.603	Neutral	0.998	probably damaging
YP_003024028.1	MT-CO1	75	I	V	transmembrane	neutral	-0.61	Neutral	0.633	Neutral	0.868	possibly damaging
YP_003024028.1	MT-CO1	78	F	S	transmembrane	neutral	-5.34	Deleterious	0.625	Neutral	1	probably damaging
YP_003024028.1	MT-CO1	83	V	I	transmembrane	neutral	-0.23	Neutral	0.676	Neutral	0	benign
YP_003024028.1	MT-CO1	83	V	A	transmembrane	neutral	-2.6	Deleterious	0.659	Neutral	0.261	benign
YP_003024028.1	MT-CO1	86	M	K	matrix	neutral	-4.12	Deleterious	0.751	Deleterious	1	probably damaging
YP_003024028.1	MT-CO1	92	M	V	matrix	neutral	-2.86	Deleterious	0.733	Neutral	0.951	possibly damaging
YP_003024028.1	MT-CO1	94	F	C	matrix	neutral	-5.88	Deleterious	0.495	Neutral	1	probably damaging
YP_003024028.1	MT-CO1	95	P	S	transmembrane	neutral	-6.05	Deleterious	0.814	Deleterious	1	probably damaging
YP_003024028.1	MT-CO1	95	P	R	transmembrane	neutral	-6.81	Deleterious	0.881	Deleterious	1	probably damaging
YP_003024028.1	MT-CO1	109	L	F	transmembrane	neutral	-1.38	Neutral	0.522	Neutral	0	benign
YP_003024028.1	MT-CO1	112	L	M	transmembrane	neutral	-1.51	Neutral	0.641	Neutral	0.999	probably damaging
YP_003024028.1	MT-CO1	116	A	T	transmembrane	neutral	-0.72	Neutral	0.483	Neutral	0	benign
YP_003024028.1	MT-CO1	116	A	V	transmembrane	neutral	-2.43	Neutral	0.522	Neutral	0.054	benign
YP_003024028.1	MT-CO1	117	M	V	transmembrane	neutral	-0.93	Neutral	0.331	Neutral	0	benign
YP_003024028.1	MT-CO1	117	M	T	transmembrane	neutral	-2.08	Neutral	0.458	Neutral	0	benign
YP_003024028.1	MT-CO1	118	V	M	intermembrane	neutral	-1.96	Neutral	0.612	Neutral	0.699	possibly damaging
YP_003024028.1	MT-CO1	119	E	D	intermembrane	neutral	-1.53	Neutral	0.754	Deleterious	0.896	possibly damaging
YP_003024028.1	MT-CO1	120	A	T	intermembrane	neutral	0.27	Neutral	0.572	Neutral	0.998	probably damaging
YP_003024028.1	MT-CO1	122	A	T	intermembrane	neutral	-1.81	Neutral	0.63	Neutral	0.004	benign
YP_003024028.1	MT-CO1	122	A	V	intermembrane	neutral	-1.17	Neutral	0.669	Neutral	0.021	benign
YP_003024028.1	MT-CO1	128	V	I	intermembrane	neutral	-0.46	Neutral	0.625	Neutral	0.066	benign
YP_003024028.1	MT-CO1	128	V	A	intermembrane	neutral	-3.25	Deleterious	0.717	Neutral	0.674	possibly damaging
YP_003024028.1	MT-CO1	131	P	S	intermembrane	neutral	-6.67	Deleterious	0.805	Deleterious	1	probably damaging
YP_003024028.1	MT-CO1	133	A	T	intermembrane	neutral	-0.94	Neutral	0.689	Neutral	0.795	possibly damaging
YP_003024028.1	MT-CO1	135	N	S	intermembrane	neutral	-2.04	Neutral	0.63	Neutral	0.993	probably damaging
YP_003024028.1	MT-CO1	139	P	S	intermembrane	neutral	2.12	Neutral	0.346	Neutral	0.514	possibly damaging
YP_003024028.1	MT-CO1	141	A	T	intermembrane	neutral	-1.23	Neutral	0.513	Neutral	0.825	possibly damaging
YP_003024028.1	MT-CO1	142	S	F	transmembrane	neutral	-4.74	Deleterious	0.831	Deleterious	1	probably damaging
YP_003024028.1	MT-CO1	144	D	N	transmembrane	neutral	-4.2	Deleterious	0.817	Deleterious	0.999	probably damaging
YP_003024028.1	MT-CO1	146	T	A	transmembrane	neutral	1.34	Neutral	0.474	Neutral	0.22	benign
YP_003024028.1	MT-CO1	146	T	I	transmembrane	neutral	-1.85	Neutral	0.597	Neutral	0.025	benign
YP_003024028.1	MT-CO1	148	F	L	transmembrane	neutral	-5.2	Deleterious	0.635	Neutral	0.999	probably damaging
YP_003024028.1	MT-CO1	149	S	P	transmembrane	neutral	-4.29	Deleterious	0.762	Deleterious	0.999	probably damaging
YP_003024028.1	MT-CO1	152	L	M	transmembrane	neutral	-1.41	Neutral	0.592	Neutral	1	probably damaging
YP_003024028.1	MT-CO1	155	V	L	transmembrane	neutral	-1.11	Neutral	0.266	Neutral	0.002	benign
YP_003024028.1	MT-CO1	155	V	I	transmembrane	neutral	-0.1	Neutral	0.278	Neutral	0	benign
YP_003024028.1	MT-CO1	155	V	A	transmembrane	neutral	-1.25	Neutral	0.432	Neutral	0.163	benign
YP_003024028.1	MT-CO1	158	I	T	transmembrane	neutral	-4.33	Deleterious	0.653	Neutral	0.996	probably damaging
YP_003024028.1	MT-CO1	160	G	E	transmembrane	neutral	-6.24	Deleterious	0.797	Deleterious	0.992	probably damaging
YP_003024028.1	MT-CO1	162	I	V	transmembrane	neutral	-0.37	Neutral	0.399	Neutral	0.868	possibly damaging
YP_003024028.1	MT-CO1	166	T	A	transmembrane	neutral	-2.74	Deleterious	0.595	Neutral	0.997	probably damaging
YP_003024028.1	MT-CO1	166	T	M	transmembrane	neutral	-3.9	Deleterious	0.692	Neutral	1	probably damaging
YP_003024028.1	MT-CO1	172	K	N	matrix	neutral	-2	Neutral	0.701	Neutral	1	probably damaging
YP_003024028.1	MT-CO1	173	P	T	matrix	neutral	-0.58	Neutral	0.685	Neutral	1	probably damaging
YP_003024028.1	MT-CO1	174	P	A	matrix	neutral	-0.9	Neutral	0.602	Neutral	0.992	probably damaging
YP_003024028.1	MT-CO1	175	A	T	matrix	neutral	-0.89	Neutral	0.519	Neutral	0.999	probably damaging
YP_003024028.1	MT-CO1	178	Q	P	matrix	neutral	-1.32	Neutral	0.716	Neutral	0.987	probably damaging
YP_003024028.1	MT-CO1	181	T	M	matrix	neutral	2.13	Neutral	0.676	Neutral	0.223	benign
YP_003024028.1	MT-CO1	182	P	S	matrix	neutral	-5.91	Deleterious	0.699	Neutral	1	probably damaging
YP_003024028.1	MT-CO1	182	P	H	matrix	neutral	-7.06	Deleterious	0.722	Neutral	1	probably damaging
YP_003024028.1	MT-CO1	185	V	I	transmembrane	neutral	-0.71	Neutral	0.641	Neutral	0.001	benign
YP_003024028.1	MT-CO1	185	V	A	transmembrane	neutral	-2.94	Deleterious	0.629	Neutral	0.674	possibly damaging
YP_003024028.1	MT-CO1	188	V	L	transmembrane	neutral	-2.27	Neutral	0.678	Neutral	0.098	benign
YP_003024028.1	MT-CO1	188	V	I	transmembrane	neutral	-0.58	Neutral	0.609	Neutral	0	benign
YP_003024028.1	MT-CO1	190	I	V	transmembrane	neutral	-0.65	Neutral	0.689	Neutral	0.001	benign
YP_003024028.1	MT-CO1	193	V	I	transmembrane	neutral	0.35	Neutral	0.664	Neutral	0	benign
YP_003024028.1	MT-CO1	193	V	A	transmembrane	neutral	-2.72	Deleterious	0.669	Neutral	0.414	benign
YP_003024028.1	MT-CO1	195	L	V	transmembrane	neutral	-2.61	Deleterious	0.604	Neutral	0.993	probably damaging
YP_003024028.1	MT-CO1	196	L	I	transmembrane	neutral	-1.51	Neutral	0.641	Neutral	0.99	probably damaging
YP_003024028.1	MT-CO1	198	S	Y	transmembrane	neutral	-5.09	Deleterious	0.665	Neutral	1	probably damaging
YP_003024028.1	MT-CO1	199	L	V	transmembrane	neutral	-2.43	Neutral	0.656	Neutral	0.993	probably damaging
YP_003024028.1	MT-CO1	199	L	I	transmembrane	neutral	-1.58	Neutral	0.652	Neutral	0.99	probably damaging
YP_003024028.1	MT-CO1	199	L	P	transmembrane	neutral	-5.98	Deleterious	0.677	Neutral	1	probably damaging
YP_003024028.1	MT-CO1	203	A	T	transmembrane	neutral	-3.46	Deleterious	0.681	Neutral	1	probably damaging
YP_003024028.1	MT-CO1	206	I	M	transmembrane	neutral	-2.54	Deleterious	0.601	Neutral	0.989	probably damaging
YP_003024028.1	MT-CO1	208	M	I	transmembrane	neutral	-3.44	Deleterious	0.641	Neutral	0.918	possibly damaging
YP_003024028.1	MT-CO1	215	L	P	intermembrane	neutral	-4.95	Deleterious	0.857	Deleterious	0.992	probably damaging
YP_003024028.1	MT-CO1	215	L	F	intermembrane	neutral	-0.45	Neutral	0.688	Neutral	0.007	benign
YP_003024028.1	MT-CO1	223	A	S	intermembrane	neutral	-1.36	Neutral	0.49	Neutral	0.009	benign
YP_003024028.1	MT-CO1	223	A	G	intermembrane	neutral	-2.67	Deleterious	0.496	Neutral	0.054	benign
YP_003024028.1	MT-CO1	224	G	A	intermembrane	neutral	-5.19	Deleterious	0.428	Neutral	1	probably damaging
YP_003024028.1	MT-CO1	230	L	R	transmembrane	neutral	-5.2	Deleterious	0.775	Deleterious	1	probably damaging
YP_003024028.1	MT-CO1	235	F	Y	transmembrane	neutral	-2.52	Deleterious	0.509	Neutral	0.997	probably damaging
YP_003024028.1	MT-CO1	235	F	S	transmembrane	neutral	-6.7	Deleterious	0.477	Neutral	1	probably damaging
YP_003024028.1	MT-CO1	247	I	L	transmembrane	neutral	-1.38	Neutral	0.608	Neutral	0.834	possibly damaging
YP_003024028.1	MT-CO1	248	L	R	transmembrane	neutral	-4.15	Deleterious	0.781	Deleterious	1	probably damaging
YP_003024028.1	MT-CO1	254	I	V	transmembrane	neutral	-0.44	Neutral	0.558	Neutral	0.001	benign
YP_003024028.1	MT-CO1	260	Y	H	transmembrane	neutral	0.94	Neutral	0.617	Neutral	0.017	benign
YP_003024028.1	MT-CO1	261	Y	C	transmembrane	neutral	-2.71	Deleterious	0.763	Deleterious	1	probably damaging
YP_003024028.1	MT-CO1	268	F	C	matrix	neutral	-5.7	Deleterious	0.67	Neutral	1	probably damaging
YP_003024028.1	MT-CO1	268	F	L	matrix	neutral	-4.18	Deleterious	0.673	Neutral	0.999	probably damaging
YP_003024028.1	MT-CO1	270	Y	C	transmembrane	neutral	-0.65	Neutral	0.677	Neutral	1	probably damaging
YP_003024028.1	MT-CO1	272	G	S	transmembrane	neutral	-3.94	Deleterious	0.646	Neutral	1	probably damaging
YP_003024028.1	MT-CO1	273	M	T	transmembrane	neutral	-4.37	Deleterious	0.681	Neutral	0.912	possibly damaging
YP_003024028.1	MT-CO1	274	V	I	transmembrane	neutral	0.41	Neutral	0.653	Neutral	0.015	benign
YP_003024028.1	MT-CO1	280	I	T	transmembrane	neutral	-3.63	Deleterious	0.69	Neutral	0.997	probably damaging
YP_003024028.1	MT-CO1	282	F	L	transmembrane	neutral	0.99	Neutral	0.691	Neutral	0.967	probably damaging
YP_003024028.1	MT-CO1	282	F	S	transmembrane	neutral	-1.44	Neutral	0.701	Neutral	0.994	probably damaging
YP_003024028.1	MT-CO1	283	L	M	transmembrane	neutral	-0.85	Neutral	0.756	Deleterious	1	probably damaging
YP_003024028.1	MT-CO1	285	F	L	intermembrane	neutral	-4.3	Deleterious	0.698	Neutral	0.998	probably damaging
YP_003024028.1	MT-CO1	301	T	M	transmembrane	neutral	-3.89	Deleterious	0.802	Deleterious	1	probably damaging
YP_003024028.1	MT-CO1	302	R	Q	transmembrane	neutral	-2.63	Deleterious	0.864	Deleterious	0.947	possibly damaging
YP_003024028.1	MT-CO1	305	F	L	transmembrane	neutral	-3.96	Deleterious	0.715	Neutral	0.996	probably damaging
YP_003024028.1	MT-CO1	305	F	S	transmembrane	neutral	-5.29	Deleterious	0.807	Deleterious	0.999	probably damaging
YP_003024028.1	MT-CO1	308	A	V	transmembrane	neutral	-2.63	Deleterious	0.738	Neutral	0.89	possibly damaging
YP_003024028.1	MT-CO1	317	G	S	transmembrane	neutral	-3.93	Deleterious	0.82	Deleterious	1	probably damaging
YP_003024028.1	MT-CO1	317	G	A	transmembrane	neutral	-3.93	Deleterious	0.871	Deleterious	1	probably damaging
YP_003024028.1	MT-CO1	318	V	I	transmembrane	neutral	0.57	Neutral	0.449	Neutral	0.864	possibly damaging
YP_003024028.1	MT-CO1	319	K	E	transmembrane	neutral	-2.56	Deleterious	0.73	Neutral	0.961	probably damaging
YP_003024028.1	MT-CO1	322	S	N	transmembrane	neutral	-1.95	Neutral	0.718	Neutral	0.992	probably damaging
YP_003024028.1	MT-CO1	325	A	P	transmembrane	neutral	-2.98	Deleterious	0.752	Deleterious	1	probably damaging
YP_003024028.1	MT-CO1	326	T	P	transmembrane	neutral	-3.9	Deleterious	0.761	Deleterious	1	probably damaging
YP_003024028.1	MT-CO1	330	S	G	matrix	neutral	-1.52	Neutral	0.488	Neutral	0	benign
YP_003024028.1	MT-CO1	331	N	S	matrix	neutral	-0.12	Neutral	0.367	Neutral	0.13	benign
YP_003024028.1	MT-CO1	332	M	T	matrix	neutral	-1.54	Neutral	0.59	Neutral	0	benign
YP_003024028.1	MT-CO1	336	A	V	transmembrane	neutral	-0.68	Neutral	0.713	Neutral	0.102	benign
YP_003024028.1	MT-CO1	337	A	P	transmembrane	neutral	0.84	Neutral	0.716	Neutral	1	probably damaging
YP_003024028.1	MT-CO1	338	V	M	transmembrane	neutral	1.04	Neutral	0.635	Neutral	0	benign
YP_003024028.1	MT-CO1	339	L	F	transmembrane	neutral	-1.82	Neutral	0.682	Neutral	0.007	benign
YP_003024028.1	MT-CO1	345	I	T	transmembrane	neutral	-2.51	Deleterious	0.685	Neutral	0.997	probably damaging
YP_003024028.1	MT-CO1	346	F	Y	transmembrane	neutral	-1.67	Neutral	0.721	Neutral	0.992	probably damaging
YP_003024028.1	MT-CO1	347	L	F	transmembrane	neutral	-2.45	Neutral	0.739	Neutral	1	probably damaging
YP_003024028.1	MT-CO1	350	V	M	transmembrane	neutral	-0.48	Neutral	0.68	Neutral	0.058	benign
YP_003024028.1	MT-CO1	350	V	G	transmembrane	neutral	-3.59	Deleterious	0.662	Neutral	0.946	possibly damaging
YP_003024028.1	MT-CO1	351	G	S	transmembrane	neutral	-3.64	Deleterious	0.693	Neutral	1	probably damaging
YP_003024028.1	MT-CO1	351	G	D	transmembrane	neutral	-4.26	Deleterious	0.724	Neutral	1	probably damaging
YP_003024028.1	MT-CO1	352	G	C	transmembrane	neutral	-5.48	Deleterious	0.719	Neutral	1	probably damaging
YP_003024028.1	MT-CO1	353	L	P	transmembrane	neutral	-3.97	Deleterious	0.761	Deleterious	1	probably damaging
YP_003024028.1	MT-CO1	356	I	V	transmembrane	neutral	0.06	Neutral	0.576	Neutral	0	benign
YP_003024028.1	MT-CO1	374	V	M	transmembrane	neutral	-1.61	Neutral	0.683	Neutral	1	probably damaging
YP_003024028.1	MT-CO1	375	A	V	transmembrane	neutral	-2.15	Neutral	0.72	Neutral	1	probably damaging
YP_003024028.1	MT-CO1	380	V	I	transmembrane	neutral	-0.53	Neutral	0.684	Neutral	0.975	probably damaging
YP_003024028.1	MT-CO1	380	V	D	transmembrane	neutral	-3.73	Deleterious	0.74	Neutral	1	probably damaging
YP_003024028.1	MT-CO1	380	V	A	transmembrane	neutral	-2.13	Neutral	0.667	Neutral	0.998	probably damaging
YP_003024028.1	MT-CO1	383	M	T	transmembrane	neutral	-3.11	Deleterious	0.571	Neutral	0.959	probably damaging
YP_003024028.1	MT-CO1	385	A	T	transmembrane	neutral	-2.06	Neutral	0.581	Neutral	1	probably damaging
YP_003024028.1	MT-CO1	389	I	M	transmembrane	neutral	-1.53	Neutral	0.524	Neutral	0.999	probably damaging
YP_003024028.1	MT-CO1	391	G	E	transmembrane	neutral	-1.43	Neutral	0.738	Neutral	1	probably damaging
YP_003024028.1	MT-CO1	391	G	A	transmembrane	neutral	0.62	Neutral	0.58	Neutral	1	probably damaging
YP_003024028.1	MT-CO1	392	G	S	transmembrane	neutral	-2.48	Neutral	0.762	Deleterious	1	probably damaging
YP_003024028.1	MT-CO1	393	F	L	transmembrane	neutral	-1.12	Neutral	0.561	Neutral	0.997	probably damaging
YP_003024028.1	MT-CO1	394	I	V	transmembrane	neutral	0.06	Neutral	0.31	Neutral	0.001	benign
YP_003024028.1	MT-CO1	394	I	T	transmembrane	neutral	-0.55	Neutral	0.323	Neutral	0.084	benign
YP_003024028.1	MT-CO1	397	F	L	matrix	neutral	-2.55	Deleterious	0.703	Neutral	0.999	probably damaging
YP_003024028.1	MT-CO1	404	T	A	matrix	neutral	-1.06	Neutral	0.523	Neutral	0.988	probably damaging
YP_003024028.1	MT-CO1	404	T	I	matrix	neutral	-1.61	Neutral	0.587	Neutral	1	probably damaging
YP_003024028.1	MT-CO1	406	D	N	matrix	neutral	1.96	Neutral	0.52	Neutral	0	benign
YP_003024028.1	MT-CO1	406	D	G	matrix	neutral	-0.55	Neutral	0.55	Neutral	0.054	benign
YP_003024028.1	MT-CO1	408	T	A	transmembrane	neutral	-0.42	Neutral	0.404	Neutral	0	benign
YP_003024028.1	MT-CO1	409	Y	C	transmembrane	neutral	-1.29	Neutral	0.626	Neutral	0.003	benign
YP_003024028.1	MT-CO1	411	K	Q	transmembrane	neutral	-1.78	Neutral	0.771	Deleterious	0.997	probably damaging
YP_003024028.1	MT-CO1	412	I	T	transmembrane	neutral	-1.24	Neutral	0.486	Neutral	0	benign
YP_003024028.1	MT-CO1	415	T	A	transmembrane	neutral	-0.18	Neutral	0.309	Neutral	0.011	benign
YP_003024028.1	MT-CO1	415	T	I	transmembrane	neutral	0.46	Neutral	0.407	Neutral	0	benign
YP_003024028.1	MT-CO1	416	I	V	transmembrane	neutral	-0.06	Neutral	0.302	Neutral	0	benign
YP_003024028.1	MT-CO1	416	I	T	transmembrane	neutral	-0.9	Neutral	0.438	Neutral	0.245	benign
YP_003024028.1	MT-CO1	417	M	T	transmembrane	neutral	-2.68	Deleterious	0.562	Neutral	0	benign
YP_003024028.1	MT-CO1	418	F	L	transmembrane	neutral	-2.88	Deleterious	0.628	Neutral	0.994	probably damaging
YP_003024028.1	MT-CO1	419	I	V	transmembrane	neutral	-0.22	Neutral	0.26	Neutral	0	benign
YP_003024028.1	MT-CO1	419	I	T	transmembrane	neutral	-1.62	Neutral	0.363	Neutral	0	benign
YP_003024028.1	MT-CO1	430	F	L	transmembrane	neutral	-2.33	Neutral	0.739	Neutral	0.998	probably damaging
YP_003024028.1	MT-CO1	431	L	F	transmembrane	neutral	-1.64	Neutral	0.739	Neutral	0.999	probably damaging
YP_003024028.1	MT-CO1	442	D	Y	intermembrane	neutral	-3.1	Deleterious	0.736	Neutral	1	probably damaging
YP_003024028.1	MT-CO1	442	D	G	intermembrane	neutral	-2.41	Neutral	0.646	Neutral	1	probably damaging
YP_003024028.1	MT-CO1	445	D	V	intermembrane	neutral	-3.06	Deleterious	0.781	Deleterious	0.949	possibly damaging
YP_003024028.1	MT-CO1	448	T	A	intermembrane	neutral	-0.82	Neutral	0.576	Neutral	0.94	possibly damaging
YP_003024028.1	MT-CO1	449	T	A	transmembrane	neutral	-0.27	Neutral	0.396	Neutral	0.001	benign
YP_003024028.1	MT-CO1	449	T	M	transmembrane	neutral	-0.16	Neutral	0.441	Neutral	0.03	benign
YP_003024028.1	MT-CO1	450	W	R	transmembrane	neutral	-4.84	Deleterious	0.894	Deleterious	1	probably damaging
YP_003024028.1	MT-CO1	452	I	V	transmembrane	neutral	-0.02	Neutral	0.308	Neutral	0.001	benign
YP_003024028.1	MT-CO1	452	I	T	transmembrane	neutral	-0.78	Neutral	0.482	Neutral	0.001	benign
YP_003024028.1	MT-CO1	455	S	P	transmembrane	neutral	-1.53	Neutral	0.753	Deleterious	0.998	probably damaging
YP_003024028.1	MT-CO1	456	V	M	transmembrane	neutral	-0.17	Neutral	0.677	Neutral	0.004	benign
YP_003024028.1	MT-CO1	456	V	A	transmembrane	neutral	-1	Neutral	0.685	Neutral	0.054	benign
YP_003024028.1	MT-CO1	459	F	L	transmembrane	neutral	0.4	Neutral	0.636	Neutral	0.003	benign
YP_003024028.1	MT-CO1	459	F	S	transmembrane	neutral	-0.41	Neutral	0.666	Neutral	0.905	possibly damaging
YP_003024028.1	MT-CO1	461	S	Y	transmembrane	neutral	-1.97	Neutral	0.758	Deleterious	1	probably damaging
YP_003024028.1	MT-CO1	465	V	A	transmembrane	neutral	-1	Neutral	0.339	Neutral	0.098	benign
YP_003024028.1	MT-CO1	466	M	V	transmembrane	neutral	-0.18	Neutral	0.253	Neutral	0	benign
YP_003024028.1	MT-CO1	466	M	T	transmembrane	neutral	-0.98	Neutral	0.399	Neutral	0.005	benign
YP_003024028.1	MT-CO1	468	M	L	transmembrane	neutral	0.08	Neutral	0.419	Neutral	0	benign
YP_003024028.1	MT-CO1	469	I	V	transmembrane	neutral	-0.22	Neutral	0.253	Neutral	0	benign
YP_003024028.1	MT-CO1	469	I	L	transmembrane	neutral	-0.18	Neutral	0.284	Neutral	0.001	benign
YP_003024028.1	MT-CO1	469	I	T	transmembrane	neutral	-1.21	Neutral	0.517	Neutral	0.012	benign
YP_003024028.1	MT-CO1	471	M	I	transmembrane	neutral	0.83	Neutral	0.418	Neutral	0.855	possibly damaging
YP_003024028.1	MT-CO1	472	I	V	transmembrane	neutral	-0.24	Neutral	0.189	Neutral	0.001	benign
YP_003024028.1	MT-CO1	472	I	N	transmembrane	neutral	-1.99	Neutral	0.301	Neutral	0.769	possibly damaging
YP_003024028.1	MT-CO1	476	F	L	transmembrane	neutral	0.12	Neutral	0.267	Neutral	0.002	benign
YP_003024028.1	MT-CO1	477	A	T	transmembrane	neutral	0.07	Neutral	0.183	Neutral	0.229	benign
YP_003024028.1	MT-CO1	478	S	W	transmembrane	neutral	-1.5	Neutral	0.334	Neutral	1	probably damaging
YP_003024028.1	MT-CO1	480	R	G	matrix	neutral	-2.02	Neutral	0.721	Neutral	0.999	probably damaging
YP_003024028.1	MT-CO1	482	V	I	matrix	neutral	0.03	Neutral	0.175	Neutral	0	benign
YP_003024028.1	MT-CO1	482	V	A	matrix	neutral	-0.81	Neutral	0.388	Neutral	0	benign
YP_003024028.1	MT-CO1	484	M	V	matrix	neutral	-0.28	Neutral	0.242	Neutral	0	benign
YP_003024028.1	MT-CO1	484	M	T	matrix	neutral	-0.27	Neutral	0.239	Neutral	0	benign
YP_003024028.1	MT-CO1	485	V	M	matrix	neutral	0.18	Neutral	0.13	Neutral	0.001	benign
YP_003024028.1	MT-CO1	485	V	A	matrix	neutral	0.29	Neutral	0.132	Neutral	0	benign
YP_003024028.1	MT-CO1	487	E	K	matrix	neutral	-0.05	Neutral	0.329	Neutral	0	benign
YP_003024028.1	MT-CO1	487	E	G	matrix	neutral	-0.33	Neutral	0.252	Neutral	0.001	benign
YP_003024028.1	MT-CO1	488	P	S	matrix	neutral	0.33	Neutral	0.153	Neutral	0	benign
YP_003024028.1	MT-CO1	488	P	L	matrix	neutral	0.87	Neutral	0.192	Neutral	0	benign
YP_003024028.1	MT-CO1	489	S	T	matrix	neutral	-0.26	Neutral	0.15	Neutral	0	benign
YP_003024028.1	MT-CO1	489	S	C	matrix	neutral	-1.04	Neutral	0.288	Neutral	0.19	benign
YP_003024028.1	MT-CO1	490	M	T	matrix	neutral	0.73	Neutral	0.252	Neutral	0	benign
YP_003024028.1	MT-CO1	491	N	D	matrix	neutral	-0.38	Neutral	0.322	Neutral	0.293	benign
YP_003024028.1	MT-CO1	491	N	S	matrix	neutral	0.64	Neutral	0.275	Neutral	0.001	benign
YP_003024028.1	MT-CO1	496	Y	N	matrix	neutral	0.14	Neutral	0.347	Neutral	0	benign
YP_003024028.1	MT-CO1	496	Y	H	matrix	neutral	0.5	Neutral	0.304	Neutral	0	benign
YP_003024028.1	MT-CO1	500	P	L	matrix	neutral	-2.44	Neutral	0.58	Neutral	1	probably damaging
YP_003024028.1	MT-CO1	502	Y	H	matrix	neutral	0.29	Neutral	0.339	Neutral	0.001	benign
YP_003024028.1	MT-CO1	502	Y	S	matrix	neutral	0.14	Neutral	0.418	Neutral	0.565	possibly damaging
YP_003024028.1	MT-CO1	502	Y	C	matrix	neutral	-0.62	Neutral	0.343	Neutral	0.991	probably damaging
YP_003024028.1	MT-CO1	506	E	K	matrix	neutral	-0.27	Neutral	0.328	Neutral	0.473	possibly damaging
YP_003024028.1	MT-CO1	510	Y	F	matrix	neutral	0.09	Neutral	0.22	Neutral	0.001	benign
YP_003024028.1	MT-CO1	513	S	P	matrix	neutral	-0.18	Neutral	0.119	Neutral	0.014	benign
YP_003024028.1	MT-CO1	513	S	A	matrix	neutral	-0.08	Neutral	0.178	Neutral	0	benign
YP_003024028.1	MT-CO1	513	S	Y	matrix	neutral	-0.03	Neutral	0.211	Neutral	0.091	benign
YP_003024029.1	MT-CO2	1	M	T	intermembrane	damaging	-5.73	Deleterious	0.648	Neutral	0.981	probably damaging
YP_003024029.1	MT-CO2	135	L	P	intermembrane	damaging	-6.93	Deleterious	0.869	Deleterious	1	probably damaging
YP_003024029.1	MT-CO2	2	A	G	intermembrane	neutral	-3.64	Deleterious	0.487	Neutral	0.221	benign
YP_003024029.1	MT-CO2	4	A	T	intermembrane	neutral	-0.1	Neutral	0.636	Neutral	0	benign
YP_003024029.1	MT-CO2	5	A	T	intermembrane	neutral	-0.14	Neutral	0.342	Neutral	0	benign
YP_003024029.1	MT-CO2	7	V	M	intermembrane	neutral	0.82	Neutral	0.68	Neutral	0.003	benign
YP_003024029.1	MT-CO2	8	G	S	intermembrane	neutral	-5.25	Deleterious	0.561	Neutral	0.039	benign
YP_003024029.1	MT-CO2	11	D	A	intermembrane	neutral	-7.42	Deleterious	0.44	Neutral	1	probably damaging
YP_003024029.1	MT-CO2	13	T	I	intermembrane	neutral	-1.96	Neutral	0.494	Neutral	1	probably damaging
YP_003024029.1	MT-CO2	14	S	F	intermembrane	neutral	-5.86	Deleterious	0.666	Neutral	1	probably damaging
YP_003024029.1	MT-CO2	15	P	T	transmembrane	neutral	-7.85	Deleterious	0.708	Neutral	1	probably damaging
YP_003024029.1	MT-CO2	16	I	T	transmembrane	neutral	-4.41	Deleterious	0.677	Neutral	0.594	possibly damaging
YP_003024029.1	MT-CO2	18	E	K	transmembrane	neutral	-3.92	Deleterious	0.753	Deleterious	0.999	probably damaging
YP_003024029.1	MT-CO2	21	I	V	transmembrane	neutral	-0.82	Neutral	0.37	Neutral	0	benign
YP_003024029.1	MT-CO2	21	I	L	transmembrane	neutral	0.87	Neutral	0.433	Neutral	0.024	benign
YP_003024029.1	MT-CO2	21	I	T	transmembrane	neutral	-3.12	Deleterious	0.58	Neutral	0.054	benign
YP_003024029.1	MT-CO2	22	T	S	transmembrane	neutral	0.69	Neutral	0.472	Neutral	0	benign
YP_003024029.1	MT-CO2	22	T	I	transmembrane	neutral	-0.95	Neutral	0.474	Neutral	0	benign
YP_003024029.1	MT-CO2	23	F	C	transmembrane	neutral	-7.15	Deleterious	0.686	Neutral	1	probably damaging
YP_003024029.1	MT-CO2	26	H	Y	transmembrane	neutral	-5.9	Deleterious	0.654	Neutral	0	benign
YP_003024029.1	MT-CO2	27	A	T	transmembrane	neutral	-0.57	Neutral	0.518	Neutral	0.003	benign
YP_003024029.1	MT-CO2	29	M	K	transmembrane	neutral	-5.5	Deleterious	0.689	Neutral	0.937	possibly damaging
YP_003024029.1	MT-CO2	30	I	V	transmembrane	neutral	-0.19	Neutral	0.438	Neutral	0.009	benign
YP_003024029.1	MT-CO2	30	I	T	transmembrane	neutral	-3.52	Deleterious	0.541	Neutral	0.002	benign
YP_003024029.1	MT-CO2	31	I	T	transmembrane	neutral	-2.58	Deleterious	0.635	Neutral	0.498	possibly damaging
YP_003024029.1	MT-CO2	31	I	M	transmembrane	neutral	-1.46	Neutral	0.576	Neutral	0.013	benign
YP_003024029.1	MT-CO2	32	F	L	transmembrane	neutral	-3.31	Deleterious	0.559	Neutral	0.006	benign
YP_003024029.1	MT-CO2	32	F	S	transmembrane	neutral	-5.91	Deleterious	0.559	Neutral	0	benign
YP_003024029.1	MT-CO2	34	I	V	transmembrane	neutral	-0.91	Neutral	0.554	Neutral	0.002	benign
YP_003024029.1	MT-CO2	34	I	T	transmembrane	neutral	-4.86	Deleterious	0.611	Neutral	0.916	possibly damaging
YP_003024029.1	MT-CO2	35	C	S	transmembrane	neutral	3.88	Neutral	0.562	Neutral	0	benign
YP_003024029.1	MT-CO2	36	F	L	transmembrane	neutral	0.85	Neutral	0.602	Neutral	0.001	benign
YP_003024029.1	MT-CO2	36	F	S	transmembrane	neutral	2.01	Neutral	0.627	Neutral	0.668	possibly damaging
YP_003024029.1	MT-CO2	38	V	I	transmembrane	neutral	-0.84	Neutral	0.646	Neutral	0	benign
YP_003024029.1	MT-CO2	38	V	A	transmembrane	neutral	-3.92	Deleterious	0.641	Neutral	0.783	possibly damaging
YP_003024029.1	MT-CO2	41	A	T	transmembrane	neutral	0.32	Neutral	0.665	Neutral	0.498	possibly damaging
YP_003024029.1	MT-CO2	43	F	S	transmembrane	neutral	1.84	Neutral	0.611	Neutral	0.001	benign
YP_003024029.1	MT-CO2	45	T	A	transmembrane	neutral	-0.82	Neutral	0.549	Neutral	0.17	benign
YP_003024029.1	MT-CO2	47	T	S	matrix	neutral	-2.43	Neutral	0.543	Neutral	0.117	benign
YP_003024029.1	MT-CO2	52	N	S	matrix	neutral	-2.48	Neutral	0.541	Neutral	0.003	benign
YP_003024029.1	MT-CO2	54	N	S	matrix	neutral	-0.95	Neutral	0.403	Neutral	0.001	benign
YP_003024029.1	MT-CO2	55	I	T	matrix	neutral	2.38	Neutral	0.536	Neutral	0.994	probably damaging
YP_003024029.1	MT-CO2	56	S	P	matrix	neutral	-1.2	Neutral	0.465	Neutral	0.198	benign
YP_003024029.1	MT-CO2	56	S	A	matrix	neutral	0.37	Neutral	0.444	Neutral	0.005	benign
YP_003024029.1	MT-CO2	57	D	N	matrix	neutral	-3.56	Deleterious	0.499	Neutral	0.002	benign
YP_003024029.1	MT-CO2	57	D	H	matrix	neutral	-5.83	Deleterious	0.572	Neutral	0.842	possibly damaging
YP_003024029.1	MT-CO2	57	D	G	matrix	neutral	-6.01	Deleterious	0.545	Neutral	0.145	benign
YP_003024029.1	MT-CO2	57	D	A	matrix	neutral	-6.97	Deleterious	0.545	Neutral	0.531	possibly damaging
YP_003024029.1	MT-CO2	58	A	T	matrix	neutral	-2.43	Neutral	0.595	Neutral	0.999	probably damaging
YP_003024029.1	MT-CO2	59	Q	R	matrix	neutral	-3.77	Deleterious	0.815	Deleterious	0.896	possibly damaging
YP_003024029.1	MT-CO2	60	E	G	matrix	neutral	-4.89	Deleterious	0.572	Neutral	0.998	probably damaging
YP_003024029.1	MT-CO2	62	E	K	transmembrane	neutral	-3.97	Deleterious	0.768	Deleterious	0.997	probably damaging
YP_003024029.1	MT-CO2	63	T	A	transmembrane	neutral	-2.12	Neutral	0.523	Neutral	0.017	benign
YP_003024029.1	MT-CO2	63	T	I	transmembrane	neutral	-0.64	Neutral	0.58	Neutral	0.002	benign
YP_003024029.1	MT-CO2	64	V	I	transmembrane	neutral	0.17	Neutral	0.47	Neutral	0	benign
YP_003024029.1	MT-CO2	67	I	V	transmembrane	neutral	-0.48	Neutral	0.544	Neutral	0	benign
YP_003024029.1	MT-CO2	67	I	T	transmembrane	neutral	-3.95	Deleterious	0.602	Neutral	0	benign
YP_003024029.1	MT-CO2	70	A	S	transmembrane	neutral	-2.89	Deleterious	0.667	Neutral	0.93	possibly damaging
YP_003024029.1	MT-CO2	71	I	V	transmembrane	neutral	-0.59	Neutral	0.587	Neutral	0	benign
YP_003024029.1	MT-CO2	71	I	T	transmembrane	neutral	-3.75	Deleterious	0.63	Neutral	0.314	benign
YP_003024029.1	MT-CO2	71	I	M	transmembrane	neutral	-2.05	Neutral	0.619	Neutral	0.39	benign
YP_003024029.1	MT-CO2	73	L	V	transmembrane	neutral	-2.94	Deleterious	0.723	Neutral	0.988	probably damaging
YP_003024029.1	MT-CO2	74	V	I	transmembrane	neutral	0.57	Neutral	0.527	Neutral	0	benign
YP_003024029.1	MT-CO2	75	L	F	transmembrane	neutral	-2.05	Neutral	0.643	Neutral	0.999	probably damaging
YP_003024029.1	MT-CO2	76	I	M	transmembrane	neutral	-2.7	Deleterious	0.627	Neutral	0.989	probably damaging
YP_003024029.1	MT-CO2	77	A	T	transmembrane	neutral	-3.95	Deleterious	0.726	Neutral	1	probably damaging
YP_003024029.1	MT-CO2	82	R	H	transmembrane	neutral	-4.66	Deleterious	0.66	Neutral	0.998	probably damaging
YP_003024029.1	MT-CO2	86	M	L	transmembrane	neutral	0.66	Neutral	0.295	Neutral	0	benign
YP_003024029.1	MT-CO2	87	T	A	transmembrane	neutral	-0.64	Neutral	0.325	Neutral	0.001	benign
YP_003024029.1	MT-CO2	90	V	I	intermembrane	neutral	0.53	Neutral	0.249	Neutral	0	benign
YP_003024029.1	MT-CO2	90	V	A	intermembrane	neutral	-3.66	Deleterious	0.444	Neutral	0.1	benign
YP_003024029.1	MT-CO2	91	N	Y	intermembrane	neutral	-5.95	Deleterious	0.314	Neutral	1	probably damaging
YP_003024029.1	MT-CO2	91	N	D	intermembrane	neutral	-3.53	Deleterious	0.262	Neutral	0.958	probably damaging
YP_003024029.1	MT-CO2	92	D	Y	intermembrane	neutral	-4.47	Deleterious	0.31	Neutral	0.955	possibly damaging
YP_003024029.1	MT-CO2	92	D	N	intermembrane	neutral	0.65	Neutral	0.226	Neutral	0.001	benign
YP_003024029.1	MT-CO2	95	L	I	intermembrane	neutral	-1.55	Neutral	0.504	Neutral	0.014	benign
YP_003024029.1	MT-CO2	95	L	F	intermembrane	neutral	-3.52	Deleterious	0.539	Neutral	0	benign
YP_003024029.1	MT-CO2	97	I	V	intermembrane	neutral	-0.44	Neutral	0.452	Neutral	0.925	possibly damaging
YP_003024029.1	MT-CO2	98	K	Q	intermembrane	neutral	-3.98	Deleterious	0.687	Neutral	1	probably damaging
YP_003024029.1	MT-CO2	101	G	A	intermembrane	neutral	-5.96	Deleterious	0.838	Deleterious	1	probably damaging
YP_003024029.1	MT-CO2	107	T	A	intermembrane	neutral	-0.64	Neutral	0.704	Neutral	0.001	benign
YP_003024029.1	MT-CO2	112	D	G	intermembrane	neutral	-6.71	Deleterious	0.648	Neutral	1	probably damaging
YP_003024029.1	MT-CO2	113	Y	H	intermembrane	neutral	-4.76	Deleterious	0.615	Neutral	0.005	benign
YP_003024029.1	MT-CO2	113	Y	D	intermembrane	neutral	-9.16	Deleterious	0.615	Neutral	0.945	possibly damaging
YP_003024029.1	MT-CO2	114	G	S	intermembrane	neutral	1.39	Neutral	0.384	Neutral	0.979	probably damaging
YP_003024029.1	MT-CO2	115	G	E	intermembrane	neutral	2	Neutral	0.495	Neutral	0.979	probably damaging
YP_003024029.1	MT-CO2	117	I	V	intermembrane	neutral	0.57	Neutral	0.349	Neutral	0	benign
YP_003024029.1	MT-CO2	117	I	T	intermembrane	neutral	2.06	Neutral	0.344	Neutral	0.121	benign
YP_003024029.1	MT-CO2	118	F	C	intermembrane	neutral	-7.66	Deleterious	0.809	Deleterious	1	probably damaging
YP_003024029.1	MT-CO2	119	N	S	intermembrane	neutral	-1.12	Neutral	0.744	Neutral	0.996	probably damaging
YP_003024029.1	MT-CO2	123	L	P	intermembrane	neutral	-3.91	Deleterious	0.369	Neutral	0.988	probably damaging
YP_003024029.1	MT-CO2	125	P	S	intermembrane	neutral	1.63	Neutral	0.471	Neutral	0.017	benign
YP_003024029.1	MT-CO2	126	L	S	intermembrane	neutral	2.04	Neutral	0.369	Neutral	1	probably damaging
YP_003024029.1	MT-CO2	127	F	L	intermembrane	neutral	-1.1	Neutral	0.52	Neutral	0.993	probably damaging
YP_003024029.1	MT-CO2	129	E	G	intermembrane	neutral	-1.95	Neutral	0.402	Neutral	0.084	benign
YP_003024029.1	MT-CO2	131	G	S	intermembrane	neutral	-5.88	Deleterious	0.651	Neutral	1	probably damaging
YP_003024029.1	MT-CO2	131	G	A	intermembrane	neutral	-5.88	Deleterious	0.699	Neutral	1	probably damaging
YP_003024029.1	MT-CO2	132	D	N	intermembrane	neutral	-0.04	Neutral	0.39	Neutral	0.999	probably damaging
YP_003024029.1	MT-CO2	132	D	G	intermembrane	neutral	-1.72	Neutral	0.423	Neutral	0.999	probably damaging
YP_003024029.1	MT-CO2	132	D	A	intermembrane	neutral	-1.28	Neutral	0.436	Neutral	0.999	probably damaging
YP_003024029.1	MT-CO2	134	R	G	intermembrane	neutral	-6.93	Deleterious	0.791	Deleterious	1	probably damaging
YP_003024029.1	MT-CO2	135	L	F	intermembrane	neutral	-3.96	Deleterious	0.78	Deleterious	1	probably damaging
YP_003024029.1	MT-CO2	142	V	A	intermembrane	neutral	-2.43	Neutral	0.653	Neutral	0.997	probably damaging
YP_003024029.1	MT-CO2	143	V	G	intermembrane	neutral	-6.69	Deleterious	0.67	Neutral	1	probably damaging
YP_003024029.1	MT-CO2	146	I	V	intermembrane	neutral	0.27	Neutral	0.431	Neutral	0	benign
YP_003024029.1	MT-CO2	146	I	T	intermembrane	neutral	-0.51	Neutral	0.489	Neutral	0.121	benign
YP_003024029.1	MT-CO2	147	E	D	intermembrane	neutral	-1.17	Neutral	0.504	Neutral	0	benign
YP_003024029.1	MT-CO2	148	A	T	intermembrane	neutral	0.15	Neutral	0.241	Neutral	0.999	probably damaging
YP_003024029.1	MT-CO2	149	P	S	intermembrane	neutral	-5.38	Deleterious	0.601	Neutral	0.017	benign
YP_003024029.1	MT-CO2	150	I	V	intermembrane	neutral	-0.37	Neutral	0.623	Neutral	0	benign
YP_003024029.1	MT-CO2	151	R	H	intermembrane	neutral	-4.91	Deleterious	0.796	Deleterious	1	probably damaging
YP_003024029.1	MT-CO2	152	M	L	intermembrane	neutral	-1.18	Neutral	0.632	Neutral	0.676	possibly damaging
YP_003024029.1	MT-CO2	154	I	V	intermembrane	neutral	-0.36	Neutral	0.639	Neutral	0.925	possibly damaging
YP_003024029.1	MT-CO2	154	I	T	intermembrane	neutral	-4.26	Deleterious	0.82	Deleterious	0.994	probably damaging
YP_003024029.1	MT-CO2	158	D	G	intermembrane	neutral	-6.87	Deleterious	0.86	Deleterious	1	probably damaging
YP_003024029.1	MT-CO2	159	V	I	intermembrane	neutral	-0.98	Neutral	0.788	Deleterious	0.864	possibly damaging
YP_003024029.1	MT-CO2	162	S	P	intermembrane	neutral	-4.88	Deleterious	0.896	Deleterious	0.999	probably damaging
YP_003024029.1	MT-CO2	164	A	T	intermembrane	neutral	-2.93	Deleterious	0.74	Neutral	0	benign
YP_003024029.1	MT-CO2	164	A	D	intermembrane	neutral	-5.33	Deleterious	0.819	Deleterious	0.601	possibly damaging
YP_003024029.1	MT-CO2	165	V	I	intermembrane	neutral	-0.37	Neutral	0.616	Neutral	0	benign
YP_003024029.1	MT-CO2	167	T	S	intermembrane	neutral	0.88	Neutral	0.526	Neutral	0	benign
YP_003024029.1	MT-CO2	167	T	A	intermembrane	neutral	0.22	Neutral	0.57	Neutral	0	benign
YP_003024029.1	MT-CO2	175	I	V	intermembrane	neutral	-0.05	Neutral	0.562	Neutral	0	benign
YP_003024029.1	MT-CO2	179	L	V	intermembrane	neutral	-2.91	Deleterious	0.849	Deleterious	0.993	probably damaging
YP_003024029.1	MT-CO2	182	T	A	intermembrane	neutral	-2.9	Deleterious	0.573	Neutral	0	benign
YP_003024029.1	MT-CO2	182	T	I	intermembrane	neutral	-4.38	Deleterious	0.622	Neutral	0.736	possibly damaging
YP_003024029.1	MT-CO2	183	T	I	intermembrane	neutral	-4.25	Deleterious	0.651	Neutral	0.045	benign
YP_003024029.1	MT-CO2	185	T	I	intermembrane	neutral	0.75	Neutral	0.375	Neutral	1	probably damaging
YP_003024029.1	MT-CO2	186	A	T	intermembrane	neutral	0.42	Neutral	0.468	Neutral	0.999	probably damaging
YP_003024029.1	MT-CO2	187	T	M	intermembrane	neutral	-2.29	Neutral	0.357	Neutral	0.062	benign
YP_003024029.1	MT-CO2	191	V	M	intermembrane	neutral	-1.27	Neutral	0.443	Neutral	0.991	probably damaging
YP_003024029.1	MT-CO2	191	V	L	intermembrane	neutral	-0.49	Neutral	0.393	Neutral	0.527	possibly damaging
YP_003024029.1	MT-CO2	194	G	R	intermembrane	neutral	-7.74	Deleterious	0.941	Deleterious	1	probably damaging
YP_003024029.1	MT-CO2	198	E	D	intermembrane	neutral	-2.88	Deleterious	0.804	Deleterious	0.995	probably damaging
YP_003024029.1	MT-CO2	203	N	Y	intermembrane	neutral	-7.68	Deleterious	0.785	Deleterious	1	probably damaging
YP_003024029.1	MT-CO2	207	M	I	intermembrane	neutral	-3.84	Deleterious	0.827	Deleterious	0.97	probably damaging
YP_003024029.1	MT-CO2	208	P	T	intermembrane	neutral	-7.67	Deleterious	0.789	Deleterious	1	probably damaging
YP_003024029.1	MT-CO2	209	I	V	intermembrane	neutral	-0.93	Neutral	0.698	Neutral	0.79	possibly damaging
YP_003024029.1	MT-CO2	210	V	A	intermembrane	neutral	-2.64	Deleterious	0.605	Neutral	0.997	probably damaging
YP_003024029.1	MT-CO2	213	L	F	intermembrane	neutral	-0.75	Neutral	0.448	Neutral	1	probably damaging
YP_003024029.1	MT-CO2	214	I	V	intermembrane	neutral	0.42	Neutral	0.452	Neutral	0.925	possibly damaging
YP_003024029.1	MT-CO2	215	P	S	intermembrane	neutral	-6.35	Deleterious	0.587	Neutral	1	probably damaging
YP_003024029.1	MT-CO2	218	I	V	intermembrane	neutral	0.07	Neutral	0.309	Neutral	0	benign
YP_003024029.1	MT-CO2	218	I	T	intermembrane	neutral	0.98	Neutral	0.297	Neutral	0.06	benign
YP_003024029.1	MT-CO2	221	M	L	intermembrane	neutral	-0.69	Neutral	0.266	Neutral	0.517	possibly damaging
YP_003024029.1	MT-CO2	221	M	T	intermembrane	neutral	1.4	Neutral	0.259	Neutral	0.931	possibly damaging
YP_003024029.1	MT-CO2	222	G	R	intermembrane	neutral	-0.86	Neutral	0.782	Deleterious	1	probably damaging
YP_003024029.1	MT-CO2	223	P	S	intermembrane	neutral	2.77	Neutral	0.253	Neutral	0.329	benign
YP_003024029.1	MT-CO2	223	P	A	intermembrane	neutral	1.41	Neutral	0.294	Neutral	0.001	benign
YP_003024029.1	MT-CO2	224	V	M	intermembrane	neutral	0.06	Neutral	0.215	Neutral	0.998	probably damaging
YP_003024029.1	MT-CO2	224	V	A	intermembrane	neutral	0.85	Neutral	0.21	Neutral	0.985	probably damaging
YP_003024029.1	MT-CO2	225	F	L	intermembrane	neutral	1.04	Neutral	0.209	Neutral	0.002	benign
YP_003024029.1	MT-CO2	225	F	I	intermembrane	neutral	0.35	Neutral	0.198	Neutral	0.195	benign
YP_003024029.1	MT-CO2	225	F	Y	intermembrane	neutral	-0.19	Neutral	0.232	Neutral	0.703	possibly damaging
YP_003024029.1	MT-CO2	226	T	A	intermembrane	neutral	-0.19	Neutral	0.396	Neutral	0	benign
YP_003024029.1	MT-CO2	227	L	P	intermembrane	neutral	-2.54	Deleterious	0.44	Neutral	0.999	probably damaging
YP_003024032.1	MT-CO3	195	S	P	transmembrane	damaging	-4.58	Deleterious	0.722	Neutral	0.994	probably damaging
YP_003024032.1	MT-CO3	2	T	A	matrix	neutral	-1.44	Neutral	0.113	Neutral	0	benign
YP_003024032.1	MT-CO3	2	T	I	matrix	neutral	-2.45	Neutral	0.216	Neutral	0	benign
YP_003024032.1	MT-CO3	3	H	R	matrix	neutral	-2.41	Neutral	0.22	Neutral	0.866	possibly damaging
YP_003024032.1	MT-CO3	3	H	P	matrix	neutral	-4.11	Deleterious	0.385	Neutral	0.945	possibly damaging
YP_003024032.1	MT-CO3	4	Q	R	matrix	neutral	-2.05	Neutral	0.371	Neutral	0.845	possibly damaging
YP_003024032.1	MT-CO3	5	S	P	matrix	neutral	-1.14	Neutral	0.169	Neutral	0.048	benign
YP_003024032.1	MT-CO3	5	S	A	matrix	neutral	-0.85	Neutral	0.142	Neutral	0	benign
YP_003024032.1	MT-CO3	5	S	L	matrix	neutral	-1.54	Neutral	0.231	Neutral	0	benign
YP_003024032.1	MT-CO3	8	Y	H	matrix	neutral	-3.47	Deleterious	0.726	Neutral	0.999	probably damaging
YP_003024032.1	MT-CO3	10	M	V	matrix	neutral	-1.95	Neutral	0.746	Neutral	0.61	possibly damaging
YP_003024032.1	MT-CO3	14	S	G	matrix	neutral	-3.44	Deleterious	0.653	Neutral	0.992	probably damaging
YP_003024032.1	MT-CO3	19	T	A	transmembrane	neutral	-3.08	Deleterious	0.648	Neutral	0	benign
YP_003024032.1	MT-CO3	19	T	M	transmembrane	neutral	-3.27	Deleterious	0.704	Neutral	0.987	probably damaging
YP_003024032.1	MT-CO3	22	L	F	transmembrane	neutral	-1.03	Neutral	0.481	Neutral	0.009	benign
YP_003024032.1	MT-CO3	24	A	T	transmembrane	neutral	-2.71	Deleterious	0.7	Neutral	0.015	benign
YP_003024032.1	MT-CO3	24	A	G	transmembrane	neutral	-3.12	Deleterious	0.709	Neutral	0.228	benign
YP_003024032.1	MT-CO3	26	L	M	transmembrane	neutral	-0.04	Neutral	0.618	Neutral	0.965	probably damaging
YP_003024032.1	MT-CO3	27	M	V	transmembrane	neutral	-0.88	Neutral	0.571	Neutral	0.004	benign
YP_003024032.1	MT-CO3	27	M	T	transmembrane	neutral	-1.7	Neutral	0.67	Neutral	0	benign
YP_003024032.1	MT-CO3	27	M	I	transmembrane	neutral	-0.46	Neutral	0.576	Neutral	0.004	benign
YP_003024032.1	MT-CO3	28	T	A	transmembrane	neutral	-3.43	Deleterious	0.615	Neutral	0.954	possibly damaging
YP_003024032.1	MT-CO3	31	L	M	transmembrane	neutral	-0.99	Neutral	0.613	Neutral	0.996	probably damaging
YP_003024032.1	MT-CO3	32	A	T	transmembrane	neutral	-1.07	Neutral	0.435	Neutral	0	benign
YP_003024032.1	MT-CO3	32	A	V	transmembrane	neutral	0.5	Neutral	0.392	Neutral	0	benign
YP_003024032.1	MT-CO3	33	M	V	transmembrane	neutral	-1.07	Neutral	0.615	Neutral	0	benign
YP_003024032.1	MT-CO3	33	M	T	transmembrane	neutral	-1.62	Neutral	0.626	Neutral	0.089	benign
YP_003024032.1	MT-CO3	33	M	I	transmembrane	neutral	-1.1	Neutral	0.602	Neutral	0.002	benign
YP_003024032.1	MT-CO3	35	F	L	transmembrane	neutral	-4.67	Deleterious	0.707	Neutral	0.995	probably damaging
YP_003024032.1	MT-CO3	36	H	R	intermembrane	neutral	-6.78	Deleterious	0.803	Deleterious	0.977	probably damaging
YP_003024032.1	MT-CO3	37	F	L	intermembrane	neutral	-0.48	Neutral	0.723	Neutral	0	benign
YP_003024032.1	MT-CO3	37	F	S	intermembrane	neutral	0.42	Neutral	0.637	Neutral	0.531	possibly damaging
YP_003024032.1	MT-CO3	38	H	Y	intermembrane	neutral	-1.02	Neutral	0.522	Neutral	0	benign
YP_003024032.1	MT-CO3	38	H	R	intermembrane	neutral	-1.61	Neutral	0.614	Neutral	0.334	benign
YP_003024032.1	MT-CO3	40	M	V	intermembrane	neutral	-0.61	Neutral	0.473	Neutral	0	benign
YP_003024032.1	MT-CO3	40	M	T	intermembrane	neutral	0.04	Neutral	0.501	Neutral	0	benign
YP_003024032.1	MT-CO3	41	T	A	transmembrane	neutral	-1.23	Neutral	0.382	Neutral	0	benign
YP_003024032.1	MT-CO3	41	T	M	transmembrane	neutral	-1.19	Neutral	0.424	Neutral	0.522	possibly damaging
YP_003024032.1	MT-CO3	43	L	F	transmembrane	neutral	-1.6	Neutral	0.597	Neutral	0.999	probably damaging
YP_003024032.1	MT-CO3	44	M	V	transmembrane	neutral	-0.32	Neutral	0.414	Neutral	0	benign
YP_003024032.1	MT-CO3	44	M	L	transmembrane	neutral	-0.15	Neutral	0.464	Neutral	0	benign
YP_003024032.1	MT-CO3	44	M	T	transmembrane	neutral	-0.46	Neutral	0.502	Neutral	0	benign
YP_003024032.1	MT-CO3	44	M	I	transmembrane	neutral	-0.4	Neutral	0.435	Neutral	0	benign
YP_003024032.1	MT-CO3	49	T	I	transmembrane	neutral	1.6	Neutral	0.629	Neutral	1	probably damaging
YP_003024032.1	MT-CO3	50	N	S	transmembrane	neutral	0.49	Neutral	0.591	Neutral	0.001	benign
YP_003024032.1	MT-CO3	51	T	A	transmembrane	neutral	-0.24	Neutral	0.466	Neutral	0	benign
YP_003024032.1	MT-CO3	54	M	L	transmembrane	neutral	-1.93	Neutral	0.708	Neutral	0	benign
YP_003024032.1	MT-CO3	54	M	T	transmembrane	neutral	-3.26	Deleterious	0.731	Neutral	0.025	benign
YP_003024032.1	MT-CO3	55	Y	C	transmembrane	neutral	-3.98	Deleterious	0.729	Neutral	0.945	possibly damaging
YP_003024032.1	MT-CO3	58	W	S	transmembrane	neutral	-12.91	Deleterious	0.828	Deleterious	0.998	probably damaging
YP_003024032.1	MT-CO3	61	V	L	transmembrane	neutral	-1.95	Neutral	0.565	Neutral	0.002	benign
YP_003024032.1	MT-CO3	61	V	M	transmembrane	neutral	-2.35	Neutral	0.587	Neutral	0.665	possibly damaging
YP_003024032.1	MT-CO3	62	T	A	transmembrane	neutral	-0.8	Neutral	0.411	Neutral	0	benign
YP_003024032.1	MT-CO3	62	T	M	transmembrane	neutral	-0.63	Neutral	0.445	Neutral	0.001	benign
YP_003024032.1	MT-CO3	65	S	G	transmembrane	neutral	1.86	Neutral	0.703	Neutral	0.001	benign
YP_003024032.1	MT-CO3	73	P	S	transmembrane	neutral	0.41	Neutral	0.44	Neutral	0.002	benign
YP_003024032.1	MT-CO3	73	P	L	transmembrane	neutral	-0.95	Neutral	0.563	Neutral	0	benign
YP_003024032.1	MT-CO3	74	P	S	transmembrane	neutral	-0.96	Neutral	0.382	Neutral	0.002	benign
YP_003024032.1	MT-CO3	75	V	I	transmembrane	neutral	-0.93	Neutral	0.739	Neutral	0.907	possibly damaging
YP_003024032.1	MT-CO3	78	G	S	transmembrane	neutral	-4.27	Deleterious	0.839	Deleterious	0.009	benign
YP_003024032.1	MT-CO3	81	Y	C	transmembrane	neutral	-5.11	Deleterious	0.781	Deleterious	0.999	probably damaging
YP_003024032.1	MT-CO3	84	I	V	transmembrane	neutral	-0.48	Neutral	0.405	Neutral	0	benign
YP_003024032.1	MT-CO3	84	I	L	transmembrane	neutral	-1.4	Neutral	0.482	Neutral	0	benign
YP_003024032.1	MT-CO3	86	F	L	transmembrane	neutral	-5.45	Deleterious	0.749	Neutral	0.984	probably damaging
YP_003024032.1	MT-CO3	88	T	A	transmembrane	neutral	-1.35	Neutral	0.343	Neutral	0.01	benign
YP_003024032.1	MT-CO3	88	T	I	transmembrane	neutral	-0.17	Neutral	0.427	Neutral	0	benign
YP_003024032.1	MT-CO3	91	V	I	transmembrane	neutral	-0.54	Neutral	0.249	Neutral	0	benign
YP_003024032.1	MT-CO3	91	V	A	transmembrane	neutral	-3.41	Deleterious	0.541	Neutral	0	benign
YP_003024032.1	MT-CO3	92	F	L	transmembrane	neutral	-0.35	Neutral	0.579	Neutral	0.972	probably damaging
YP_003024032.1	MT-CO3	93	F	Y	transmembrane	neutral	-2.67	Deleterious	0.641	Neutral	0.765	possibly damaging
YP_003024032.1	MT-CO3	93	F	C	transmembrane	neutral	-6.88	Deleterious	0.643	Neutral	0.999	probably damaging
YP_003024032.1	MT-CO3	95	A	T	transmembrane	neutral	-0.13	Neutral	0.398	Neutral	0.002	benign
YP_003024032.1	MT-CO3	95	A	V	transmembrane	neutral	1.07	Neutral	0.469	Neutral	0.001	benign
YP_003024032.1	MT-CO3	96	G	A	transmembrane	neutral	-0.66	Neutral	0.619	Neutral	0.998	probably damaging
YP_003024032.1	MT-CO3	97	F	L	transmembrane	neutral	-5.31	Deleterious	0.615	Neutral	0.992	probably damaging
YP_003024032.1	MT-CO3	98	F	L	transmembrane	neutral	-5.25	Deleterious	0.645	Neutral	0.992	probably damaging
YP_003024032.1	MT-CO3	98	F	C	transmembrane	neutral	-7.22	Deleterious	0.665	Neutral	1	probably damaging
YP_003024032.1	MT-CO3	103	H	P	transmembrane	neutral	-8.53	Deleterious	0.78	Deleterious	0.997	probably damaging
YP_003024032.1	MT-CO3	105	S	G	transmembrane	neutral	-3.8	Deleterious	0.732	Neutral	0.995	probably damaging
YP_003024032.1	MT-CO3	107	A	T	transmembrane	neutral	-1.85	Neutral	0.594	Neutral	0.994	probably damaging
YP_003024032.1	MT-CO3	107	A	V	transmembrane	neutral	-2.8	Deleterious	0.759	Deleterious	0.997	probably damaging
YP_003024032.1	MT-CO3	109	T	A	intermembrane	neutral	-2.37	Neutral	0.536	Neutral	0.954	possibly damaging
YP_003024032.1	MT-CO3	109	T	S	intermembrane	neutral	-1.34	Neutral	0.539	Neutral	0.954	possibly damaging
YP_003024032.1	MT-CO3	110	P	H	intermembrane	neutral	-2.54	Deleterious	0.66	Neutral	1	probably damaging
YP_003024032.1	MT-CO3	111	Q	H	intermembrane	neutral	-1.96	Neutral	0.62	Neutral	0	benign
YP_003024032.1	MT-CO3	112	L	S	intermembrane	neutral	-4.74	Deleterious	0.805	Deleterious	1	probably damaging
YP_003024032.1	MT-CO3	113	G	E	intermembrane	neutral	-7.6	Deleterious	0.775	Deleterious	1	probably damaging
YP_003024032.1	MT-CO3	115	H	R	intermembrane	neutral	-0.1	Neutral	0.496	Neutral	0.975	probably damaging
YP_003024032.1	MT-CO3	118	P	R	intermembrane	neutral	-8.64	Deleterious	0.708	Neutral	1	probably damaging
YP_003024032.1	MT-CO3	122	T	I	intermembrane	neutral	-1.66	Neutral	0.406	Neutral	0	benign
YP_003024032.1	MT-CO3	123	P	T	intermembrane	neutral	-4.9	Deleterious	0.554	Neutral	0.996	probably damaging
YP_003024032.1	MT-CO3	125	N	D	intermembrane	neutral	-3.7	Deleterious	0.598	Neutral	0	benign
YP_003024032.1	MT-CO3	125	N	T	intermembrane	neutral	-5.3	Deleterious	0.608	Neutral	0.181	benign
YP_003024032.1	MT-CO3	125	N	S	intermembrane	neutral	-4.32	Deleterious	0.56	Neutral	0.029	benign
YP_003024032.1	MT-CO3	126	P	S	intermembrane	neutral	-7.09	Deleterious	0.679	Neutral	0.999	probably damaging
YP_003024032.1	MT-CO3	128	E	K	intermembrane	neutral	-1.63	Neutral	0.711	Neutral	0.968	probably damaging
YP_003024032.1	MT-CO3	129	V	L	transmembrane	neutral	-2.08	Neutral	0.665	Neutral	0.77	possibly damaging
YP_003024032.1	MT-CO3	129	V	I	transmembrane	neutral	-0.16	Neutral	0.633	Neutral	0.77	possibly damaging
YP_003024032.1	MT-CO3	129	V	G	transmembrane	neutral	-6.74	Deleterious	0.778	Deleterious	0.997	probably damaging
YP_003024032.1	MT-CO3	129	V	A	transmembrane	neutral	-3.84	Deleterious	0.736	Neutral	0.98	probably damaging
YP_003024032.1	MT-CO3	132	L	Q	transmembrane	neutral	-5.84	Deleterious	0.778	Deleterious	1	probably damaging
YP_003024032.1	MT-CO3	133	N	S	transmembrane	neutral	-4.87	Deleterious	0.821	Deleterious	0.953	possibly damaging
YP_003024032.1	MT-CO3	136	V	M	transmembrane	neutral	-2.35	Neutral	0.696	Neutral	0.999	probably damaging
YP_003024032.1	MT-CO3	136	V	L	transmembrane	neutral	-1.85	Neutral	0.666	Neutral	0.848	possibly damaging
YP_003024032.1	MT-CO3	137	L	S	transmembrane	neutral	-5.85	Deleterious	0.797	Deleterious	1	probably damaging
YP_003024032.1	MT-CO3	139	A	T	transmembrane	neutral	-1.05	Neutral	0.767	Deleterious	0.999	probably damaging
YP_003024032.1	MT-CO3	142	V	M	transmembrane	neutral	-2.06	Neutral	0.639	Neutral	0.855	possibly damaging
YP_003024032.1	MT-CO3	142	V	L	transmembrane	neutral	-1.84	Neutral	0.636	Neutral	0.006	benign
YP_003024032.1	MT-CO3	142	V	A	transmembrane	neutral	-2.74	Deleterious	0.651	Neutral	0.344	benign
YP_003024032.1	MT-CO3	143	S	P	transmembrane	neutral	-2.4	Neutral	0.807	Deleterious	0.302	benign
YP_003024032.1	MT-CO3	143	S	A	transmembrane	neutral	-1.28	Neutral	0.764	Deleterious	0.001	benign
YP_003024032.1	MT-CO3	144	I	V	transmembrane	neutral	0.38	Neutral	0.533	Neutral	0.505	possibly damaging
YP_003024032.1	MT-CO3	149	H	R	transmembrane	neutral	-7.8	Deleterious	0.753	Deleterious	0.583	possibly damaging
YP_003024032.1	MT-CO3	152	M	V	transmembrane	neutral	-2.65	Deleterious	0.716	Neutral	0.335	benign
YP_003024032.1	MT-CO3	152	M	L	transmembrane	neutral	-1.64	Neutral	0.662	Neutral	0.086	benign
YP_003024032.1	MT-CO3	152	M	T	transmembrane	neutral	-4.63	Deleterious	0.735	Neutral	0.659	possibly damaging
YP_003024032.1	MT-CO3	153	E	K	transmembrane	neutral	-2.13	Neutral	0.643	Neutral	0.071	benign
YP_003024032.1	MT-CO3	153	E	V	transmembrane	neutral	-4.61	Deleterious	0.622	Neutral	0.058	benign
YP_003024032.1	MT-CO3	153	E	G	transmembrane	neutral	-4.44	Deleterious	0.588	Neutral	0.121	benign
YP_003024032.1	MT-CO3	154	N	S	matrix	neutral	-0.9	Neutral	0.461	Neutral	0.098	benign
YP_003024032.1	MT-CO3	155	N	S	matrix	neutral	-2.82	Deleterious	0.405	Neutral	0	benign
YP_003024032.1	MT-CO3	156	R	Q	transmembrane	neutral	-1.76	Neutral	0.69	Neutral	0.999	probably damaging
YP_003024032.1	MT-CO3	157	N	S	transmembrane	neutral	0.63	Neutral	0.316	Neutral	0.003	benign
YP_003024032.1	MT-CO3	159	M	V	transmembrane	neutral	-0.02	Neutral	0.616	Neutral	0.009	benign
YP_003024032.1	MT-CO3	159	M	T	transmembrane	neutral	1.17	Neutral	0.588	Neutral	0	benign
YP_003024032.1	MT-CO3	160	I	T	transmembrane	neutral	-0.96	Neutral	0.462	Neutral	0	benign
YP_003024032.1	MT-CO3	164	L	F	transmembrane	neutral	-0.21	Neutral	0.427	Neutral	0.001	benign
YP_003024032.1	MT-CO3	165	I	V	transmembrane	neutral	-0.67	Neutral	0.38	Neutral	0.003	benign
YP_003024032.1	MT-CO3	165	I	T	transmembrane	neutral	-2.89	Deleterious	0.497	Neutral	0.001	benign
YP_003024032.1	MT-CO3	167	I	V	transmembrane	neutral	0.14	Neutral	0.493	Neutral	0.622	possibly damaging
YP_003024032.1	MT-CO3	168	L	M	transmembrane	neutral	-0.54	Neutral	0.341	Neutral	0.998	probably damaging
YP_003024032.1	MT-CO3	168	L	S	transmembrane	neutral	-3.12	Deleterious	0.308	Neutral	0.998	probably damaging
YP_003024032.1	MT-CO3	171	L	F	transmembrane	neutral	-2.03	Neutral	0.395	Neutral	0.029	benign
YP_003024032.1	MT-CO3	172	Y	C	transmembrane	neutral	-8.29	Deleterious	0.611	Neutral	1	probably damaging
YP_003024032.1	MT-CO3	174	T	I	transmembrane	neutral	-5.28	Deleterious	0.636	Neutral	0.999	probably damaging
YP_003024032.1	MT-CO3	175	L	F	transmembrane	neutral	-0.88	Neutral	0.361	Neutral	0.994	probably damaging
YP_003024032.1	MT-CO3	178	A	T	transmembrane	neutral	-2.83	Deleterious	0.666	Neutral	0.219	benign
YP_003024032.1	MT-CO3	178	A	S	transmembrane	neutral	-2.24	Neutral	0.709	Neutral	0.031	benign
YP_003024032.1	MT-CO3	178	A	V	transmembrane	neutral	-2.4	Neutral	0.644	Neutral	0.018	benign
YP_003024032.1	MT-CO3	179	S	L	transmembrane	neutral	0.21	Neutral	0.633	Neutral	0.995	probably damaging
YP_003024032.1	MT-CO3	180	E	K	transmembrane	neutral	-3.86	Deleterious	0.843	Deleterious	0.99	probably damaging
YP_003024032.1	MT-CO3	181	Y	H	transmembrane	neutral	-4.82	Deleterious	0.803	Deleterious	1	probably damaging
YP_003024032.1	MT-CO3	182	F	L	transmembrane	neutral	-0.5	Neutral	0.595	Neutral	0.002	benign
YP_003024032.1	MT-CO3	182	F	S	transmembrane	neutral	-2.58	Deleterious	0.702	Neutral	0.064	benign
YP_003024032.1	MT-CO3	183	E	Q	transmembrane	neutral	-2.2	Neutral	0.73	Neutral	0.99	probably damaging
YP_003024032.1	MT-CO3	183	E	K	transmembrane	neutral	-3.29	Deleterious	0.798	Deleterious	0.983	probably damaging
YP_003024032.1	MT-CO3	183	E	G	transmembrane	neutral	-5.9	Deleterious	0.705	Neutral	0.996	probably damaging
YP_003024032.1	MT-CO3	184	S	A	intermembrane	neutral	1.42	Neutral	0.503	Neutral	0	benign
YP_003024032.1	MT-CO3	185	P	S	intermembrane	neutral	-4.54	Deleterious	0.524	Neutral	0.999	probably damaging
YP_003024032.1	MT-CO3	187	T	A	intermembrane	neutral	-3.71	Deleterious	0.534	Neutral	0	benign
YP_003024032.1	MT-CO3	188	I	T	intermembrane	neutral	-4.66	Deleterious	0.796	Deleterious	0.99	probably damaging
YP_003024032.1	MT-CO3	190	D	G	intermembrane	neutral	-6.72	Deleterious	0.811	Deleterious	0.998	probably damaging
YP_003024032.1	MT-CO3	191	G	S	intermembrane	neutral	1.27	Neutral	0.748	Neutral	1	probably damaging
YP_003024032.1	MT-CO3	192	I	F	transmembrane	neutral	-2.97	Deleterious	0.553	Neutral	0.975	probably damaging
YP_003024032.1	MT-CO3	196	T	A	transmembrane	neutral	-3.86	Deleterious	0.629	Neutral	0.988	probably damaging
YP_003024032.1	MT-CO3	199	V	M	transmembrane	neutral	-0.33	Neutral	0.584	Neutral	0.007	benign
YP_003024032.1	MT-CO3	199	V	A	transmembrane	neutral	-3.04	Deleterious	0.631	Neutral	0.035	benign
YP_003024032.1	MT-CO3	200	A	T	transmembrane	neutral	-3.26	Deleterious	0.708	Neutral	0.006	benign
YP_003024032.1	MT-CO3	200	A	S	transmembrane	neutral	-2.53	Deleterious	0.673	Neutral	0.042	benign
YP_003024032.1	MT-CO3	200	A	P	transmembrane	neutral	-4.49	Deleterious	0.764	Deleterious	0.954	possibly damaging
YP_003024032.1	MT-CO3	203	F	I	transmembrane	neutral	-5.64	Deleterious	0.759	Deleterious	0.993	probably damaging
YP_003024032.1	MT-CO3	205	G	E	transmembrane	neutral	-7.54	Deleterious	0.864	Deleterious	1	probably damaging
YP_003024032.1	MT-CO3	206	L	I	transmembrane	neutral	-1.43	Neutral	0.586	Neutral	0.012	benign
YP_003024032.1	MT-CO3	206	L	F	transmembrane	neutral	-3.3	Deleterious	0.609	Neutral	0.003	benign
YP_003024032.1	MT-CO3	208	V	I	transmembrane	neutral	-0.95	Neutral	0.665	Neutral	0.848	possibly damaging
YP_003024032.1	MT-CO3	208	V	D	transmembrane	neutral	-6.66	Deleterious	0.709	Neutral	0.999	probably damaging
YP_003024032.1	MT-CO3	208	V	A	transmembrane	neutral	-3.8	Deleterious	0.67	Neutral	0.988	probably damaging
YP_003024032.1	MT-CO3	209	I	V	transmembrane	neutral	-0.82	Neutral	0.479	Neutral	0.228	benign
YP_003024032.1	MT-CO3	212	S	T	transmembrane	neutral	2.2	Neutral	0.558	Neutral	0.933	possibly damaging
YP_003024032.1	MT-CO3	213	T	A	transmembrane	neutral	-2.56	Deleterious	0.553	Neutral	0.028	benign
YP_003024032.1	MT-CO3	214	F	L	transmembrane	neutral	-5.7	Deleterious	0.668	Neutral	0.984	probably damaging
YP_003024032.1	MT-CO3	216	T	S	transmembrane	neutral	-0.91	Neutral	0.371	Neutral	0	benign
YP_003024032.1	MT-CO3	216	T	A	transmembrane	neutral	-0.5	Neutral	0.378	Neutral	0	benign
YP_003024032.1	MT-CO3	217	I	V	transmembrane	neutral	0.4	Neutral	0.441	Neutral	0	benign
YP_003024032.1	MT-CO3	217	I	T	transmembrane	neutral	-2.24	Neutral	0.457	Neutral	0	benign
YP_003024032.1	MT-CO3	219	F	L	transmembrane	neutral	2.72	Neutral	0.621	Neutral	0	benign
YP_003024032.1	MT-CO3	219	F	Y	transmembrane	neutral	-1.11	Neutral	0.639	Neutral	0.036	benign
YP_003024032.1	MT-CO3	219	F	S	transmembrane	neutral	-2.41	Neutral	0.607	Neutral	0.331	benign
YP_003024032.1	MT-CO3	220	I	T	transmembrane	neutral	-2.6	Deleterious	0.52	Neutral	0	benign
YP_003024032.1	MT-CO3	220	I	M	transmembrane	neutral	-0.33	Neutral	0.461	Neutral	0.096	benign
YP_003024032.1	MT-CO3	224	M	K	transmembrane	neutral	-0.62	Neutral	0.447	Neutral	0.002	benign
YP_003024032.1	MT-CO3	225	F	S	matrix	neutral	-2.23	Neutral	0.637	Neutral	0.773	possibly damaging
YP_003024032.1	MT-CO3	226	H	Y	matrix	neutral	-5.35	Deleterious	0.785	Deleterious	0.987	probably damaging
YP_003024032.1	MT-CO3	229	S	T	matrix	neutral	-0.1	Neutral	0.565	Neutral	0.094	benign
YP_003024032.1	MT-CO3	229	S	P	matrix	neutral	-2.12	Neutral	0.606	Neutral	0.003	benign
YP_003024032.1	MT-CO3	230	K	Q	matrix	neutral	-0.27	Neutral	0.336	Neutral	0.099	benign
YP_003024032.1	MT-CO3	230	K	E	matrix	neutral	-0.16	Neutral	0.364	Neutral	0.01	benign
YP_003024032.1	MT-CO3	232	H	Q	matrix	neutral	-7.28	Deleterious	0.815	Deleterious	0.993	probably damaging
YP_003024032.1	MT-CO3	233	F	L	transmembrane	neutral	-4.7	Deleterious	0.834	Deleterious	0.992	probably damaging
YP_003024032.1	MT-CO3	235	F	L	transmembrane	neutral	-5.21	Deleterious	0.83	Deleterious	0.995	probably damaging
YP_003024032.1	MT-CO3	236	E	K	transmembrane	neutral	-3.57	Deleterious	0.786	Deleterious	0.994	probably damaging
YP_003024032.1	MT-CO3	239	A	T	transmembrane	neutral	-3.19	Deleterious	0.609	Neutral	0.009	benign
YP_003024032.1	MT-CO3	239	A	S	transmembrane	neutral	-2.47	Neutral	0.669	Neutral	0.065	benign
YP_003024032.1	MT-CO3	239	A	V	transmembrane	neutral	-3.09	Deleterious	0.667	Neutral	0.762	possibly damaging
YP_003024032.1	MT-CO3	240	W	R	transmembrane	neutral	-12.07	Deleterious	0.811	Deleterious	0.999	probably damaging
YP_003024032.1	MT-CO3	240	W	G	transmembrane	neutral	-11.21	Deleterious	0.753	Deleterious	0.997	probably damaging
YP_003024032.1	MT-CO3	241	Y	S	transmembrane	neutral	-7.76	Deleterious	0.764	Deleterious	1	probably damaging
YP_003024032.1	MT-CO3	248	V	I	transmembrane	neutral	-0.84	Neutral	0.627	Neutral	0	benign
YP_003024032.1	MT-CO3	248	V	G	transmembrane	neutral	-5.96	Deleterious	0.649	Neutral	0.981	probably damaging
YP_003024032.1	MT-CO3	249	W	R	transmembrane	neutral	-12.02	Deleterious	0.796	Deleterious	1	probably damaging
YP_003024032.1	MT-CO3	251	F	L	transmembrane	neutral	-4.7	Deleterious	0.65	Neutral	0	benign
YP_003024032.1	MT-CO3	253	Y	D	transmembrane	neutral	-7.42	Deleterious	0.771	Deleterious	1	probably damaging
YP_003024032.1	MT-CO3	253	Y	C	transmembrane	neutral	-6.56	Deleterious	0.708	Neutral	1	probably damaging
YP_003024032.1	MT-CO3	254	V	L	transmembrane	neutral	-1.12	Neutral	0.471	Neutral	0	benign
YP_003024032.1	MT-CO3	254	V	I	transmembrane	neutral	0.19	Neutral	0.255	Neutral	0	benign
YP_003024032.1	MT-CO3	254	V	A	transmembrane	neutral	-2.9	Deleterious	0.447	Neutral	0.071	benign
YP_003024032.1	MT-CO3	255	S	F	transmembrane	neutral	-4.26	Deleterious	0.709	Neutral	1	probably damaging
YP_003024032.1	MT-CO3	256	I	V	intermembrane	neutral	-0.71	Neutral	0.518	Neutral	0	benign
YP_003024032.1	MT-CO3	256	I	L	intermembrane	neutral	-1.7	Neutral	0.649	Neutral	0.002	benign
YP_003024032.1	MT-CO3	256	I	T	intermembrane	neutral	-4.14	Deleterious	0.661	Neutral	0.722	possibly damaging
YP_003024032.1	MT-CO3	256	I	M	intermembrane	neutral	-2.49	Neutral	0.579	Neutral	0.371	benign
YP_003024032.1	MT-CO3	258	W	G	intermembrane	neutral	-10.61	Deleterious	0.865	Deleterious	0.242	benign
YP_003024032.1	MT-CO3	261	S	T	intermembrane	neutral	-1.93	Neutral	0.657	Neutral	0.59	possibly damaging
YP_003024032.1	MT-CO3	261	S	P	intermembrane	neutral	-3.41	Deleterious	0.695	Neutral	0.968	probably damaging
YP_003024032.1	MT-CO3	261	S	Y	intermembrane	neutral	-4	Deleterious	0.661	Neutral	0.997	probably damaging
YP_003024038.1	MT-CYB	34	G	S	transmembrane	damaging	-4.44	Deleterious	0.846	Deleterious	1	probably damaging
YP_003024038.1	MT-CYB	278	Y	C	intermembrane	damaging	-6.21	Deleterious	0.729	Neutral	1	probably damaging
YP_003024038.1	MT-CYB	2	T	S	matrix	neutral	-0.95	Neutral	0.143	Neutral	0.018	benign
YP_003024038.1	MT-CYB	2	T	A	matrix	neutral	-0.8	Neutral	0.157	Neutral	0	benign
YP_003024038.1	MT-CYB	2	T	I	matrix	neutral	-1.43	Neutral	0.224	Neutral	0.558	possibly damaging
YP_003024038.1	MT-CYB	3	P	S	matrix	neutral	0.43	Neutral	0.225	Neutral	0.003	benign
YP_003024038.1	MT-CYB	4	M	V	matrix	neutral	-0.52	Neutral	0.093	Neutral	0.002	benign
YP_003024038.1	MT-CYB	4	M	T	matrix	neutral	-1.13	Neutral	0.196	Neutral	0	benign
YP_003024038.1	MT-CYB	5	R	G	matrix	neutral	-3.51	Deleterious	0.66	Neutral	0.993	probably damaging
YP_003024038.1	MT-CYB	7	T	S	matrix	neutral	-1.05	Neutral	0.105	Neutral	???	error
YP_003024038.1	MT-CYB	7	T	I	matrix	neutral	-2.35	Neutral	0.165	Neutral	0	benign
YP_003024038.1	MT-CYB	8	N	T	matrix	neutral	-1.9	Neutral	0.426	Neutral	0.997	probably damaging
YP_003024038.1	MT-CYB	8	N	D	matrix	neutral	-1.38	Neutral	0.479	Neutral	0.992	probably damaging
YP_003024038.1	MT-CYB	8	N	S	matrix	neutral	-1.35	Neutral	0.408	Neutral	0.992	probably damaging
YP_003024038.1	MT-CYB	8	N	K	matrix	neutral	-1.47	Neutral	0.488	Neutral	0.997	probably damaging
YP_003024038.1	MT-CYB	9	P	T	matrix	neutral	-4.39	Deleterious	0.682	Neutral	0.998	probably damaging
YP_003024038.1	MT-CYB	15	N	S	matrix	neutral	-3.03	Deleterious	0.704	Neutral	0.001	benign
YP_003024038.1	MT-CYB	15	N	K	matrix	neutral	-3.66	Deleterious	0.731	Neutral	0.739	possibly damaging
YP_003024038.1	MT-CYB	16	H	Y	matrix	neutral	-1.92	Neutral	0.432	Neutral	0.488	possibly damaging
YP_003024038.1	MT-CYB	16	H	R	matrix	neutral	-1.39	Neutral	0.463	Neutral	0.001	benign
YP_003024038.1	MT-CYB	16	H	Q	matrix	neutral	-1.04	Neutral	0.391	Neutral	0.32	benign
YP_003024038.1	MT-CYB	18	F	L	matrix	neutral	-0.31	Neutral	0.609	Neutral	0	benign
YP_003024038.1	MT-CYB	19	I	M	matrix	neutral	-1.73	Neutral	0.669	Neutral	0.008	benign
YP_003024038.1	MT-CYB	20	D	N	matrix	neutral	-3.21	Deleterious	0.716	Neutral	0.997	probably damaging
YP_003024038.1	MT-CYB	23	T	A	matrix	neutral	-1.31	Neutral	0.497	Neutral	0	benign
YP_003024038.1	MT-CYB	23	T	N	matrix	neutral	-2.49	Neutral	0.547	Neutral	0.488	possibly damaging
YP_003024038.1	MT-CYB	25	S	P	matrix	neutral	-2.13	Neutral	0.544	Neutral	0.003	benign
YP_003024038.1	MT-CYB	26	N	D	matrix	neutral	-3.17	Deleterious	0.784	Deleterious	0.986	probably damaging
YP_003024038.1	MT-CYB	27	I	V	matrix	neutral	-0.68	Neutral	0.667	Neutral	0.758	possibly damaging
YP_003024038.1	MT-CYB	27	I	T	matrix	neutral	-3.22	Deleterious	0.851	Deleterious	0.997	probably damaging
YP_003024038.1	MT-CYB	27	I	M	matrix	neutral	-1.74	Neutral	0.741	Neutral	0.998	probably damaging
YP_003024038.1	MT-CYB	29	A	T	matrix	neutral	-0.89	Neutral	0.391	Neutral	0	benign
YP_003024038.1	MT-CYB	29	A	P	matrix	neutral	-2.11	Neutral	0.596	Neutral	0.067	benign
YP_003024038.1	MT-CYB	29	A	V	matrix	neutral	-0.9	Neutral	0.452	Neutral	0.004	benign
YP_003024038.1	MT-CYB	32	N	S	matrix	neutral	-3.48	Deleterious	0.806	Deleterious	0.995	probably damaging
YP_003024038.1	MT-CYB	35	S	P	transmembrane	neutral	-3.71	Deleterious	0.733	Neutral	0.994	probably damaging
YP_003024038.1	MT-CYB	37	L	P	transmembrane	neutral	-5.24	Deleterious	0.75	Deleterious	1	probably damaging
YP_003024038.1	MT-CYB	38	G	S	transmembrane	neutral	-4.12	Deleterious	0.735	Neutral	1	probably damaging
YP_003024038.1	MT-CYB	38	G	V	transmembrane	neutral	-6.21	Deleterious	0.769	Deleterious	1	probably damaging
YP_003024038.1	MT-CYB	39	A	T	transmembrane	neutral	-0.2	Neutral	0.313	Neutral	0.003	benign
YP_003024038.1	MT-CYB	39	A	V	transmembrane	neutral	1.48	Neutral	0.333	Neutral	0.334	benign
YP_003024038.1	MT-CYB	40	C	R	transmembrane	neutral	-8.71	Deleterious	0.779	Deleterious	1	probably damaging
YP_003024038.1	MT-CYB	41	L	M	transmembrane	neutral	-1.52	Neutral	0.611	Neutral	0.999	probably damaging
YP_003024038.1	MT-CYB	41	L	Q	transmembrane	neutral	-4.58	Deleterious	0.634	Neutral	1	probably damaging
YP_003024038.1	MT-CYB	42	I	V	transmembrane	neutral	-0.4	Neutral	0.326	Neutral	0	benign
YP_003024038.1	MT-CYB	42	I	T	transmembrane	neutral	-2.84	Deleterious	0.382	Neutral	0	benign
YP_003024038.1	MT-CYB	42	I	M	transmembrane	neutral	-1.5	Neutral	0.397	Neutral	0.328	benign
YP_003024038.1	MT-CYB	43	L	I	transmembrane	neutral	0.05	Neutral	0.427	Neutral	0.001	benign
YP_003024038.1	MT-CYB	43	L	F	transmembrane	neutral	-1.43	Neutral	0.469	Neutral	0.953	possibly damaging
YP_003024038.1	MT-CYB	45	I	V	transmembrane	neutral	-0.66	Neutral	0.478	Neutral	0.024	benign
YP_003024038.1	MT-CYB	45	I	F	transmembrane	neutral	-3.11	Deleterious	0.505	Neutral	0.93	possibly damaging
YP_003024038.1	MT-CYB	46	T	P	transmembrane	neutral	-1.88	Neutral	0.488	Neutral	0.563	possibly damaging
YP_003024038.1	MT-CYB	46	T	I	transmembrane	neutral	1.94	Neutral	0.364	Neutral	0	benign
YP_003024038.1	MT-CYB	49	L	V	transmembrane	neutral	-2.15	Neutral	0.622	Neutral	0.984	probably damaging
YP_003024038.1	MT-CYB	50	F	L	transmembrane	neutral	-3.94	Deleterious	0.608	Neutral	0.997	probably damaging
YP_003024038.1	MT-CYB	52	A	T	transmembrane	neutral	-3.03	Deleterious	0.679	Neutral	1	probably damaging
YP_003024038.1	MT-CYB	53	M	L	intermembrane	neutral	-2.35	Neutral	0.652	Neutral	0.736	possibly damaging
YP_003024038.1	MT-CYB	54	H	D	intermembrane	neutral	-7.37	Deleterious	0.801	Deleterious	0.995	probably damaging
YP_003024038.1	MT-CYB	54	H	R	intermembrane	neutral	-6.55	Deleterious	0.86	Deleterious	0.996	probably damaging
YP_003024038.1	MT-CYB	54	H	Q	intermembrane	neutral	-6.55	Deleterious	0.854	Deleterious	0.996	probably damaging
YP_003024038.1	MT-CYB	56	S	A	intermembrane	neutral	-1	Neutral	0.555	Neutral	0	benign
YP_003024038.1	MT-CYB	56	S	L	intermembrane	neutral	-2.03	Neutral	0.586	Neutral	0.041	benign
YP_003024038.1	MT-CYB	58	D	N	intermembrane	neutral	-3.4	Deleterious	0.632	Neutral	0.998	probably damaging
YP_003024038.1	MT-CYB	59	A	T	intermembrane	neutral	1.39	Neutral	0.386	Neutral	0.999	probably damaging
YP_003024038.1	MT-CYB	59	A	V	intermembrane	neutral	1.6	Neutral	0.436	Neutral	0.999	probably damaging
YP_003024038.1	MT-CYB	59	A	G	intermembrane	neutral	-2.2	Neutral	0.479	Neutral	0.997	probably damaging
YP_003024038.1	MT-CYB	60	S	T	intermembrane	neutral	-0.96	Neutral	0.378	Neutral	0	benign
YP_003024038.1	MT-CYB	60	S	P	intermembrane	neutral	-2.94	Deleterious	0.402	Neutral	0.598	possibly damaging
YP_003024038.1	MT-CYB	60	S	W	intermembrane	neutral	-4.23	Deleterious	0.48	Neutral	0.996	probably damaging
YP_003024038.1	MT-CYB	61	T	S	intermembrane	neutral	-1.25	Neutral	0.516	Neutral	0.046	benign
YP_003024038.1	MT-CYB	61	T	P	intermembrane	neutral	-3.19	Deleterious	0.577	Neutral	0.591	possibly damaging
YP_003024038.1	MT-CYB	61	T	A	intermembrane	neutral	-1.94	Neutral	0.493	Neutral	0	benign
YP_003024038.1	MT-CYB	62	A	V	intermembrane	neutral	-3.31	Deleterious	0.727	Neutral	1	probably damaging
YP_003024038.1	MT-CYB	69	I	T	intermembrane	neutral	-3.67	Deleterious	0.708	Neutral	0.997	probably damaging
YP_003024038.1	MT-CYB	70	T	S	intermembrane	neutral	-0.28	Neutral	0.666	Neutral	0.992	probably damaging
YP_003024038.1	MT-CYB	70	T	A	intermembrane	neutral	0.11	Neutral	0.714	Neutral	0.992	probably damaging
YP_003024038.1	MT-CYB	74	N	D	intermembrane	neutral	-2.88	Deleterious	0.694	Neutral	0.974	probably damaging
YP_003024038.1	MT-CYB	74	N	S	intermembrane	neutral	-2.82	Deleterious	0.678	Neutral	0.975	probably damaging
YP_003024038.1	MT-CYB	75	Y	C	intermembrane	neutral	-6.86	Deleterious	0.748	Neutral	1	probably damaging
YP_003024038.1	MT-CYB	75	Y	H	intermembrane	neutral	-3.45	Deleterious	0.75	Deleterious	0.999	probably damaging
YP_003024038.1	MT-CYB	78	I	V	transmembrane	neutral	-0.74	Neutral	0.175	Neutral	0	benign
YP_003024038.1	MT-CYB	78	I	T	transmembrane	neutral	-2.5	Deleterious	0.239	Neutral	0	benign
YP_003024038.1	MT-CYB	78	I	S	transmembrane	neutral	-3.38	Deleterious	0.315	Neutral	0.141	benign
YP_003024038.1	MT-CYB	78	I	M	transmembrane	neutral	-0.24	Neutral	0.241	Neutral	0	benign
YP_003024038.1	MT-CYB	79	I	V	transmembrane	neutral	-0.73	Neutral	0.496	Neutral	0.001	benign
YP_003024038.1	MT-CYB	79	I	L	transmembrane	neutral	-1.22	Neutral	0.559	Neutral	0.003	benign
YP_003024038.1	MT-CYB	79	I	T	transmembrane	neutral	-3.71	Deleterious	0.693	Neutral	0.832	possibly damaging
YP_003024038.1	MT-CYB	79	I	M	transmembrane	neutral	-1.91	Neutral	0.599	Neutral	0.529	possibly damaging
YP_003024038.1	MT-CYB	82	L	F	transmembrane	neutral	-2.54	Deleterious	0.36	Neutral	1	probably damaging
YP_003024038.1	MT-CYB	84	A	T	transmembrane	neutral	-2.9	Deleterious	0.582	Neutral	0.009	benign
YP_003024038.1	MT-CYB	85	N	Y	transmembrane	neutral	-6.82	Deleterious	0.76	Deleterious	1	probably damaging
YP_003024038.1	MT-CYB	85	N	K	transmembrane	neutral	-5.11	Deleterious	0.795	Deleterious	1	probably damaging
YP_003024038.1	MT-CYB	86	G	S	transmembrane	neutral	-4.82	Deleterious	0.775	Deleterious	0.257	benign
YP_003024038.1	MT-CYB	87	A	P	transmembrane	neutral	-4.28	Deleterious	0.508	Neutral	1	probably damaging
YP_003024038.1	MT-CYB	89	M	V	transmembrane	neutral	-1.67	Neutral	0.523	Neutral	0.97	probably damaging
YP_003024038.1	MT-CYB	90	F	L	transmembrane	neutral	-4.75	Deleterious	0.601	Neutral	0.019	benign
YP_003024038.1	MT-CYB	92	I	M	transmembrane	neutral	-2.17	Neutral	0.478	Neutral	0.997	probably damaging
YP_003024038.1	MT-CYB	93	C	Y	transmembrane	neutral	-9.46	Deleterious	0.642	Neutral	1	probably damaging
YP_003024038.1	MT-CYB	98	I	V	transmembrane	neutral	-0.55	Neutral	0.511	Neutral	0.798	possibly damaging
YP_003024038.1	MT-CYB	98	I	T	transmembrane	neutral	-3.86	Deleterious	0.669	Neutral	0.997	probably damaging
YP_003024038.1	MT-CYB	98	I	M	transmembrane	neutral	-2.36	Neutral	0.598	Neutral	0.998	probably damaging
YP_003024038.1	MT-CYB	99	G	E	transmembrane	neutral	-5.81	Deleterious	0.821	Deleterious	1	probably damaging
YP_003024038.1	MT-CYB	100	R	Q	transmembrane	neutral	-3.46	Deleterious	0.824	Deleterious	1	probably damaging
YP_003024038.1	MT-CYB	101	G	S	transmembrane	neutral	-5.21	Deleterious	0.88	Deleterious	0.234	benign
YP_003024038.1	MT-CYB	101	G	A	transmembrane	neutral	-5.23	Deleterious	0.902	Deleterious	0.981	probably damaging
YP_003024038.1	MT-CYB	102	L	P	transmembrane	neutral	-5.65	Deleterious	0.888	Deleterious	1	probably damaging
YP_003024038.1	MT-CYB	103	Y	F	transmembrane	neutral	-3.49	Deleterious	0.828	Deleterious	0.998	probably damaging
YP_003024038.1	MT-CYB	107	F	Y	matrix	neutral	2.63	Neutral	0.853	Deleterious	0.993	probably damaging
YP_003024038.1	MT-CYB	108	L	V	matrix	neutral	-1.78	Neutral	0.403	Neutral	0.193	benign
YP_003024038.1	MT-CYB	109	Y	N	matrix	neutral	-5.35	Deleterious	0.548	Neutral	0.53	possibly damaging
YP_003024038.1	MT-CYB	109	Y	H	matrix	neutral	-3.23	Deleterious	0.554	Neutral	0.002	benign
YP_003024038.1	MT-CYB	109	Y	C	matrix	neutral	-5.74	Deleterious	0.515	Neutral	0.007	benign
YP_003024038.1	MT-CYB	110	S	P	transmembrane	neutral	-1.15	Neutral	0.416	Neutral	0	benign
YP_003024038.1	MT-CYB	111	E	K	transmembrane	neutral	-2.86	Deleterious	0.768	Deleterious	0.995	probably damaging
YP_003024038.1	MT-CYB	112	T	A	transmembrane	neutral	-4.36	Deleterious	0.682	Neutral	0.993	probably damaging
YP_003024038.1	MT-CYB	113	W	R	transmembrane	neutral	-12.48	Deleterious	0.908	Deleterious	1	probably damaging
YP_003024038.1	MT-CYB	114	N	I	transmembrane	neutral	-7.09	Deleterious	0.674	Neutral	1	probably damaging
YP_003024038.1	MT-CYB	115	I	T	transmembrane	neutral	-2.66	Deleterious	0.627	Neutral	0.862	possibly damaging
YP_003024038.1	MT-CYB	116	G	S	transmembrane	neutral	-5.36	Deleterious	0.673	Neutral	0.98	probably damaging
YP_003024038.1	MT-CYB	117	I	V	transmembrane	neutral	0.43	Neutral	0.481	Neutral	0.001	benign
YP_003024038.1	MT-CYB	118	I	V	transmembrane	neutral	-0.34	Neutral	0.544	Neutral	0	benign
YP_003024038.1	MT-CYB	118	I	T	transmembrane	neutral	-3.46	Deleterious	0.555	Neutral	0.658	possibly damaging
YP_003024038.1	MT-CYB	121	L	I	transmembrane	neutral	-1.2	Neutral	0.654	Neutral	0.054	benign
YP_003024038.1	MT-CYB	121	L	F	transmembrane	neutral	-0.94	Neutral	0.625	Neutral	0.012	benign
YP_003024038.1	MT-CYB	122	A	T	transmembrane	neutral	0.05	Neutral	0.441	Neutral	0	benign
YP_003024038.1	MT-CYB	122	A	V	transmembrane	neutral	0.82	Neutral	0.636	Neutral	0.055	benign
YP_003024038.1	MT-CYB	123	T	A	transmembrane	neutral	-1.06	Neutral	0.31	Neutral	0.996	probably damaging
YP_003024038.1	MT-CYB	125	A	T	transmembrane	neutral	-2.25	Neutral	0.586	Neutral	0.004	benign
YP_003024038.1	MT-CYB	126	T	A	transmembrane	neutral	-4.27	Deleterious	0.574	Neutral	0	benign
YP_003024038.1	MT-CYB	129	M	T	transmembrane	neutral	-2.51	Deleterious	0.665	Neutral	0.992	probably damaging
YP_003024038.1	MT-CYB	129	M	L	transmembrane	neutral	-0.76	Neutral	0.633	Neutral	0.858	possibly damaging
YP_003024038.1	MT-CYB	131	Y	C	intermembrane	neutral	-7.8	Deleterious	0.74	Neutral	1	probably damaging
YP_003024038.1	MT-CYB	132	V	I	intermembrane	neutral	-0.8	Neutral	0.679	Neutral	0.867	possibly damaging
YP_003024038.1	MT-CYB	134	P	L	intermembrane	neutral	-8.62	Deleterious	0.732	Neutral	1	probably damaging
YP_003024038.1	MT-CYB	136	G	S	intermembrane	neutral	-4.87	Deleterious	0.715	Neutral	1	probably damaging
YP_003024038.1	MT-CYB	136	G	D	intermembrane	neutral	-5.69	Deleterious	0.766	Deleterious	1	probably damaging
YP_003024038.1	MT-CYB	137	Q	R	intermembrane	neutral	-3.24	Deleterious	0.834	Deleterious	0.993	probably damaging
YP_003024038.1	MT-CYB	138	M	T	intermembrane	neutral	-4.84	Deleterious	0.678	Neutral	0.992	probably damaging
YP_003024038.1	MT-CYB	140	F	L	intermembrane	neutral	-4.85	Deleterious	0.645	Neutral	0.019	benign
YP_003024038.1	MT-CYB	142	G	E	intermembrane	neutral	-6.43	Deleterious	0.84	Deleterious	1	probably damaging
YP_003024038.1	MT-CYB	148	N	T	intermembrane	neutral	-4.73	Deleterious	0.668	Neutral	0.997	probably damaging
YP_003024038.1	MT-CYB	149	L	M	intermembrane	neutral	-1.43	Neutral	0.612	Neutral	1	probably damaging
YP_003024038.1	MT-CYB	151	S	P	intermembrane	neutral	-4.03	Deleterious	0.715	Neutral	0.998	probably damaging
YP_003024038.1	MT-CYB	152	A	T	intermembrane	neutral	-3.2	Deleterious	0.572	Neutral	0.999	probably damaging
YP_003024038.1	MT-CYB	152	A	G	intermembrane	neutral	-3.24	Deleterious	0.59	Neutral	0.987	probably damaging
YP_003024038.1	MT-CYB	153	I	V	intermembrane	neutral	-0.22	Neutral	0.487	Neutral	0	benign
YP_003024038.1	MT-CYB	153	I	T	intermembrane	neutral	-3.1	Deleterious	0.547	Neutral	0.213	benign
YP_003024038.1	MT-CYB	155	Y	H	intermembrane	neutral	-4.03	Deleterious	0.695	Neutral	0.997	probably damaging
YP_003024038.1	MT-CYB	156	I	V	intermembrane	neutral	-0.32	Neutral	0.508	Neutral	0.199	benign
YP_003024038.1	MT-CYB	156	I	T	intermembrane	neutral	-3.06	Deleterious	0.679	Neutral	0.961	probably damaging
YP_003024038.1	MT-CYB	157	G	E	intermembrane	neutral	-6.49	Deleterious	0.876	Deleterious	1	probably damaging
YP_003024038.1	MT-CYB	158	T	P	intermembrane	neutral	-1.53	Neutral	0.383	Neutral	0.992	probably damaging
YP_003024038.1	MT-CYB	158	T	A	intermembrane	neutral	-1.61	Neutral	0.366	Neutral	0.833	possibly damaging
YP_003024038.1	MT-CYB	158	T	M	intermembrane	neutral	-2.09	Neutral	0.42	Neutral	1	probably damaging
YP_003024038.1	MT-CYB	159	D	N	intermembrane	neutral	0.33	Neutral	0.453	Neutral	0.007	benign
YP_003024038.1	MT-CYB	159	D	G	intermembrane	neutral	-1.04	Neutral	0.483	Neutral	0.309	benign
YP_003024038.1	MT-CYB	161	V	I	intermembrane	neutral	-0.82	Neutral	0.655	Neutral	0.494	possibly damaging
YP_003024038.1	MT-CYB	164	I	V	intermembrane	neutral	-0.43	Neutral	0.224	Neutral	0	benign
YP_003024038.1	MT-CYB	164	I	T	intermembrane	neutral	-2.99	Deleterious	0.508	Neutral	0.08	benign
YP_003024038.1	MT-CYB	164	I	M	intermembrane	neutral	-1.89	Neutral	0.392	Neutral	0.37	benign
YP_003024038.1	MT-CYB	166	G	E	intermembrane	neutral	-6.56	Deleterious	0.933	Deleterious	1	probably damaging
YP_003024038.1	MT-CYB	167	G	S	intermembrane	neutral	-4.91	Deleterious	0.918	Deleterious	1	probably damaging
YP_003024038.1	MT-CYB	168	Y	C	intermembrane	neutral	-4.38	Deleterious	0.69	Neutral	1	probably damaging
YP_003024038.1	MT-CYB	170	V	M	intermembrane	neutral	-2.38	Neutral	0.719	Neutral	1	probably damaging
YP_003024038.1	MT-CYB	171	D	N	intermembrane	neutral	-3.57	Deleterious	0.785	Deleterious	0.001	benign
YP_003024038.1	MT-CYB	171	D	G	intermembrane	neutral	-5.24	Deleterious	0.781	Deleterious	0	benign
YP_003024038.1	MT-CYB	172	S	G	intermembrane	neutral	-1.19	Neutral	0.409	Neutral	0.173	benign
YP_003024038.1	MT-CYB	172	S	R	intermembrane	neutral	-0.54	Neutral	0.449	Neutral	0.503	possibly damaging
YP_003024038.1	MT-CYB	172	S	N	intermembrane	neutral	2.69	Neutral	0.36	Neutral	0	benign
YP_003024038.1	MT-CYB	173	P	S	intermembrane	neutral	-0.31	Neutral	0.514	Neutral	0.427	benign
YP_003024038.1	MT-CYB	174	T	A	intermembrane	neutral	-4.09	Deleterious	0.752	Deleterious	0.987	probably damaging
YP_003024038.1	MT-CYB	174	T	N	intermembrane	neutral	-4.09	Deleterious	0.759	Deleterious	0.998	probably damaging
YP_003024038.1	MT-CYB	176	T	A	transmembrane	neutral	-3.73	Deleterious	0.562	Neutral	0.993	probably damaging
YP_003024038.1	MT-CYB	176	T	K	transmembrane	neutral	-4.58	Deleterious	0.678	Neutral	1	probably damaging
YP_003024038.1	MT-CYB	181	F	L	transmembrane	neutral	-2.69	Deleterious	0.648	Neutral	0.001	benign
YP_003024038.1	MT-CYB	182	H	Y	transmembrane	neutral	-4.95	Deleterious	0.751	Deleterious	0.998	probably damaging
YP_003024038.1	MT-CYB	184	I	M	transmembrane	neutral	-0.74	Neutral	0.589	Neutral	0.022	benign
YP_003024038.1	MT-CYB	184	I	V	transmembrane	neutral	-0.71	Neutral	0.541	Neutral	0.021	benign
YP_003024038.1	MT-CYB	184	I	T	transmembrane	neutral	-2.76	Deleterious	0.617	Neutral	0.808	possibly damaging
YP_003024038.1	MT-CYB	185	L	S	transmembrane	neutral	-4.13	Deleterious	0.675	Neutral	1	probably damaging
YP_003024038.1	MT-CYB	186	P	S	transmembrane	neutral	-6.61	Deleterious	0.741	Neutral	1	probably damaging
YP_003024038.1	MT-CYB	188	I	V	transmembrane	neutral	-0.23	Neutral	0.523	Neutral	0	benign
YP_003024038.1	MT-CYB	189	I	V	transmembrane	neutral	-0.61	Neutral	0.506	Neutral	0.051	benign
YP_003024038.1	MT-CYB	189	I	T	transmembrane	neutral	-3.82	Deleterious	0.53	Neutral	0.014	benign
YP_003024038.1	MT-CYB	189	I	M	transmembrane	neutral	-2.26	Neutral	0.549	Neutral	0.831	possibly damaging
YP_003024038.1	MT-CYB	190	A	T	transmembrane	neutral	-1.68	Neutral	0.501	Neutral	0	benign
YP_003024038.1	MT-CYB	190	A	V	transmembrane	neutral	-1.17	Neutral	0.612	Neutral	0.206	benign
YP_003024038.1	MT-CYB	191	A	T	transmembrane	neutral	-2.5	Deleterious	0.311	Neutral	0.008	benign
YP_003024038.1	MT-CYB	191	A	V	transmembrane	neutral	-2.91	Deleterious	0.569	Neutral	0.724	possibly damaging
YP_003024038.1	MT-CYB	191	A	D	transmembrane	neutral	-3.2	Deleterious	0.584	Neutral	0.929	possibly damaging
YP_003024038.1	MT-CYB	193	A	V	transmembrane	neutral	-0.37	Neutral	0.588	Neutral	0.001	benign
YP_003024038.1	MT-CYB	193	A	T	transmembrane	neutral	2.05	Neutral	0.517	Neutral	0.001	benign
YP_003024038.1	MT-CYB	194	T	A	transmembrane	neutral	0.31	Neutral	0.452	Neutral	0	benign
YP_003024038.1	MT-CYB	194	T	M	transmembrane	neutral	2.13	Neutral	0.578	Neutral	0.878	possibly damaging
YP_003024038.1	MT-CYB	195	L	P	transmembrane	neutral	-4.21	Deleterious	0.65	Neutral	1	probably damaging
YP_003024038.1	MT-CYB	199	F	L	transmembrane	neutral	-4.75	Deleterious	0.717	Neutral	0.999	probably damaging
YP_003024038.1	MT-CYB	200	L	S	transmembrane	neutral	-4.92	Deleterious	0.774	Deleterious	1	probably damaging
YP_003024038.1	MT-CYB	203	T	A	matrix	neutral	-3.79	Deleterious	0.584	Neutral	0.001	benign
YP_003024038.1	MT-CYB	206	N	S	matrix	neutral	-3.59	Deleterious	0.383	Neutral	0.998	probably damaging
YP_003024038.1	MT-CYB	209	L	P	matrix	neutral	-2.13	Neutral	0.216	Neutral	1	probably damaging
YP_003024038.1	MT-CYB	211	I	V	matrix	neutral	-0.76	Neutral	0.201	Neutral	0.871	possibly damaging
YP_003024038.1	MT-CYB	211	I	T	matrix	neutral	-2.97	Deleterious	0.503	Neutral	0.999	probably damaging
YP_003024038.1	MT-CYB	212	T	S	matrix	neutral	0.6	Neutral	0.185	Neutral	0	benign
YP_003024038.1	MT-CYB	212	T	P	matrix	neutral	-0.87	Neutral	0.21	Neutral	0	benign
YP_003024038.1	MT-CYB	212	T	A	matrix	neutral	-1.21	Neutral	0.175	Neutral	0.005	benign
YP_003024038.1	MT-CYB	212	T	I	matrix	neutral	-2.27	Neutral	0.218	Neutral	0.111	benign
YP_003024038.1	MT-CYB	213	S	P	matrix	neutral	-3.65	Deleterious	0.438	Neutral	0.999	probably damaging
YP_003024038.1	MT-CYB	214	H	Y	matrix	neutral	-2.05	Neutral	0.376	Neutral	0.274	benign
YP_003024038.1	MT-CYB	214	H	N	matrix	neutral	2.22	Neutral	0.316	Neutral	0.157	benign
YP_003024038.1	MT-CYB	214	H	D	matrix	neutral	2.31	Neutral	0.306	Neutral	0.075	benign
YP_003024038.1	MT-CYB	215	S	Y	matrix	neutral	-2.3	Neutral	0.234	Neutral	0.991	probably damaging
YP_003024038.1	MT-CYB	217	K	E	matrix	neutral	-3.22	Deleterious	0.403	Neutral	0.999	probably damaging
YP_003024038.1	MT-CYB	218	I	V	matrix	neutral	-0.63	Neutral	0.442	Neutral	0.002	benign
YP_003024038.1	MT-CYB	219	T	P	matrix	neutral	2.82	Neutral	0.476	Neutral	0.939	possibly damaging
YP_003024038.1	MT-CYB	219	T	A	matrix	neutral	-0.24	Neutral	0.475	Neutral	0.003	benign
YP_003024038.1	MT-CYB	219	T	S	matrix	neutral	0.46	Neutral	0.523	Neutral	0.309	benign
YP_003024038.1	MT-CYB	219	T	I	matrix	neutral	-2.04	Neutral	0.525	Neutral	0.684	possibly damaging
YP_003024038.1	MT-CYB	220	F	L	matrix	neutral	-4.88	Deleterious	0.732	Neutral	0.998	probably damaging
YP_003024038.1	MT-CYB	221	H	R	matrix	neutral	-6.46	Deleterious	0.739	Neutral	0.994	probably damaging
YP_003024038.1	MT-CYB	222	P	S	transmembrane	neutral	-6.4	Deleterious	0.806	Deleterious	1	probably damaging
YP_003024038.1	MT-CYB	224	Y	H	transmembrane	neutral	-3.54	Deleterious	0.747	Neutral	0.993	probably damaging
YP_003024038.1	MT-CYB	225	T	S	transmembrane	neutral	0.47	Neutral	0.385	Neutral	0.993	probably damaging
YP_003024038.1	MT-CYB	226	I	V	transmembrane	neutral	-0.25	Neutral	0.231	Neutral	0	benign
YP_003024038.1	MT-CYB	229	A	T	transmembrane	neutral	-0.22	Neutral	0.147	Neutral	0.049	benign
YP_003024038.1	MT-CYB	230	L	F	transmembrane	neutral	-2.46	Neutral	0.365	Neutral	1	probably damaging
YP_003024038.1	MT-CYB	230	L	I	transmembrane	neutral	-1.2	Neutral	0.328	Neutral	0.99	probably damaging
YP_003024038.1	MT-CYB	231	G	S	transmembrane	neutral	-4.51	Deleterious	0.778	Deleterious	1	probably damaging
YP_003024038.1	MT-CYB	231	G	A	transmembrane	neutral	-4.53	Deleterious	0.785	Deleterious	1	probably damaging
YP_003024038.1	MT-CYB	232	L	M	transmembrane	neutral	-0.26	Neutral	0.262	Neutral	0.051	benign
YP_003024038.1	MT-CYB	233	L	V	transmembrane	neutral	0.22	Neutral	0.21	Neutral	0.03	benign
YP_003024038.1	MT-CYB	233	L	F	transmembrane	neutral	-1.23	Neutral	0.265	Neutral	0.002	benign
YP_003024038.1	MT-CYB	234	L	F	transmembrane	neutral	-1.71	Neutral	0.217	Neutral	1	probably damaging
YP_003024038.1	MT-CYB	234	L	P	transmembrane	neutral	-3.88	Deleterious	0.572	Neutral	1	probably damaging
YP_003024038.1	MT-CYB	235	F	L	transmembrane	neutral	1.51	Neutral	0.417	Neutral	0	benign
YP_003024038.1	MT-CYB	235	F	S	transmembrane	neutral	-1.41	Neutral	0.473	Neutral	0.478	possibly damaging
YP_003024038.1	MT-CYB	236	L	I	transmembrane	neutral	-0.79	Neutral	0.098	Neutral	0.029	benign
YP_003024038.1	MT-CYB	236	L	F	transmembrane	neutral	-2.24	Neutral	0.148	Neutral	0.006	benign
YP_003024038.1	MT-CYB	236	L	P	transmembrane	neutral	-4.66	Deleterious	0.534	Neutral	0.991	probably damaging
YP_003024038.1	MT-CYB	237	L	I	transmembrane	neutral	-0.33	Neutral	0.216	Neutral	0.096	benign
YP_003024038.1	MT-CYB	237	L	F	transmembrane	neutral	-1.45	Neutral	0.258	Neutral	0.021	benign
YP_003024038.1	MT-CYB	237	L	R	transmembrane	neutral	-2.81	Deleterious	0.668	Neutral	0.98	probably damaging
YP_003024038.1	MT-CYB	238	S	P	transmembrane	neutral	-1.07	Neutral	0.356	Neutral	0.129	benign
YP_003024038.1	MT-CYB	238	S	F	transmembrane	neutral	-0.62	Neutral	0.259	Neutral	0.068	benign
YP_003024038.1	MT-CYB	239	L	S	transmembrane	neutral	-4.63	Deleterious	0.528	Neutral	1	probably damaging
YP_003024038.1	MT-CYB	240	M	T	transmembrane	neutral	0.24	Neutral	0.426	Neutral	0.992	probably damaging
YP_003024038.1	MT-CYB	241	T	A	transmembrane	neutral	-0.64	Neutral	0.252	Neutral	0.001	benign
YP_003024038.1	MT-CYB	241	T	M	transmembrane	neutral	-0.81	Neutral	0.266	Neutral	0.89	possibly damaging
YP_003024038.1	MT-CYB	243	T	A	transmembrane	neutral	0.9	Neutral	0.238	Neutral	0.039	benign
YP_003024038.1	MT-CYB	244	L	M	transmembrane	neutral	-1.45	Neutral	0.434	Neutral	1	probably damaging
YP_003024038.1	MT-CYB	245	F	L	intermembrane	neutral	-3.39	Deleterious	0.643	Neutral	0.008	benign
YP_003024038.1	MT-CYB	246	S	P	intermembrane	neutral	-2.99	Deleterious	0.317	Neutral	0.774	possibly damaging
YP_003024038.1	MT-CYB	246	S	A	intermembrane	neutral	-1.41	Neutral	0.354	Neutral	0	benign
YP_003024038.1	MT-CYB	246	S	L	intermembrane	neutral	-2.95	Deleterious	0.379	Neutral	0.76	possibly damaging
YP_003024038.1	MT-CYB	247	P	Q	intermembrane	neutral	-6.31	Deleterious	0.753	Deleterious	1	probably damaging
YP_003024038.1	MT-CYB	248	D	N	intermembrane	neutral	1.63	Neutral	0.531	Neutral	0.999	probably damaging
YP_003024038.1	MT-CYB	249	L	F	intermembrane	neutral	-2.66	Deleterious	0.386	Neutral	0.999	probably damaging
YP_003024038.1	MT-CYB	251	G	S	intermembrane	neutral	-3.62	Deleterious	0.477	Neutral	0.014	benign
YP_003024038.1	MT-CYB	251	G	D	intermembrane	neutral	-4.57	Deleterious	0.502	Neutral	0.972	probably damaging
YP_003024038.1	MT-CYB	251	G	A	intermembrane	neutral	-3.83	Deleterious	0.518	Neutral	0.486	possibly damaging
YP_003024038.1	MT-CYB	252	D	N	intermembrane	neutral	-3.87	Deleterious	0.574	Neutral	0.996	probably damaging
YP_003024038.1	MT-CYB	252	D	E	intermembrane	neutral	-3.1	Deleterious	0.556	Neutral	0.967	probably damaging
YP_003024038.1	MT-CYB	254	D	N	intermembrane	neutral	-2.42	Neutral	0.596	Neutral	0.133	benign
YP_003024038.1	MT-CYB	255	N	D	intermembrane	neutral	-3.82	Deleterious	0.6	Neutral	0.001	benign
YP_003024038.1	MT-CYB	255	N	T	intermembrane	neutral	-4.57	Deleterious	0.637	Neutral	0.437	benign
YP_003024038.1	MT-CYB	255	N	S	intermembrane	neutral	-3.8	Deleterious	0.644	Neutral	0.095	benign
YP_003024038.1	MT-CYB	256	Y	H	intermembrane	neutral	-3.24	Deleterious	0.646	Neutral	0.999	probably damaging
YP_003024038.1	MT-CYB	257	T	I	intermembrane	neutral	-3.14	Deleterious	0.36	Neutral	0.002	benign
YP_003024038.1	MT-CYB	258	L	Q	intermembrane	neutral	1.25	Neutral	0.526	Neutral	0	benign
YP_003024038.1	MT-CYB	258	L	P	intermembrane	neutral	6.67	Neutral	0.51	Neutral	0.478	possibly damaging
YP_003024038.1	MT-CYB	259	A	T	intermembrane	neutral	-3.01	Deleterious	0.585	Neutral	0.999	probably damaging
YP_003024038.1	MT-CYB	259	A	P	intermembrane	neutral	-3.8	Deleterious	0.635	Neutral	1	probably damaging
YP_003024038.1	MT-CYB	259	A	D	intermembrane	neutral	-4.53	Deleterious	0.654	Neutral	1	probably damaging
YP_003024038.1	MT-CYB	260	N	D	intermembrane	neutral	-3.57	Deleterious	0.428	Neutral	0.964	probably damaging
YP_003024038.1	MT-CYB	260	N	S	intermembrane	neutral	-3.66	Deleterious	0.614	Neutral	0.965	probably damaging
YP_003024038.1	MT-CYB	263	N	D	intermembrane	neutral	-0.83	Neutral	0.443	Neutral	0.006	benign
YP_003024038.1	MT-CYB	263	N	S	intermembrane	neutral	0.13	Neutral	0.419	Neutral	0	benign
YP_003024038.1	MT-CYB	266	P	S	intermembrane	neutral	-5.51	Deleterious	0.613	Neutral	0.997	probably damaging
YP_003024038.1	MT-CYB	266	P	L	intermembrane	neutral	-6.87	Deleterious	0.697	Neutral	1	probably damaging
YP_003024038.1	MT-CYB	267	H	R	intermembrane	neutral	-5.96	Deleterious	0.767	Deleterious	0.983	probably damaging
YP_003024038.1	MT-CYB	276	F	S	intermembrane	neutral	-5.52	Deleterious	0.698	Neutral	1	probably damaging
YP_003024038.1	MT-CYB	283	S	P	intermembrane	neutral	-3.45	Deleterious	0.805	Deleterious	0.998	probably damaging
YP_003024038.1	MT-CYB	284	V	I	intermembrane	neutral	0.52	Neutral	0.466	Neutral	0.007	benign
YP_003024038.1	MT-CYB	286	N	S	intermembrane	neutral	-3.35	Deleterious	0.706	Neutral	0.94	possibly damaging
YP_003024038.1	MT-CYB	290	G	D	transmembrane	neutral	-4.81	Deleterious	0.727	Neutral	1	probably damaging
YP_003024038.1	MT-CYB	291	V	I	transmembrane	neutral	-0.68	Neutral	0.714	Neutral	0.961	probably damaging
YP_003024038.1	MT-CYB	291	V	A	transmembrane	neutral	-2.69	Deleterious	0.705	Neutral	0.997	probably damaging
YP_003024038.1	MT-CYB	292	L	F	transmembrane	neutral	-2.49	Neutral	0.667	Neutral	0.821	possibly damaging
YP_003024038.1	MT-CYB	292	L	R	transmembrane	neutral	-3.82	Deleterious	0.797	Deleterious	0.821	possibly damaging
YP_003024038.1	MT-CYB	295	L	S	transmembrane	neutral	-2.77	Deleterious	0.649	Neutral	0.931	possibly damaging
YP_003024038.1	MT-CYB	295	L	F	transmembrane	neutral	-1.9	Neutral	0.638	Neutral	0.931	possibly damaging
YP_003024038.1	MT-CYB	296	L	M	transmembrane	neutral	-0.17	Neutral	0.637	Neutral	0.233	benign
YP_003024038.1	MT-CYB	297	S	P	transmembrane	neutral	-3.32	Deleterious	0.781	Deleterious	0.999	probably damaging
YP_003024038.1	MT-CYB	298	I	V	transmembrane	neutral	-0.54	Neutral	0.647	Neutral	0.871	possibly damaging
YP_003024038.1	MT-CYB	298	I	F	transmembrane	neutral	-2.66	Deleterious	0.694	Neutral	0.999	probably damaging
YP_003024038.1	MT-CYB	298	I	T	transmembrane	neutral	-3.19	Deleterious	0.632	Neutral	0.999	probably damaging
YP_003024038.1	MT-CYB	299	L	F	transmembrane	neutral	-2.29	Neutral	0.707	Neutral	1	probably damaging
YP_003024038.1	MT-CYB	299	L	P	transmembrane	neutral	-4.05	Deleterious	0.791	Deleterious	1	probably damaging
YP_003024038.1	MT-CYB	300	I	V	transmembrane	neutral	-0.14	Neutral	0.6	Neutral	0.871	possibly damaging
YP_003024038.1	MT-CYB	300	I	F	transmembrane	neutral	-2.61	Deleterious	0.669	Neutral	1	probably damaging
YP_003024038.1	MT-CYB	300	I	T	transmembrane	neutral	-2.74	Deleterious	0.622	Neutral	0.999	probably damaging
YP_003024038.1	MT-CYB	302	A	T	transmembrane	neutral	-0.21	Neutral	0.67	Neutral	0.004	benign
YP_003024038.1	MT-CYB	302	A	V	transmembrane	neutral	0.77	Neutral	0.668	Neutral	0.003	benign
YP_003024038.1	MT-CYB	302	A	E	transmembrane	neutral	-1.2	Neutral	0.81	Deleterious	0.71	possibly damaging
YP_003024038.1	MT-CYB	303	M	V	transmembrane	neutral	0.16	Neutral	0.643	Neutral	0	benign
YP_003024038.1	MT-CYB	303	M	L	transmembrane	neutral	0.52	Neutral	0.584	Neutral	0.01	benign
YP_003024038.1	MT-CYB	303	M	T	transmembrane	neutral	-1.43	Neutral	0.691	Neutral	0	benign
YP_003024038.1	MT-CYB	304	I	V	transmembrane	neutral	0	Neutral	0.629	Neutral	0.051	benign
YP_003024038.1	MT-CYB	304	I	T	transmembrane	neutral	-1.84	Neutral	0.656	Neutral	0.014	benign
YP_003024038.1	MT-CYB	306	I	V	transmembrane	neutral	-0.39	Neutral	0.753	Deleterious	0	benign
YP_003024038.1	MT-CYB	306	I	T	transmembrane	neutral	-1.66	Neutral	0.61	Neutral	0	benign
YP_003024038.1	MT-CYB	306	I	M	transmembrane	neutral	-0.39	Neutral	0.698	Neutral	0.004	benign
YP_003024038.1	MT-CYB	308	H	N	transmembrane	neutral	-4.4	Deleterious	0.554	Neutral	0.99	probably damaging
YP_003024038.1	MT-CYB	309	M	V	transmembrane	neutral	0.15	Neutral	0.596	Neutral	0	benign
YP_003024038.1	MT-CYB	309	M	L	transmembrane	neutral	-0.22	Neutral	0.571	Neutral	0.004	benign
YP_003024038.1	MT-CYB	309	M	T	transmembrane	neutral	2.4	Neutral	0.482	Neutral	0	benign
YP_003024038.1	MT-CYB	310	S	P	matrix	neutral	-2.98	Deleterious	0.539	Neutral	0.43	benign
YP_003024038.1	MT-CYB	313	Q	R	matrix	neutral	1.41	Neutral	0.593	Neutral	0.985	probably damaging
YP_003024038.1	MT-CYB	314	S	G	matrix	neutral	-0.41	Neutral	0.535	Neutral	0.998	probably damaging
YP_003024038.1	MT-CYB	314	S	T	matrix	neutral	-0.94	Neutral	0.482	Neutral	0.836	possibly damaging
YP_003024038.1	MT-CYB	315	M	T	matrix	neutral	-2.3	Neutral	0.594	Neutral	0.987	probably damaging
YP_003024038.1	MT-CYB	316	M	V	matrix	neutral	-0.36	Neutral	0.302	Neutral	0.031	benign
YP_003024038.1	MT-CYB	316	M	T	matrix	neutral	1.04	Neutral	0.229	Neutral	0	benign
YP_003024038.1	MT-CYB	318	R	P	matrix	neutral	-4.29	Deleterious	0.812	Deleterious	1	probably damaging
YP_003024038.1	MT-CYB	320	L	P	matrix	neutral	-3.51	Deleterious	0.829	Deleterious	1	probably damaging
YP_003024038.1	MT-CYB	321	S	T	matrix	neutral	-0.07	Neutral	0.685	Neutral	0.937	possibly damaging
YP_003024038.1	MT-CYB	323	S	A	transmembrane	neutral	0.25	Neutral	0.464	Neutral	0.006	benign
YP_003024038.1	MT-CYB	323	S	L	transmembrane	neutral	1.31	Neutral	0.472	Neutral	0	benign
YP_003024038.1	MT-CYB	325	Y	H	transmembrane	neutral	-2.49	Neutral	0.564	Neutral	0.017	benign
YP_003024038.1	MT-CYB	325	Y	C	transmembrane	neutral	-3.26	Deleterious	0.603	Neutral	0.998	probably damaging
YP_003024038.1	MT-CYB	327	L	F	transmembrane	neutral	-0.93	Neutral	0.388	Neutral	0.002	benign
YP_003024038.1	MT-CYB	328	L	P	transmembrane	neutral	-3.89	Deleterious	0.757	Deleterious	1	probably damaging
YP_003024038.1	MT-CYB	329	A	T	transmembrane	neutral	0.07	Neutral	0.323	Neutral	0	benign
YP_003024038.1	MT-CYB	329	A	V	transmembrane	neutral	1.75	Neutral	0.403	Neutral	0	benign
YP_003024038.1	MT-CYB	330	A	T	transmembrane	neutral	-1.47	Neutral	0.227	Neutral	0.011	benign
YP_003024038.1	MT-CYB	330	A	V	transmembrane	neutral	-1.72	Neutral	0.416	Neutral	0.026	benign
YP_003024038.1	MT-CYB	331	D	N	transmembrane	neutral	0.1	Neutral	0.697	Neutral	0.001	benign
YP_003024038.1	MT-CYB	332	L	I	transmembrane	neutral	0	Neutral	0.53	Neutral	0.97	probably damaging
YP_003024038.1	MT-CYB	332	L	F	transmembrane	neutral	-1.58	Neutral	0.544	Neutral	1	probably damaging
YP_003024038.1	MT-CYB	333	L	F	transmembrane	neutral	-1.5	Neutral	0.45	Neutral	0.003	benign
YP_003024038.1	MT-CYB	334	I	V	transmembrane	neutral	-0.38	Neutral	0.149	Neutral	0	benign
YP_003024038.1	MT-CYB	334	I	T	transmembrane	neutral	-2.19	Neutral	0.241	Neutral	0	benign
YP_003024038.1	MT-CYB	335	L	M	transmembrane	neutral	-1.21	Neutral	0.585	Neutral	1	probably damaging
YP_003024038.1	MT-CYB	336	T	A	transmembrane	neutral	-3.02	Deleterious	0.57	Neutral	0.964	probably damaging
YP_003024038.1	MT-CYB	338	I	V	transmembrane	neutral	-0.44	Neutral	0.499	Neutral	0.001	benign
YP_003024038.1	MT-CYB	338	I	T	transmembrane	neutral	-2.8	Deleterious	0.645	Neutral	0.005	benign
YP_003024038.1	MT-CYB	339	G	E	transmembrane	neutral	-4.8	Deleterious	0.87	Deleterious	1	probably damaging
YP_003024038.1	MT-CYB	340	G	A	transmembrane	neutral	-2.24	Neutral	0.826	Deleterious	1	probably damaging
YP_003024038.1	MT-CYB	341	Q	H	intermembrane	neutral	-2.25	Neutral	0.643	Neutral	0.998	probably damaging
YP_003024038.1	MT-CYB	342	P	T	intermembrane	neutral	-4.69	Deleterious	0.763	Deleterious	0.999	probably damaging
YP_003024038.1	MT-CYB	342	P	S	intermembrane	neutral	-4.68	Deleterious	0.784	Deleterious	0.998	probably damaging
YP_003024038.1	MT-CYB	343	V	M	intermembrane	neutral	-1.72	Neutral	0.542	Neutral	0.996	probably damaging
YP_003024038.1	MT-CYB	343	V	A	intermembrane	neutral	-2.3	Neutral	0.537	Neutral	0.956	possibly damaging
YP_003024038.1	MT-CYB	344	S	G	intermembrane	neutral	-1.29	Neutral	0.547	Neutral	0.348	benign
YP_003024038.1	MT-CYB	344	S	T	intermembrane	neutral	-0.67	Neutral	0.541	Neutral	0.516	possibly damaging
YP_003024038.1	MT-CYB	344	S	N	intermembrane	neutral	-0.17	Neutral	0.522	Neutral	0.003	benign
YP_003024038.1	MT-CYB	345	Y	H	transmembrane	neutral	1.74	Neutral	0.405	Neutral	0.017	benign
YP_003024038.1	MT-CYB	345	Y	F	transmembrane	neutral	-1.45	Neutral	0.377	Neutral	0.846	possibly damaging
YP_003024038.1	MT-CYB	348	T	A	transmembrane	neutral	-0.4	Neutral	0.317	Neutral	0.022	benign
YP_003024038.1	MT-CYB	348	T	I	transmembrane	neutral	1.92	Neutral	0.375	Neutral	0	benign
YP_003024038.1	MT-CYB	349	I	V	transmembrane	neutral	-0.24	Neutral	0.317	Neutral	0	benign
YP_003024038.1	MT-CYB	349	I	T	transmembrane	neutral	-1.33	Neutral	0.387	Neutral	0	benign
YP_003024038.1	MT-CYB	349	I	M	transmembrane	neutral	-0.94	Neutral	0.354	Neutral	0.065	benign
YP_003024038.1	MT-CYB	350	I	M	transmembrane	neutral	-1.57	Neutral	0.548	Neutral	0.995	probably damaging
YP_003024038.1	MT-CYB	353	V	M	transmembrane	neutral	-0.59	Neutral	0.466	Neutral	0.063	benign
YP_003024038.1	MT-CYB	353	V	A	transmembrane	neutral	-1.42	Neutral	0.527	Neutral	0.309	benign
YP_003024038.1	MT-CYB	354	A	T	transmembrane	neutral	-1.75	Neutral	0.573	Neutral	0.037	benign
YP_003024038.1	MT-CYB	356	V	M	transmembrane	neutral	-0.73	Neutral	0.518	Neutral	0.006	benign
YP_003024038.1	MT-CYB	356	V	L	transmembrane	neutral	-0.52	Neutral	0.5	Neutral	0	benign
YP_003024038.1	MT-CYB	356	V	G	transmembrane	neutral	-2.72	Deleterious	0.549	Neutral	0.359	benign
YP_003024038.1	MT-CYB	356	V	A	transmembrane	neutral	-1.23	Neutral	0.527	Neutral	0	benign
YP_003024038.1	MT-CYB	359	F	S	transmembrane	neutral	-4.2	Deleterious	0.649	Neutral	1	probably damaging
YP_003024038.1	MT-CYB	360	T	A	transmembrane	neutral	-0.37	Neutral	0.249	Neutral	0	benign
YP_003024038.1	MT-CYB	360	T	M	transmembrane	neutral	-0.69	Neutral	0.373	Neutral	0.712	possibly damaging
YP_003024038.1	MT-CYB	361	T	A	transmembrane	neutral	-0.4	Neutral	0.338	Neutral	0.345	benign
YP_003024038.1	MT-CYB	364	I	V	transmembrane	neutral	-0.18	Neutral	0.256	Neutral	0	benign
YP_003024038.1	MT-CYB	364	I	T	transmembrane	neutral	-1.8	Neutral	0.455	Neutral	0.026	benign
YP_003024038.1	MT-CYB	366	M	T	transmembrane	neutral	-1.11	Neutral	0.487	Neutral	0.238	benign
YP_003024038.1	MT-CYB	368	T	A	transmembrane	neutral	-0.46	Neutral	0.285	Neutral	0	benign
YP_003024038.1	MT-CYB	368	T	I	transmembrane	neutral	0.39	Neutral	0.225	Neutral	0	benign
YP_003024038.1	MT-CYB	369	I	V	transmembrane	neutral	0.19	Neutral	0.269	Neutral	0	benign
YP_003024038.1	MT-CYB	369	I	L	transmembrane	neutral	-0.13	Neutral	0.331	Neutral	0	benign
YP_003024038.1	MT-CYB	369	I	T	transmembrane	neutral	0.04	Neutral	0.401	Neutral	0	benign
YP_003024038.1	MT-CYB	370	S	T	transmembrane	neutral	-0.93	Neutral	0.308	Neutral	0.985	probably damaging
YP_003024038.1	MT-CYB	370	S	A	transmembrane	neutral	-0.13	Neutral	0.309	Neutral	0.967	probably damaging
YP_003024038.1	MT-CYB	371	L	M	transmembrane	neutral	-0.1	Neutral	0.264	Neutral	0.999	probably damaging
YP_003024038.1	MT-CYB	372	I	V	transmembrane	neutral	-0.21	Neutral	0.238	Neutral	0	benign
YP_003024038.1	MT-CYB	372	I	F	transmembrane	neutral	-0.98	Neutral	0.223	Neutral	0.713	possibly damaging
YP_003024038.1	MT-CYB	372	I	N	transmembrane	neutral	-2.25	Neutral	0.62	Neutral	0.975	probably damaging
YP_003024038.1	MT-CYB	372	I	M	transmembrane	neutral	-0.17	Neutral	0.379	Neutral	0.428	benign
YP_003024038.1	MT-CYB	374	N	D	transmembrane	neutral	-2.06	Neutral	0.653	Neutral	0.975	probably damaging
YP_003024038.1	MT-CYB	374	N	K	transmembrane	neutral	-2.62	Deleterious	0.629	Neutral	0.999	probably damaging
YP_003024038.1	MT-CYB	375	K	E	transmembrane	neutral	-1.49	Neutral	0.347	Neutral	0.025	benign
YP_003024038.1	MT-CYB	376	M	V	transmembrane	neutral	-0.48	Neutral	0.301	Neutral	0.836	possibly damaging
YP_003024038.1	MT-CYB	376	M	L	transmembrane	neutral	-0.11	Neutral	0.317	Neutral	0.489	possibly damaging
YP_003024038.1	MT-CYB	379	W	R	matrix	neutral	-2.9	Deleterious	0.615	Neutral	0.999	probably damaging
YP_003024038.1	MT-CYB	380	A	T	matrix	neutral	-0.01	Neutral	0.204	Neutral	0	benign
YP_003024038.1	MT-CYB	380	A	S	matrix	neutral	-0.04	Neutral	0.224	Neutral	0.02	benign
YP_003024038.1	MT-CYB	380	A	P	matrix	neutral	-0.3	Neutral	0.29	Neutral	0.167	benign
YP_003024038.1	MT-CYB	380	A	V	matrix	neutral	-0.27	Neutral	0.278	Neutral	0.02	benign
YP_003024026.1	MT-ND1	2	P	S	transmembrane	damaging	0.74	Neutral	0.434	Neutral	0.159	benign
YP_003024026.1	MT-ND1	24	E	K	transmembrane	damaging	-3.56	Deleterious	0.841	Deleterious	0.999	probably damaging
YP_003024026.1	MT-ND1	25	R	Q	transmembrane	damaging	-3.56	Deleterious	0.892	Deleterious	1	probably damaging
YP_003024026.1	MT-ND1	52	A	T	matrix	damaging	-2.36	Neutral	0.857	Deleterious	1	probably damaging
YP_003024026.1	MT-ND1	56	F	L	matrix	damaging	-4.87	Deleterious	0.746	Neutral	0.897	possibly damaging
YP_003024026.1	MT-ND1	59	E	K	matrix	damaging	-3.63	Deleterious	0.878	Deleterious	0.999	probably damaging
YP_003024026.1	MT-ND1	110	S	N	transmembrane	damaging	-2.68	Deleterious	0.797	Deleterious	0.999	probably damaging
YP_003024026.1	MT-ND1	128	A	T	transmembrane	damaging	-3.25	Deleterious	0.761	Deleterious	1	probably damaging
YP_003024026.1	MT-ND1	131	G	S	transmembrane	damaging	-5.44	Deleterious	0.854	Deleterious	1	probably damaging
YP_003024026.1	MT-ND1	132	A	T	transmembrane	damaging	-3.51	Deleterious	0.769	Deleterious	0.095	benign
YP_003024026.1	MT-ND1	143	E	K	transmembrane	damaging	-3.64	Deleterious	0.885	Deleterious	0.84	possibly damaging
YP_003024026.1	MT-ND1	195	R	Q	matrix	damaging	-3.8	Deleterious	0.865	Deleterious	1	probably damaging
YP_003024026.1	MT-ND1	214	E	K	matrix	damaging	-3.79	Deleterious	0.778	Deleterious	0.999	probably damaging
YP_003024026.1	MT-ND1	215	Y	H	matrix	damaging	-4.74	Deleterious	0.76	Deleterious	1	probably damaging
YP_003024026.1	MT-ND1	289	L	M	transmembrane	damaging	-0.98	Neutral	0.591	Neutral	1	probably damaging
YP_003024026.1	MT-ND1	1	M	L	transmembrane	neutral	-0.72	Neutral	0.587	Neutral	0.91	possibly damaging
YP_003024026.1	MT-ND1	1	M	T	transmembrane	neutral	-0.26	Neutral	0.577	Neutral	0.992	probably damaging
YP_003024026.1	MT-ND1	1	M	K	transmembrane	neutral	-1.86	Neutral	0.638	Neutral	0.992	probably damaging
YP_003024026.1	MT-ND1	2	P	L	transmembrane	neutral	1.03	Neutral	0.461	Neutral	0.001	benign
YP_003024026.1	MT-ND1	4	A	T	transmembrane	neutral	0.05	Neutral	0.463	Neutral	0	benign
YP_003024026.1	MT-ND1	4	A	V	transmembrane	neutral	2.65	Neutral	0.445	Neutral	0	benign
YP_003024026.1	MT-ND1	5	N	D	transmembrane	neutral	-3.93	Deleterious	0.652	Neutral	0.999	probably damaging
YP_003024026.1	MT-ND1	6	L	H	transmembrane	neutral	-1.25	Neutral	0.602	Neutral	0.998	probably damaging
YP_003024026.1	MT-ND1	7	L	M	transmembrane	neutral	-1.33	Neutral	0.62	Neutral	0.405	benign
YP_003024026.1	MT-ND1	10	I	V	transmembrane	neutral	-0.75	Neutral	0.533	Neutral	0.001	benign
YP_003024026.1	MT-ND1	10	I	T	transmembrane	neutral	-3.87	Deleterious	0.552	Neutral	0.001	benign
YP_003024026.1	MT-ND1	10	I	N	transmembrane	neutral	-5.51	Deleterious	0.579	Neutral	0.777	possibly damaging
YP_003024026.1	MT-ND1	11	V	M	transmembrane	neutral	-1.84	Neutral	0.6	Neutral	0.006	benign
YP_003024026.1	MT-ND1	11	V	L	transmembrane	neutral	-1.26	Neutral	0.627	Neutral	0	benign
YP_003024026.1	MT-ND1	11	V	E	transmembrane	neutral	-4.94	Deleterious	0.699	Neutral	0.306	benign
YP_003024026.1	MT-ND1	11	V	A	transmembrane	neutral	-3.16	Deleterious	0.645	Neutral	0.001	benign
YP_003024026.1	MT-ND1	12	P	S	transmembrane	neutral	-6.07	Deleterious	0.744	Neutral	0.003	benign
YP_003024026.1	MT-ND1	14	L	M	transmembrane	neutral	-1.68	Neutral	0.703	Neutral	0.067	benign
YP_003024026.1	MT-ND1	14	L	P	transmembrane	neutral	-6.08	Deleterious	0.741	Neutral	0.991	probably damaging
YP_003024026.1	MT-ND1	15	I	V	transmembrane	neutral	-0.74	Neutral	0.567	Neutral	0	benign
YP_003024026.1	MT-ND1	15	I	T	transmembrane	neutral	-3	Deleterious	0.587	Neutral	0.001	benign
YP_003024026.1	MT-ND1	15	I	M	transmembrane	neutral	-0.61	Neutral	0.647	Neutral	0.797	possibly damaging
YP_003024026.1	MT-ND1	17	M	V	transmembrane	neutral	1.71	Neutral	0.643	Neutral	0.987	probably damaging
YP_003024026.1	MT-ND1	17	M	I	transmembrane	neutral	0.96	Neutral	0.676	Neutral	0.987	probably damaging
YP_003024026.1	MT-ND1	18	A	T	transmembrane	neutral	-3.54	Deleterious	0.738	Neutral	1	probably damaging
YP_003024026.1	MT-ND1	21	M	V	transmembrane	neutral	0.76	Neutral	0.72	Neutral	0.005	benign
YP_003024026.1	MT-ND1	21	M	T	transmembrane	neutral	5.02	Neutral	0.657	Neutral	0	benign
YP_003024026.1	MT-ND1	27	I	V	transmembrane	neutral	0.27	Neutral	0.453	Neutral	0.002	benign
YP_003024026.1	MT-ND1	27	I	F	transmembrane	neutral	-2.84	Deleterious	0.61	Neutral	0.708	possibly damaging
YP_003024026.1	MT-ND1	27	I	T	transmembrane	neutral	-2.75	Deleterious	0.636	Neutral	0.002	benign
YP_003024026.1	MT-ND1	27	I	M	transmembrane	neutral	-1.26	Neutral	0.562	Neutral	0.829	possibly damaging
YP_003024026.1	MT-ND1	28	L	M	matrix	neutral	-1.75	Neutral	0.762	Deleterious	1	probably damaging
YP_003024026.1	MT-ND1	29	G	S	matrix	neutral	-4.92	Deleterious	0.862	Deleterious	1	probably damaging
YP_003024026.1	MT-ND1	29	G	D	matrix	neutral	-5.93	Deleterious	0.864	Deleterious	1	probably damaging
YP_003024026.1	MT-ND1	29	G	A	matrix	neutral	-5.03	Deleterious	0.904	Deleterious	1	probably damaging
YP_003024026.1	MT-ND1	30	Y	H	matrix	neutral	-4.4	Deleterious	0.783	Deleterious	0.021	benign
YP_003024026.1	MT-ND1	30	Y	S	matrix	neutral	-7.95	Deleterious	0.783	Deleterious	0.912	possibly damaging
YP_003024026.1	MT-ND1	30	Y	C	matrix	neutral	-7.95	Deleterious	0.791	Deleterious	0.021	benign
YP_003024026.1	MT-ND1	31	M	V	matrix	neutral	-3.49	Deleterious	0.723	Neutral	0.101	benign
YP_003024026.1	MT-ND1	31	M	T	matrix	neutral	-5.28	Deleterious	0.751	Deleterious	0.002	benign
YP_003024026.1	MT-ND1	31	M	I	matrix	neutral	-3.5	Deleterious	0.749	Neutral	0.213	benign
YP_003024026.1	MT-ND1	34	R	H	matrix	neutral	-4.5	Deleterious	0.911	Deleterious	1	probably damaging
YP_003024026.1	MT-ND1	35	K	M	matrix	neutral	-5.41	Deleterious	0.706	Neutral	1	probably damaging
YP_003024026.1	MT-ND1	38	N	D	matrix	neutral	-4.48	Deleterious	0.776	Deleterious	0.999	probably damaging
YP_003024026.1	MT-ND1	38	N	S	matrix	neutral	-4.46	Deleterious	0.731	Neutral	0.999	probably damaging
YP_003024026.1	MT-ND1	39	V	I	matrix	neutral	0.19	Neutral	0.413	Neutral	0	benign
YP_003024026.1	MT-ND1	39	V	G	matrix	neutral	-6.06	Deleterious	0.658	Neutral	0.13	benign
YP_003024026.1	MT-ND1	40	V	L	matrix	neutral	-2.47	Neutral	0.779	Deleterious	0.399	benign
YP_003024026.1	MT-ND1	43	Y	H	matrix	neutral	-3.48	Deleterious	0.624	Neutral	0.002	benign
YP_003024026.1	MT-ND1	43	Y	C	matrix	neutral	-6.16	Deleterious	0.577	Neutral	0.004	benign
YP_003024026.1	MT-ND1	48	P	A	matrix	neutral	-7.28	Deleterious	0.863	Deleterious	1	probably damaging
YP_003024026.1	MT-ND1	53	M	V	matrix	neutral	0.62	Neutral	0.404	Neutral	0.002	benign
YP_003024026.1	MT-ND1	53	M	I	matrix	neutral	0.68	Neutral	0.359	Neutral	0.089	benign
YP_003024026.1	MT-ND1	55	L	F	matrix	neutral	-3.65	Deleterious	0.808	Deleterious	1	probably damaging
YP_003024026.1	MT-ND1	56	F	S	matrix	neutral	-6.92	Deleterious	0.848	Deleterious	0.992	probably damaging
YP_003024026.1	MT-ND1	61	L	M	matrix	neutral	-0.79	Neutral	0.364	Neutral	0.271	benign
YP_003024026.1	MT-ND1	61	L	Q	matrix	neutral	-4.12	Deleterious	0.493	Neutral	0.948	possibly damaging
YP_003024026.1	MT-ND1	61	L	P	matrix	neutral	-4.41	Deleterious	0.64	Neutral	0.974	probably damaging
YP_003024026.1	MT-ND1	64	A	T	matrix	neutral	0.01	Neutral	0.354	Neutral	0	benign
YP_003024026.1	MT-ND1	64	A	S	matrix	neutral	1.31	Neutral	0.343	Neutral	0	benign
YP_003024026.1	MT-ND1	64	A	V	matrix	neutral	-1.41	Neutral	0.413	Neutral	0.002	benign
YP_003024026.1	MT-ND1	67	T	A	matrix	neutral	-0.14	Neutral	0.455	Neutral	0.002	benign
YP_003024026.1	MT-ND1	67	T	I	matrix	neutral	-2.84	Deleterious	0.565	Neutral	0.408	benign
YP_003024026.1	MT-ND1	68	I	V	matrix	neutral	0.5	Neutral	0.577	Neutral	0.009	benign
YP_003024026.1	MT-ND1	68	I	T	matrix	neutral	0.89	Neutral	0.541	Neutral	0	benign
YP_003024026.1	MT-ND1	68	I	M	matrix	neutral	0.71	Neutral	0.571	Neutral	0.632	possibly damaging
YP_003024026.1	MT-ND1	69	T	S	matrix	neutral	-1.2	Neutral	0.627	Neutral	0.001	benign
YP_003024026.1	MT-ND1	69	T	A	matrix	neutral	-1.3	Neutral	0.558	Neutral	0	benign
YP_003024026.1	MT-ND1	72	I	V	matrix	neutral	-0.65	Neutral	0.594	Neutral	0.001	benign
YP_003024026.1	MT-ND1	73	T	S	matrix	neutral	-0.73	Neutral	0.648	Neutral	0.047	benign
YP_003024026.1	MT-ND1	73	T	A	matrix	neutral	0.18	Neutral	0.601	Neutral	0	benign
YP_003024026.1	MT-ND1	74	A	T	transmembrane	neutral	-0.22	Neutral	0.618	Neutral	0.879	possibly damaging
YP_003024026.1	MT-ND1	74	A	G	transmembrane	neutral	-2.63	Deleterious	0.668	Neutral	0.879	possibly damaging
YP_003024026.1	MT-ND1	76	T	I	transmembrane	neutral	-1.11	Neutral	0.586	Neutral	0.001	benign
YP_003024026.1	MT-ND1	77	L	M	transmembrane	neutral	-0.72	Neutral	0.589	Neutral	1	probably damaging
YP_003024026.1	MT-ND1	81	I	V	transmembrane	neutral	-0.92	Neutral	0.615	Neutral	0.004	benign
YP_003024026.1	MT-ND1	81	I	L	transmembrane	neutral	1.35	Neutral	0.566	Neutral	0.002	benign
YP_003024026.1	MT-ND1	81	I	T	transmembrane	neutral	-3	Deleterious	0.621	Neutral	0.004	benign
YP_003024026.1	MT-ND1	83	L	F	transmembrane	neutral	-3.28	Deleterious	0.594	Neutral	1	probably damaging
YP_003024026.1	MT-ND1	87	T	A	intermembrane	neutral	-0.44	Neutral	0.418	Neutral	0.001	benign
YP_003024026.1	MT-ND1	89	L	F	intermembrane	neutral	-2.87	Deleterious	0.625	Neutral	0.984	probably damaging
YP_003024026.1	MT-ND1	91	M	T	intermembrane	neutral	-4.1	Deleterious	0.555	Neutral	0.67	possibly damaging
YP_003024026.1	MT-ND1	93	N	D	intermembrane	neutral	-1.15	Neutral	0.447	Neutral	0	benign
YP_003024026.1	MT-ND1	93	N	S	intermembrane	neutral	-0.28	Neutral	0.443	Neutral	0.002	benign
YP_003024026.1	MT-ND1	95	L	V	intermembrane	neutral	-1.38	Neutral	0.499	Neutral	0.999	probably damaging
YP_003024026.1	MT-ND1	96	V	I	intermembrane	neutral	-0.36	Neutral	0.331	Neutral	0	benign
YP_003024026.1	MT-ND1	96	V	A	intermembrane	neutral	0.12	Neutral	0.414	Neutral	0	benign
YP_003024026.1	MT-ND1	98	L	F	intermembrane	neutral	-2.93	Deleterious	0.669	Neutral	0.004	benign
YP_003024026.1	MT-ND1	111	L	M	transmembrane	neutral	-1.16	Neutral	0.699	Neutral	1	probably damaging
YP_003024026.1	MT-ND1	112	A	T	transmembrane	neutral	-1.65	Neutral	0.714	Neutral	0.001	benign
YP_003024026.1	MT-ND1	113	V	G	transmembrane	neutral	-6.15	Deleterious	0.706	Neutral	0.968	probably damaging
YP_003024026.1	MT-ND1	113	V	A	transmembrane	neutral	-3.33	Deleterious	0.676	Neutral	0.052	benign
YP_003024026.1	MT-ND1	116	I	V	transmembrane	neutral	-0.85	Neutral	0.575	Neutral	0.321	benign
YP_003024026.1	MT-ND1	116	I	N	transmembrane	neutral	-6.21	Deleterious	0.685	Neutral	0.948	possibly damaging
YP_003024026.1	MT-ND1	119	S	A	transmembrane	neutral	-2.56	Deleterious	0.757	Deleterious	0.997	probably damaging
YP_003024026.1	MT-ND1	121	W	G	transmembrane	neutral	-11.75	Deleterious	0.892	Deleterious	1	probably damaging
YP_003024026.1	MT-ND1	123	S	L	matrix	neutral	-5.44	Deleterious	0.836	Deleterious	1	probably damaging
YP_003024026.1	MT-ND1	124	N	H	matrix	neutral	-4.48	Deleterious	0.832	Deleterious	1	probably damaging
YP_003024026.1	MT-ND1	126	N	K	matrix	neutral	4.14	Neutral	0.728	Neutral	0.001	benign
YP_003024026.1	MT-ND1	128	A	P	transmembrane	neutral	-3.73	Deleterious	0.789	Deleterious	1	probably damaging
YP_003024026.1	MT-ND1	130	I	V	transmembrane	neutral	-0.69	Neutral	0.643	Neutral	0.321	benign
YP_003024026.1	MT-ND1	131	G	C	transmembrane	neutral	-8.18	Deleterious	0.866	Deleterious	1	probably damaging
YP_003024026.1	MT-ND1	135	A	T	transmembrane	neutral	-3.61	Deleterious	0.774	Deleterious	1	probably damaging
YP_003024026.1	MT-ND1	135	A	V	transmembrane	neutral	-3.64	Deleterious	0.773	Deleterious	1	probably damaging
YP_003024026.1	MT-ND1	137	A	P	transmembrane	neutral	-4.55	Deleterious	0.795	Deleterious	1	probably damaging
YP_003024026.1	MT-ND1	138	Q	H	transmembrane	neutral	-4.55	Deleterious	0.814	Deleterious	0.999	probably damaging
YP_003024026.1	MT-ND1	139	T	A	transmembrane	neutral	-4.52	Deleterious	0.634	Neutral	0.879	possibly damaging
YP_003024026.1	MT-ND1	143	E	Q	transmembrane	neutral	-2.73	Deleterious	0.86	Deleterious	0.991	probably damaging
YP_003024026.1	MT-ND1	144	V	I	transmembrane	neutral	-0.89	Neutral	0.661	Neutral	0.009	benign
YP_003024026.1	MT-ND1	147	A	T	transmembrane	neutral	-2.42	Neutral	0.69	Neutral	0.009	benign
YP_003024026.1	MT-ND1	152	S	A	transmembrane	neutral	-1.69	Neutral	0.704	Neutral	0.004	benign
YP_003024026.1	MT-ND1	153	T	A	transmembrane	neutral	-0.88	Neutral	0.246	Neutral	0.021	benign
YP_003024026.1	MT-ND1	153	T	M	transmembrane	neutral	0.28	Neutral	0.295	Neutral	0.458	possibly damaging
YP_003024026.1	MT-ND1	156	M	V	transmembrane	neutral	-1.21	Neutral	0.4	Neutral	0.222	benign
YP_003024026.1	MT-ND1	157	S	N	transmembrane	neutral	-0.48	Neutral	0.681	Neutral	0.002	benign
YP_003024026.1	MT-ND1	160	F	L	intermembrane	neutral	-5.4	Deleterious	0.817	Deleterious	0.897	possibly damaging
YP_003024026.1	MT-ND1	161	N	T	intermembrane	neutral	2.27	Neutral	0.374	Neutral	0.002	benign
YP_003024026.1	MT-ND1	161	N	S	intermembrane	neutral	0.3	Neutral	0.341	Neutral	0.018	benign
YP_003024026.1	MT-ND1	164	T	S	intermembrane	neutral	-2.25	Neutral	0.52	Neutral	0.003	benign
YP_003024026.1	MT-ND1	164	T	A	intermembrane	neutral	-3.3	Deleterious	0.54	Neutral	0.001	benign
YP_003024026.1	MT-ND1	166	I	V	intermembrane	neutral	-0.15	Neutral	0.378	Neutral	0.891	possibly damaging
YP_003024026.1	MT-ND1	166	I	T	intermembrane	neutral	0.26	Neutral	0.493	Neutral	0.907	possibly damaging
YP_003024026.1	MT-ND1	168	T	A	intermembrane	neutral	-2.24	Neutral	0.433	Neutral	0.007	benign
YP_003024026.1	MT-ND1	171	H	Y	intermembrane	neutral	-0.85	Neutral	0.391	Neutral	0	benign
YP_003024026.1	MT-ND1	172	L	F	intermembrane	neutral	-1.69	Neutral	0.662	Neutral	0.001	benign
YP_003024026.1	MT-ND1	176	L	M	intermembrane	neutral	-0.88	Neutral	0.634	Neutral	0.829	possibly damaging
YP_003024026.1	MT-ND1	176	L	Q	intermembrane	neutral	-3.98	Deleterious	0.674	Neutral	0.907	possibly damaging
YP_003024026.1	MT-ND1	178	S	T	intermembrane	neutral	-0.83	Neutral	0.728	Neutral	0.001	benign
YP_003024026.1	MT-ND1	182	A	P	transmembrane	neutral	-3.66	Deleterious	0.764	Deleterious	0.802	possibly damaging
YP_003024026.1	MT-ND1	187	I	V	transmembrane	neutral	-0.38	Neutral	0.545	Neutral	0.002	benign
YP_003024026.1	MT-ND1	187	I	T	transmembrane	neutral	-3.33	Deleterious	0.62	Neutral	0.002	benign
YP_003024026.1	MT-ND1	187	I	S	transmembrane	neutral	-4.68	Deleterious	0.659	Neutral	0.408	benign
YP_003024026.1	MT-ND1	196	T	A	matrix	neutral	2.95	Neutral	0.569	Neutral	0.001	benign
YP_003024026.1	MT-ND1	199	D	G	matrix	neutral	-6.67	Deleterious	0.746	Neutral	1	probably damaging
YP_003024026.1	MT-ND1	201	A	T	matrix	neutral	4.22	Neutral	0.584	Neutral	0	benign
YP_003024026.1	MT-ND1	201	A	G	matrix	neutral	-1.98	Neutral	0.573	Neutral	0.001	benign
YP_003024026.1	MT-ND1	203	G	E	matrix	neutral	-7.61	Deleterious	0.743	Neutral	1	probably damaging
YP_003024026.1	MT-ND1	205	S	P	matrix	neutral	-4.76	Deleterious	0.3	Neutral	1	probably damaging
YP_003024026.1	MT-ND1	206	E	K	matrix	neutral	-3.79	Deleterious	0.797	Deleterious	0.999	probably damaging
YP_003024026.1	MT-ND1	210	G	D	matrix	neutral	-6.63	Deleterious	0.727	Neutral	1	probably damaging
YP_003024026.1	MT-ND1	213	I	V	matrix	neutral	0.82	Neutral	0.61	Neutral	0	benign
YP_003024026.1	MT-ND1	213	I	T	matrix	neutral	-2.94	Deleterious	0.753	Deleterious	0	benign
YP_003024026.1	MT-ND1	213	I	M	matrix	neutral	-1.95	Neutral	0.693	Neutral	0.344	benign
YP_003024026.1	MT-ND1	215	Y	N	matrix	neutral	-8.52	Deleterious	0.76	Deleterious	1	probably damaging
YP_003024026.1	MT-ND1	216	A	T	matrix	neutral	-3.65	Deleterious	0.648	Neutral	0.879	possibly damaging
YP_003024026.1	MT-ND1	218	G	D	matrix	neutral	-6.6	Deleterious	0.775	Deleterious	1	probably damaging
YP_003024026.1	MT-ND1	229	T	A	transmembrane	neutral	1.54	Neutral	0.583	Neutral	0.03	benign
YP_003024026.1	MT-ND1	229	T	M	transmembrane	neutral	-1.15	Neutral	0.664	Neutral	0.001	benign
YP_003024026.1	MT-ND1	230	N	H	transmembrane	neutral	-4.57	Deleterious	0.661	Neutral	0.999	probably damaging
YP_003024026.1	MT-ND1	230	N	D	transmembrane	neutral	-4.57	Deleterious	0.656	Neutral	0.98	probably damaging
YP_003024026.1	MT-ND1	230	N	S	transmembrane	neutral	-4.55	Deleterious	0.648	Neutral	0.392	benign
YP_003024026.1	MT-ND1	236	T	A	transmembrane	neutral	-2.76	Deleterious	0.367	Neutral	0	benign
YP_003024026.1	MT-ND1	236	T	S	transmembrane	neutral	-2.61	Deleterious	0.362	Neutral	0.021	benign
YP_003024026.1	MT-ND1	236	T	I	transmembrane	neutral	-4.19	Deleterious	0.425	Neutral	0.047	benign
YP_003024026.1	MT-ND1	237	L	F	transmembrane	neutral	-3.25	Deleterious	0.566	Neutral	1	probably damaging
YP_003024026.1	MT-ND1	239	T	S	transmembrane	neutral	-0.9	Neutral	0.44	Neutral	0.001	benign
YP_003024026.1	MT-ND1	239	T	A	transmembrane	neutral	-0.08	Neutral	0.451	Neutral	0	benign
YP_003024026.1	MT-ND1	240	T	S	transmembrane	neutral	-1.41	Neutral	0.389	Neutral	0.213	benign
YP_003024026.1	MT-ND1	240	T	A	transmembrane	neutral	-0.87	Neutral	0.326	Neutral	0.002	benign
YP_003024026.1	MT-ND1	240	T	M	transmembrane	neutral	0.09	Neutral	0.386	Neutral	0.017	benign
YP_003024026.1	MT-ND1	241	I	M	intermembrane	neutral	-0.27	Neutral	0.625	Neutral	0.972	probably damaging
YP_003024026.1	MT-ND1	242	F	S	intermembrane	neutral	-7.4	Deleterious	0.765	Deleterious	1	probably damaging
YP_003024026.1	MT-ND1	245	T	M	intermembrane	neutral	-1.61	Neutral	0.587	Neutral	0.041	benign
YP_003024026.1	MT-ND1	248	D	N	intermembrane	neutral	1.51	Neutral	0.37	Neutral	0	benign
YP_003024026.1	MT-ND1	249	A	V	intermembrane	neutral	-0.63	Neutral	0.391	Neutral	0	benign
YP_003024026.1	MT-ND1	255	Y	H	intermembrane	neutral	-1.75	Neutral	0.514	Neutral	0.01	benign
YP_003024026.1	MT-ND1	255	Y	C	intermembrane	neutral	-2.19	Neutral	0.365	Neutral	0.991	probably damaging
YP_003024026.1	MT-ND1	257	T	M	transmembrane	neutral	1.18	Neutral	0.384	Neutral	0.008	benign
YP_003024026.1	MT-ND1	258	Y	C	transmembrane	neutral	-0.4	Neutral	0.433	Neutral	0	benign
YP_003024026.1	MT-ND1	259	F	C	transmembrane	neutral	-2.23	Neutral	0.54	Neutral	0.998	probably damaging
YP_003024026.1	MT-ND1	259	F	L	transmembrane	neutral	1.53	Neutral	0.49	Neutral	0.016	benign
YP_003024026.1	MT-ND1	260	V	I	transmembrane	neutral	-0.01	Neutral	0.387	Neutral	0	benign
YP_003024026.1	MT-ND1	261	T	I	transmembrane	neutral	-0.22	Neutral	0.44	Neutral	0	benign
YP_003024026.1	MT-ND1	263	T	A	transmembrane	neutral	0.01	Neutral	0.601	Neutral	0	benign
YP_003024026.1	MT-ND1	263	T	I	transmembrane	neutral	-2.12	Neutral	0.684	Neutral	0.359	benign
YP_003024026.1	MT-ND1	265	L	F	transmembrane	neutral	-2.59	Deleterious	0.54	Neutral	0.009	benign
YP_003024026.1	MT-ND1	266	L	M	transmembrane	neutral	-1.74	Neutral	0.681	Neutral	1	probably damaging
YP_003024026.1	MT-ND1	267	T	I	transmembrane	neutral	-3.69	Deleterious	0.66	Neutral	0.021	benign
YP_003024026.1	MT-ND1	268	S	F	transmembrane	neutral	-0.57	Neutral	0.415	Neutral	0.683	possibly damaging
YP_003024026.1	MT-ND1	273	I	V	transmembrane	neutral	0.26	Neutral	0.431	Neutral	0.001	benign
YP_003024026.1	MT-ND1	275	T	A	transmembrane	neutral	2.99	Neutral	0.693	Neutral	0.001	benign
YP_003024026.1	MT-ND1	276	A	T	transmembrane	neutral	-0.08	Neutral	0.668	Neutral	0	benign
YP_003024026.1	MT-ND1	277	Y	H	matrix	neutral	-4.47	Deleterious	0.651	Neutral	0.991	probably damaging
YP_003024026.1	MT-ND1	277	Y	C	matrix	neutral	-8.05	Deleterious	0.374	Neutral	0.998	probably damaging
YP_003024026.1	MT-ND1	279	R	Q	matrix	neutral	-3.59	Deleterious	0.879	Deleterious	0.974	probably damaging
YP_003024026.1	MT-ND1	281	R	H	matrix	neutral	-4.48	Deleterious	0.808	Deleterious	0.979	probably damaging
YP_003024026.1	MT-ND1	282	Y	C	matrix	neutral	-8.07	Deleterious	0.812	Deleterious	1	probably damaging
YP_003024026.1	MT-ND1	283	D	E	transmembrane	neutral	-3.59	Deleterious	0.86	Deleterious	1	probably damaging
YP_003024026.1	MT-ND1	285	L	P	transmembrane	neutral	-6.27	Deleterious	0.853	Deleterious	1	probably damaging
YP_003024026.1	MT-ND1	287	H	R	transmembrane	neutral	-7.01	Deleterious	0.776	Deleterious	0.213	benign
YP_003024026.1	MT-ND1	288	L	P	transmembrane	neutral	-6.18	Deleterious	0.531	Neutral	1	probably damaging
YP_003024026.1	MT-ND1	289	L	Q	transmembrane	neutral	-4.14	Deleterious	0.748	Neutral	1	probably damaging
YP_003024026.1	MT-ND1	292	N	D	transmembrane	neutral	-3.82	Deleterious	0.598	Neutral	0.746	possibly damaging
YP_003024026.1	MT-ND1	292	N	S	transmembrane	neutral	-3.61	Deleterious	0.576	Neutral	0.038	benign
YP_003024026.1	MT-ND1	293	F	C	transmembrane	neutral	-6.96	Deleterious	0.778	Deleterious	1	probably damaging
YP_003024026.1	MT-ND1	296	L	I	transmembrane	neutral	-0.79	Neutral	0.596	Neutral	0.96	probably damaging
YP_003024026.1	MT-ND1	300	L	S	transmembrane	neutral	-4.33	Deleterious	0.625	Neutral	0	benign
YP_003024026.1	MT-ND1	304	Y	H	transmembrane	neutral	3.51	Neutral	0.611	Neutral	0	benign
YP_003024026.1	MT-ND1	305	V	I	transmembrane	neutral	0.24	Neutral	0.464	Neutral	0	benign
YP_003024026.1	MT-ND1	306	S	P	transmembrane	neutral	-3.33	Deleterious	0.723	Neutral	0.954	possibly damaging
YP_003024026.1	MT-ND1	307	M	V	transmembrane	neutral	-0.9	Neutral	0.399	Neutral	0	benign
YP_003024026.1	MT-ND1	307	M	T	transmembrane	neutral	-2.49	Neutral	0.443	Neutral	0	benign
YP_003024026.1	MT-ND1	309	I	V	transmembrane	neutral	-0.46	Neutral	0.427	Neutral	0	benign
YP_003024026.1	MT-ND1	309	I	T	transmembrane	neutral	-2.57	Deleterious	0.609	Neutral	0	benign
YP_003024026.1	MT-ND1	310	T	S	transmembrane	neutral	0.32	Neutral	0.338	Neutral	0	benign
YP_003024026.1	MT-ND1	310	T	A	transmembrane	neutral	0.59	Neutral	0.297	Neutral	0	benign
YP_003024026.1	MT-ND1	311	I	T	transmembrane	neutral	-1.32	Neutral	0.445	Neutral	0	benign
YP_003024026.1	MT-ND1	312	S	P	transmembrane	neutral	-2.61	Deleterious	0.222	Neutral	0.641	possibly damaging
YP_003024026.1	MT-ND1	313	S	G	transmembrane	neutral	2.19	Neutral	0.369	Neutral	0	benign
YP_003024026.1	MT-ND1	314	I	T	intermembrane	neutral	-2.61	Deleterious	0.248	Neutral	0.002	benign
YP_003024026.1	MT-ND1	318	T	A	intermembrane	neutral	-0.9	Neutral	0.281	Neutral	0.22	benign
YP_003024026.1	MT-ND1	318	T	I	intermembrane	neutral	-0.13	Neutral	0.319	Neutral	0.906	possibly damaging
YP_003024027.1	MT-ND2	71	L	P	transmembrane	damaging	-4.27	Deleterious	0.8	Deleterious	0.995	probably damaging
YP_003024027.1	MT-ND2	3	P	H	transmembrane	neutral	-8.07	Deleterious	0.589	Neutral	1	probably damaging
YP_003024027.1	MT-ND2	4	L	M	transmembrane	neutral	-0.96	Neutral	0.241	Neutral	1	probably damaging
YP_003024027.1	MT-ND2	5	A	D	transmembrane	neutral	-2.87	Deleterious	0.266	Neutral	1	probably damaging
YP_003024027.1	MT-ND2	6	Q	K	transmembrane	neutral	-0.4	Neutral	0.493	Neutral	0.917	possibly damaging
YP_003024027.1	MT-ND2	6	Q	P	transmembrane	neutral	-1.46	Neutral	0.384	Neutral	0.996	probably damaging
YP_003024027.1	MT-ND2	8	V	I	transmembrane	neutral	0.06	Neutral	0.439	Neutral	0	benign
YP_003024027.1	MT-ND2	8	V	G	transmembrane	neutral	-4.4	Deleterious	0.619	Neutral	0.113	benign
YP_003024027.1	MT-ND2	11	S	T	transmembrane	neutral	0.04	Neutral	0.431	Neutral	0.005	benign
YP_003024027.1	MT-ND2	11	S	P	transmembrane	neutral	-1.65	Neutral	0.483	Neutral	0.003	benign
YP_003024027.1	MT-ND2	11	S	F	transmembrane	neutral	0.06	Neutral	0.451	Neutral	0.001	benign
YP_003024027.1	MT-ND2	13	I	V	transmembrane	neutral	-0.22	Neutral	0.571	Neutral	0.003	benign
YP_003024027.1	MT-ND2	14	F	L	transmembrane	neutral	0.32	Neutral	0.393	Neutral	0.001	benign
YP_003024027.1	MT-ND2	14	F	C	transmembrane	neutral	-1.93	Neutral	0.419	Neutral	0.974	probably damaging
YP_003024027.1	MT-ND2	15	A	T	transmembrane	neutral	0.13	Neutral	0.36	Neutral	0.001	benign
YP_003024027.1	MT-ND2	19	I	T	transmembrane	neutral	-3.88	Deleterious	0.775	Deleterious	0.044	benign
YP_003024027.1	MT-ND2	20	T	A	transmembrane	neutral	-1.48	Neutral	0.633	Neutral	0.064	benign
YP_003024027.1	MT-ND2	21	A	V	transmembrane	neutral	1.35	Neutral	0.409	Neutral	0.134	benign
YP_003024027.1	MT-ND2	24	S	P	matrix	neutral	-4.47	Deleterious	0.644	Neutral	1	probably damaging
YP_003024027.1	MT-ND2	27	F	L	transmembrane	neutral	1.32	Neutral	0.477	Neutral	0.051	benign
YP_003024027.1	MT-ND2	30	W	R	transmembrane	neutral	-12.84	Deleterious	0.782	Deleterious	1	probably damaging
YP_003024027.1	MT-ND2	31	V	M	transmembrane	neutral	-0.85	Neutral	0.512	Neutral	0.072	benign
YP_003024027.1	MT-ND2	31	V	G	transmembrane	neutral	-4.96	Deleterious	0.57	Neutral	0.292	benign
YP_003024027.1	MT-ND2	31	V	A	transmembrane	neutral	-2.24	Neutral	0.461	Neutral	0.001	benign
YP_003024027.1	MT-ND2	36	N	D	transmembrane	neutral	-4.49	Deleterious	0.711	Neutral	0.999	probably damaging
YP_003024027.1	MT-ND2	37	M	T	transmembrane	neutral	-4.74	Deleterious	0.628	Neutral	0.101	benign
YP_003024027.1	MT-ND2	42	P	L	transmembrane	neutral	-8.84	Deleterious	0.453	Neutral	0.997	probably damaging
YP_003024027.1	MT-ND2	43	V	I	transmembrane	neutral	0.57	Neutral	0.366	Neutral	0.006	benign
YP_003024027.1	MT-ND2	45	T	A	intermembrane	neutral	-0.52	Neutral	0.658	Neutral	0.007	benign
YP_003024027.1	MT-ND2	48	M	T	intermembrane	neutral	-0.01	Neutral	0.602	Neutral	0.001	benign
YP_003024027.1	MT-ND2	49	N	S	transmembrane	neutral	-2.55	Deleterious	0.6	Neutral	0.051	benign
YP_003024027.1	MT-ND2	52	S	P	transmembrane	neutral	-3.97	Deleterious	0.736	Neutral	1	probably damaging
YP_003024027.1	MT-ND2	53	T	A	transmembrane	neutral	-2.72	Deleterious	0.574	Neutral	0.216	benign
YP_003024027.1	MT-ND2	55	A	D	transmembrane	neutral	-5.6	Deleterious	0.788	Deleterious	1	probably damaging
YP_003024027.1	MT-ND2	55	A	G	transmembrane	neutral	-3.73	Deleterious	0.774	Deleterious	1	probably damaging
YP_003024027.1	MT-ND2	57	I	V	transmembrane	neutral	0.82	Neutral	0.617	Neutral	0.072	benign
YP_003024027.1	MT-ND2	57	I	T	transmembrane	neutral	5.01	Neutral	0.594	Neutral	0.001	benign
YP_003024027.1	MT-ND2	57	I	M	transmembrane	neutral	-0.07	Neutral	0.604	Neutral	0.934	possibly damaging
YP_003024027.1	MT-ND2	60	F	S	transmembrane	neutral	-7.44	Deleterious	0.796	Deleterious	1	probably damaging
YP_003024027.1	MT-ND2	62	T	M	transmembrane	neutral	-3.35	Deleterious	0.711	Neutral	0.032	benign
YP_003024027.1	MT-ND2	63	Q	R	transmembrane	neutral	-3.73	Deleterious	0.503	Neutral	0.998	probably damaging
YP_003024027.1	MT-ND2	64	A	T	transmembrane	neutral	-2.74	Deleterious	0.684	Neutral	0.029	benign
YP_003024027.1	MT-ND2	64	A	S	transmembrane	neutral	-2.02	Neutral	0.656	Neutral	0.051	benign
YP_003024027.1	MT-ND2	65	T	I	transmembrane	neutral	-5.48	Deleterious	0.727	Neutral	0.999	probably damaging
YP_003024027.1	MT-ND2	69	I	V	transmembrane	neutral	-0.88	Neutral	0.348	Neutral	0.012	benign
YP_003024027.1	MT-ND2	70	L	F	transmembrane	neutral	-3.57	Deleterious	0.681	Neutral	0.051	benign
YP_003024027.1	MT-ND2	70	L	P	transmembrane	neutral	-6.58	Deleterious	0.86	Deleterious	0.997	probably damaging
YP_003024027.1	MT-ND2	71	L	M	transmembrane	neutral	1.99	Neutral	0.707	Neutral	0.272	benign
YP_003024027.1	MT-ND2	74	I	V	transmembrane	neutral	-0.36	Neutral	0.564	Neutral	0.997	probably damaging
YP_003024027.1	MT-ND2	76	F	L	transmembrane	neutral	1.93	Neutral	0.481	Neutral	0	benign
YP_003024027.1	MT-ND2	76	F	S	transmembrane	neutral	-1.82	Neutral	0.532	Neutral	0	benign
YP_003024027.1	MT-ND2	77	N	K	transmembrane	neutral	-5.74	Deleterious	0.787	Deleterious	1	probably damaging
YP_003024027.1	MT-ND2	78	N	S	transmembrane	neutral	0.44	Neutral	0.521	Neutral	0.193	benign
YP_003024027.1	MT-ND2	79	M	V	transmembrane	neutral	-2.04	Neutral	0.644	Neutral	0.011	benign
YP_003024027.1	MT-ND2	79	M	L	transmembrane	neutral	-0.41	Neutral	0.686	Neutral	0.001	benign
YP_003024027.1	MT-ND2	79	M	T	transmembrane	neutral	-3.88	Deleterious	0.7	Neutral	0.452	benign
YP_003024027.1	MT-ND2	80	L	I	transmembrane	neutral	-0.17	Neutral	0.425	Neutral	0.047	benign
YP_003024027.1	MT-ND2	80	L	F	transmembrane	neutral	2.32	Neutral	0.421	Neutral	0.005	benign
YP_003024027.1	MT-ND2	81	S	T	matrix	neutral	-1.98	Neutral	0.564	Neutral	0.973	probably damaging
YP_003024027.1	MT-ND2	81	S	F	matrix	neutral	-5.17	Deleterious	0.704	Neutral	0.969	probably damaging
YP_003024027.1	MT-ND2	83	Q	E	matrix	neutral	-2.3	Neutral	0.69	Neutral	0.775	possibly damaging
YP_003024027.1	MT-ND2	83	Q	L	matrix	neutral	-6.15	Deleterious	0.783	Deleterious	0.807	possibly damaging
YP_003024027.1	MT-ND2	85	T	A	matrix	neutral	-3.06	Deleterious	0.604	Neutral	0.026	benign
YP_003024027.1	MT-ND2	87	T	A	matrix	neutral	-1.76	Neutral	0.326	Neutral	0.003	benign
YP_003024027.1	MT-ND2	88	N	S	matrix	neutral	-2.23	Neutral	0.292	Neutral	0.008	benign
YP_003024027.1	MT-ND2	89	T	A	matrix	neutral	-0.54	Neutral	0.459	Neutral	0	benign
YP_003024027.1	MT-ND2	89	T	N	matrix	neutral	-1.25	Neutral	0.486	Neutral	0	benign
YP_003024027.1	MT-ND2	91	N	D	matrix	neutral	-3.71	Deleterious	0.654	Neutral	0.023	benign
YP_003024027.1	MT-ND2	92	Q	K	matrix	neutral	-1.27	Neutral	0.743	Neutral	0.057	benign
YP_003024027.1	MT-ND2	92	Q	H	matrix	neutral	-0.91	Neutral	0.691	Neutral	0.99	probably damaging
YP_003024027.1	MT-ND2	93	Y	H	transmembrane	neutral	-1.27	Neutral	0.535	Neutral	0.979	probably damaging
YP_003024027.1	MT-ND2	94	S	P	transmembrane	neutral	-1.45	Neutral	0.597	Neutral	0.005	benign
YP_003024027.1	MT-ND2	97	M	V	transmembrane	neutral	-0.94	Neutral	0.445	Neutral	0.007	benign
YP_003024027.1	MT-ND2	98	I	M	transmembrane	neutral	1.23	Neutral	0.672	Neutral	0.011	benign
YP_003024027.1	MT-ND2	100	M	V	transmembrane	neutral	-0.18	Neutral	0.379	Neutral	0	benign
YP_003024027.1	MT-ND2	100	M	T	transmembrane	neutral	-2.01	Neutral	0.503	Neutral	0	benign
YP_003024027.1	MT-ND2	100	M	I	transmembrane	neutral	0.2	Neutral	0.45	Neutral	0	benign
YP_003024027.1	MT-ND2	103	A	T	transmembrane	neutral	-0.44	Neutral	0.664	Neutral	0.011	benign
YP_003024027.1	MT-ND2	109	A	G	transmembrane	neutral	-3.02	Deleterious	0.763	Deleterious	0.989	probably damaging
YP_003024027.1	MT-ND2	115	V	L	transmembrane	neutral	-2.25	Neutral	0.682	Neutral	0.004	benign
YP_003024027.1	MT-ND2	115	V	I	transmembrane	neutral	-0.7	Neutral	0.626	Neutral	0.045	benign
YP_003024027.1	MT-ND2	115	V	A	transmembrane	neutral	-3.67	Deleterious	0.808	Deleterious	0.775	possibly damaging
YP_003024027.1	MT-ND2	119	T	A	transmembrane	neutral	-4.24	Deleterious	0.368	Neutral	0.771	possibly damaging
YP_003024027.1	MT-ND2	121	G	S	transmembrane	neutral	-5.85	Deleterious	0.778	Deleterious	1	probably damaging
YP_003024027.1	MT-ND2	121	G	D	transmembrane	neutral	-6.83	Deleterious	0.809	Deleterious	1	probably damaging
YP_003024027.1	MT-ND2	122	T	A	transmembrane	neutral	-0.96	Neutral	0.488	Neutral	0.665	possibly damaging
YP_003024027.1	MT-ND2	122	T	I	transmembrane	neutral	1.58	Neutral	0.54	Neutral	0.114	benign
YP_003024027.1	MT-ND2	125	T	M	transmembrane	neutral	-0.87	Neutral	0.392	Neutral	0.004	benign
YP_003024027.1	MT-ND2	127	G	S	transmembrane	neutral	-4.99	Deleterious	0.742	Neutral	0.978	probably damaging
YP_003024027.1	MT-ND2	127	G	R	transmembrane	neutral	-7.03	Deleterious	0.907	Deleterious	0.998	probably damaging
YP_003024027.1	MT-ND2	128	L	Q	transmembrane	neutral	-4.19	Deleterious	0.748	Neutral	0.998	probably damaging
YP_003024027.1	MT-ND2	135	K	N	transmembrane	neutral	-4.92	Deleterious	0.762	Deleterious	1	probably damaging
YP_003024027.1	MT-ND2	139	I	V	transmembrane	neutral	-0.89	Neutral	0.534	Neutral	0.011	benign
YP_003024027.1	MT-ND2	139	I	L	transmembrane	neutral	0.4	Neutral	0.553	Neutral	0	benign
YP_003024027.1	MT-ND2	141	I	V	transmembrane	neutral	-0.46	Neutral	0.456	Neutral	0.997	probably damaging
YP_003024027.1	MT-ND2	143	Y	H	transmembrane	neutral	-3.93	Deleterious	0.745	Neutral	0.988	probably damaging
YP_003024027.1	MT-ND2	145	I	L	matrix	neutral	-1.5	Neutral	0.555	Neutral	0.229	benign
YP_003024027.1	MT-ND2	145	I	M	matrix	neutral	-2.19	Neutral	0.619	Neutral	0.272	benign
YP_003024027.1	MT-ND2	147	P	S	matrix	neutral	-4.23	Deleterious	0.62	Neutral	0.001	benign
YP_003024027.1	MT-ND2	148	S	P	transmembrane	neutral	-4.07	Deleterious	0.535	Neutral	0.014	benign
YP_003024027.1	MT-ND2	148	S	A	transmembrane	neutral	-2.24	Neutral	0.518	Neutral	0.482	possibly damaging
YP_003024027.1	MT-ND2	150	N	D	transmembrane	neutral	-3.86	Deleterious	0.628	Neutral	0.129	benign
YP_003024027.1	MT-ND2	150	N	S	transmembrane	neutral	-4.35	Deleterious	0.353	Neutral	0.979	probably damaging
YP_003024027.1	MT-ND2	151	V	A	transmembrane	neutral	-0.39	Neutral	0.486	Neutral	0.153	benign
YP_003024027.1	MT-ND2	152	S	G	transmembrane	neutral	-1.52	Neutral	0.417	Neutral	0.292	benign
YP_003024027.1	MT-ND2	152	S	T	transmembrane	neutral	-0.29	Neutral	0.445	Neutral	0.026	benign
YP_003024027.1	MT-ND2	152	S	N	transmembrane	neutral	2.46	Neutral	0.388	Neutral	0.003	benign
YP_003024027.1	MT-ND2	153	L	I	transmembrane	neutral	-0.97	Neutral	0.478	Neutral	0.001	benign
YP_003024027.1	MT-ND2	153	L	F	transmembrane	neutral	-3.01	Deleterious	0.517	Neutral	0.667	possibly damaging
YP_003024027.1	MT-ND2	154	L	I	transmembrane	neutral	-0.91	Neutral	0.538	Neutral	0.886	possibly damaging
YP_003024027.1	MT-ND2	156	T	S	transmembrane	neutral	-2.05	Neutral	0.555	Neutral	0.292	benign
YP_003024027.1	MT-ND2	156	T	A	transmembrane	neutral	-2.16	Neutral	0.461	Neutral	0.003	benign
YP_003024027.1	MT-ND2	156	T	I	transmembrane	neutral	-2.22	Neutral	0.461	Neutral	0.003	benign
YP_003024027.1	MT-ND2	157	L	F	transmembrane	neutral	-1.99	Neutral	0.489	Neutral	0.065	benign
YP_003024027.1	MT-ND2	157	L	R	transmembrane	neutral	-3.15	Deleterious	0.72	Neutral	0.986	probably damaging
YP_003024027.1	MT-ND2	159	I	V	transmembrane	neutral	-0.44	Neutral	0.336	Neutral	0.011	benign
YP_003024027.1	MT-ND2	159	I	T	transmembrane	neutral	-2.43	Neutral	0.305	Neutral	0.001	benign
YP_003024027.1	MT-ND2	160	L	M	transmembrane	neutral	-1.2	Neutral	0.554	Neutral	0.888	possibly damaging
YP_003024027.1	MT-ND2	160	L	S	transmembrane	neutral	-4.47	Deleterious	0.607	Neutral	0.998	probably damaging
YP_003024027.1	MT-ND2	161	S	F	transmembrane	neutral	-5.89	Deleterious	0.78	Deleterious	1	probably damaging
YP_003024027.1	MT-ND2	162	I	V	transmembrane	neutral	-0.71	Neutral	0.45	Neutral	0.012	benign
YP_003024027.1	MT-ND2	164	A	T	transmembrane	neutral	-0.36	Neutral	0.421	Neutral	0.026	benign
YP_003024027.1	MT-ND2	164	A	P	transmembrane	neutral	-2.23	Neutral	0.697	Neutral	0.934	possibly damaging
YP_003024027.1	MT-ND2	164	A	V	transmembrane	neutral	2.91	Neutral	0.367	Neutral	0.001	benign
YP_003024027.1	MT-ND2	166	S	G	transmembrane	neutral	4.57	Neutral	0.704	Neutral	0.022	benign
YP_003024027.1	MT-ND2	166	S	N	transmembrane	neutral	-0.4	Neutral	0.723	Neutral	0.945	possibly damaging
YP_003024027.1	MT-ND2	169	G	E	transmembrane	neutral	-7.84	Deleterious	0.928	Deleterious	1	probably damaging
YP_003024027.1	MT-ND2	172	Q	R	intermembrane	neutral	-3.91	Deleterious	0.856	Deleterious	0.998	probably damaging
YP_003024027.1	MT-ND2	173	T	P	intermembrane	neutral	-5.87	Deleterious	0.774	Deleterious	1	probably damaging
YP_003024027.1	MT-ND2	176	R	H	transmembrane	neutral	-4.82	Deleterious	0.909	Deleterious	0.187	benign
YP_003024027.1	MT-ND2	178	I	V	transmembrane	neutral	-0.95	Neutral	0.551	Neutral	0.955	possibly damaging
YP_003024027.1	MT-ND2	185	T	A	transmembrane	neutral	2.37	Neutral	0.434	Neutral	0.999	probably damaging
YP_003024027.1	MT-ND2	186	H	R	transmembrane	neutral	-7.63	Deleterious	0.811	Deleterious	0.997	probably damaging
YP_003024027.1	MT-ND2	187	M	V	transmembrane	neutral	-3.7	Deleterious	0.669	Neutral	0	benign
YP_003024027.1	MT-ND2	187	M	T	transmembrane	neutral	-5.6	Deleterious	0.783	Deleterious	0.004	benign
YP_003024027.1	MT-ND2	189	W	G	transmembrane	neutral	-12.43	Deleterious	0.766	Deleterious	1	probably damaging
YP_003024027.1	MT-ND2	191	M	V	matrix	neutral	-0.56	Neutral	0.34	Neutral	0.003	benign
YP_003024027.1	MT-ND2	191	M	T	matrix	neutral	0.06	Neutral	0.41	Neutral	0.003	benign
YP_003024027.1	MT-ND2	193	V	I	matrix	neutral	0.37	Neutral	0.483	Neutral	0.026	benign
YP_003024027.1	MT-ND2	196	Y	C	matrix	neutral	-7.94	Deleterious	0.649	Neutral	1	probably damaging
YP_003024027.1	MT-ND2	198	P	L	matrix	neutral	-7.91	Deleterious	0.823	Deleterious	1	probably damaging
YP_003024027.1	MT-ND2	200	M	V	transmembrane	neutral	-1.38	Neutral	0.513	Neutral	0	benign
YP_003024027.1	MT-ND2	200	M	T	transmembrane	neutral	-3.42	Deleterious	0.704	Neutral	0.001	benign
YP_003024027.1	MT-ND2	200	M	I	transmembrane	neutral	-0.92	Neutral	0.563	Neutral	0	benign
YP_003024027.1	MT-ND2	201	T	A	transmembrane	neutral	-2.52	Deleterious	0.492	Neutral	0.129	benign
YP_003024027.1	MT-ND2	202	I	V	transmembrane	neutral	-0.46	Neutral	0.317	Neutral	0.045	benign
YP_003024027.1	MT-ND2	202	I	T	transmembrane	neutral	-2.35	Neutral	0.453	Neutral	0.045	benign
YP_003024027.1	MT-ND2	203	L	F	transmembrane	neutral	-2.86	Deleterious	0.6	Neutral	0.012	benign
YP_003024027.1	MT-ND2	205	L	M	transmembrane	neutral	-1.81	Neutral	0.596	Neutral	1	probably damaging
YP_003024027.1	MT-ND2	206	T	I	transmembrane	neutral	1.53	Neutral	0.439	Neutral	0.003	benign
YP_003024027.1	MT-ND2	209	I	V	transmembrane	neutral	-0.89	Neutral	0.442	Neutral	0.891	possibly damaging
YP_003024027.1	MT-ND2	209	I	T	transmembrane	neutral	-4.42	Deleterious	0.492	Neutral	0.998	probably damaging
YP_003024027.1	MT-ND2	210	I	V	transmembrane	neutral	-0.44	Neutral	0.418	Neutral	0.003	benign
YP_003024027.1	MT-ND2	210	I	S	transmembrane	neutral	-3.19	Deleterious	0.406	Neutral	0.292	benign
YP_003024027.1	MT-ND2	210	I	M	transmembrane	neutral	-0.16	Neutral	0.466	Neutral	0.875	possibly damaging
YP_003024027.1	MT-ND2	215	A	T	transmembrane	neutral	1.08	Neutral	0.538	Neutral	0	benign
YP_003024027.1	MT-ND2	216	F	V	transmembrane	neutral	-6.51	Deleterious	0.724	Neutral	0.978	probably damaging
YP_003024027.1	MT-ND2	219	L	V	transmembrane	neutral	-2.11	Neutral	0.583	Neutral	0.989	probably damaging
YP_003024027.1	MT-ND2	219	L	I	transmembrane	neutral	-1.16	Neutral	0.563	Neutral	0.989	probably damaging
YP_003024027.1	MT-ND2	220	N	Y	transmembrane	neutral	-0.43	Neutral	0.44	Neutral	0.006	benign
YP_003024027.1	MT-ND2	220	N	D	transmembrane	neutral	-1.6	Neutral	0.528	Neutral	0.014	benign
YP_003024027.1	MT-ND2	220	N	S	transmembrane	neutral	-0.37	Neutral	0.392	Neutral	0.818	possibly damaging
YP_003024027.1	MT-ND2	222	N	Y	transmembrane	neutral	-4.56	Deleterious	0.662	Neutral	0.881	possibly damaging
YP_003024027.1	MT-ND2	222	N	S	transmembrane	neutral	-2.36	Neutral	0.592	Neutral	0.003	benign
YP_003024027.1	MT-ND2	224	S	N	intermembrane	neutral	-0.77	Neutral	0.56	Neutral	0.004	benign
YP_003024027.1	MT-ND2	227	T	A	intermembrane	neutral	-3.97	Deleterious	0.551	Neutral	0.051	benign
YP_003024027.1	MT-ND2	229	L	M	intermembrane	neutral	0.87	Neutral	0.422	Neutral	0.032	benign
YP_003024027.1	MT-ND2	233	T	A	intermembrane	neutral	-2.02	Neutral	0.649	Neutral	0.012	benign
YP_003024027.1	MT-ND2	235	N	D	intermembrane	neutral	-4.65	Deleterious	0.68	Neutral	0.999	probably damaging
YP_003024027.1	MT-ND2	237	L	M	intermembrane	neutral	0.39	Neutral	0.26	Neutral	0.992	probably damaging
YP_003024027.1	MT-ND2	238	T	A	transmembrane	neutral	-0.67	Neutral	0.693	Neutral	0.006	benign
YP_003024027.1	MT-ND2	238	T	M	transmembrane	neutral	-1.62	Neutral	0.754	Deleterious	0.992	probably damaging
YP_003024027.1	MT-ND2	239	W	C	transmembrane	neutral	-0.7	Neutral	0.549	Neutral	0.999	probably damaging
YP_003024027.1	MT-ND2	241	T	A	transmembrane	neutral	-2.32	Neutral	0.574	Neutral	0.001	benign
YP_003024027.1	MT-ND2	241	T	M	transmembrane	neutral	-2.45	Neutral	0.638	Neutral	0.006	benign
YP_003024027.1	MT-ND2	242	P	L	transmembrane	neutral	-0.73	Neutral	0.469	Neutral	0.389	benign
YP_003024027.1	MT-ND2	243	L	V	transmembrane	neutral	-1.25	Neutral	0.473	Neutral	0.243	benign
YP_003024027.1	MT-ND2	244	I	M	transmembrane	neutral	-0.65	Neutral	0.569	Neutral	0.057	benign
YP_003024027.1	MT-ND2	245	P	S	transmembrane	neutral	0.6	Neutral	0.43	Neutral	0.021	benign
YP_003024027.1	MT-ND2	246	S	P	transmembrane	neutral	-1.22	Neutral	0.512	Neutral	0.012	benign
YP_003024027.1	MT-ND2	246	S	A	transmembrane	neutral	0.41	Neutral	0.429	Neutral	0.005	benign
YP_003024027.1	MT-ND2	246	S	F	transmembrane	neutral	-0.04	Neutral	0.402	Neutral	0.012	benign
YP_003024027.1	MT-ND2	246	S	C	transmembrane	neutral	-0.27	Neutral	0.446	Neutral	0.988	probably damaging
YP_003024027.1	MT-ND2	247	T	A	transmembrane	neutral	-1.63	Neutral	0.507	Neutral	0.006	benign
YP_003024027.1	MT-ND2	248	L	F	transmembrane	neutral	-3.22	Deleterious	0.583	Neutral	0.997	probably damaging
YP_003024027.1	MT-ND2	259	G	S	transmembrane	neutral	-5.75	Deleterious	0.866	Deleterious	1	probably damaging
YP_003024027.1	MT-ND2	260	F	Y	transmembrane	neutral	-2.87	Deleterious	0.783	Deleterious	0.999	probably damaging
YP_003024027.1	MT-ND2	265	A	T	transmembrane	neutral	-0.36	Neutral	0.242	Neutral	0.002	benign
YP_003024027.1	MT-ND2	265	A	V	transmembrane	neutral	1.63	Neutral	0.255	Neutral	0.001	benign
YP_003024027.1	MT-ND2	266	I	V	transmembrane	neutral	-0.81	Neutral	0.571	Neutral	0.006	benign
YP_003024027.1	MT-ND2	267	I	V	transmembrane	neutral	-0.87	Neutral	0.578	Neutral	0.683	possibly damaging
YP_003024027.1	MT-ND2	270	F	L	transmembrane	neutral	2.97	Neutral	0.554	Neutral	0.001	benign
YP_003024027.1	MT-ND2	271	T	A	transmembrane	neutral	-4.13	Deleterious	0.54	Neutral	0.01	benign
YP_003024027.1	MT-ND2	274	N	D	matrix	neutral	-1.75	Neutral	0.544	Neutral	0.003	benign
YP_003024027.1	MT-ND2	274	N	S	matrix	neutral	-2.7	Deleterious	0.581	Neutral	0.027	benign
YP_003024027.1	MT-ND2	275	S	N	matrix	neutral	0.13	Neutral	0.406	Neutral	0	benign
YP_003024027.1	MT-ND2	276	L	I	transmembrane	neutral	1.23	Neutral	0.384	Neutral	0.049	benign
YP_003024027.1	MT-ND2	276	L	F	transmembrane	neutral	-1.56	Neutral	0.398	Neutral	0.005	benign
YP_003024027.1	MT-ND2	277	I	V	transmembrane	neutral	-0.62	Neutral	0.42	Neutral	0.003	benign
YP_003024027.1	MT-ND2	278	I	V	transmembrane	neutral	-0.51	Neutral	0.311	Neutral	0.005	benign
YP_003024027.1	MT-ND2	278	I	L	transmembrane	neutral	0.93	Neutral	0.308	Neutral	0	benign
YP_003024027.1	MT-ND2	278	I	T	transmembrane	neutral	-2.51	Deleterious	0.191	Neutral	0	benign
YP_003024027.1	MT-ND2	279	P	A	transmembrane	neutral	-5.9	Deleterious	0.725	Neutral	1	probably damaging
YP_003024027.1	MT-ND2	280	T	A	transmembrane	neutral	-3.64	Deleterious	0.535	Neutral	0.444	benign
YP_003024027.1	MT-ND2	280	T	I	transmembrane	neutral	-4.33	Deleterious	0.511	Neutral	0.66	possibly damaging
YP_003024027.1	MT-ND2	281	I	V	transmembrane	neutral	-0.61	Neutral	0.339	Neutral	0.005	benign
YP_003024027.1	MT-ND2	281	I	M	transmembrane	neutral	-0.59	Neutral	0.407	Neutral	0.035	benign
YP_003024027.1	MT-ND2	283	A	T	transmembrane	neutral	-3.09	Deleterious	0.687	Neutral	0.021	benign
YP_003024027.1	MT-ND2	284	T	S	transmembrane	neutral	-0.95	Neutral	0.55	Neutral	0.012	benign
YP_003024027.1	MT-ND2	284	T	A	transmembrane	neutral	-0.38	Neutral	0.506	Neutral	0	benign
YP_003024027.1	MT-ND2	284	T	I	transmembrane	neutral	2.84	Neutral	0.48	Neutral	0	benign
YP_003024027.1	MT-ND2	285	I	L	transmembrane	neutral	0.84	Neutral	0.398	Neutral	0	benign
YP_003024027.1	MT-ND2	286	T	S	transmembrane	neutral	0.13	Neutral	0.618	Neutral	0.165	benign
YP_003024027.1	MT-ND2	288	L	I	transmembrane	neutral	-1.83	Neutral	0.671	Neutral	0.003	benign
YP_003024027.1	MT-ND2	289	N	Y	transmembrane	neutral	-7.4	Deleterious	0.793	Deleterious	1	probably damaging
YP_003024027.1	MT-ND2	297	I	T	transmembrane	neutral	0.61	Neutral	0.6	Neutral	0.015	benign
YP_003024027.1	MT-ND2	299	S	F	transmembrane	neutral	-4.89	Deleterious	0.724	Neutral	0.875	possibly damaging
YP_003024027.1	MT-ND2	301	S	W	intermembrane	neutral	-5.79	Deleterious	0.86	Deleterious	1	probably damaging
YP_003024027.1	MT-ND2	309	N	D	intermembrane	neutral	-4.64	Deleterious	0.611	Neutral	0.999	probably damaging
YP_003024027.1	MT-ND2	309	N	S	intermembrane	neutral	-4.5	Deleterious	0.527	Neutral	0.999	probably damaging
YP_003024027.1	MT-ND2	316	Q	R	transmembrane	neutral	-2.54	Deleterious	0.653	Neutral	0.998	probably damaging
YP_003024027.1	MT-ND2	317	F	V	transmembrane	neutral	-5.05	Deleterious	0.622	Neutral	0.054	benign
YP_003024027.1	MT-ND2	317	F	L	transmembrane	neutral	-4.04	Deleterious	0.612	Neutral	0	benign
YP_003024027.1	MT-ND2	319	H	Y	transmembrane	neutral	-1.8	Neutral	0.322	Neutral	0	benign
YP_003024027.1	MT-ND2	319	H	Q	transmembrane	neutral	-0.86	Neutral	0.256	Neutral	0.109	benign
YP_003024027.1	MT-ND2	320	T	A	transmembrane	neutral	-2.88	Deleterious	0.407	Neutral	0.292	benign
YP_003024027.1	MT-ND2	323	T	A	transmembrane	neutral	-1.3	Neutral	0.459	Neutral	0.64	possibly damaging
YP_003024027.1	MT-ND2	323	T	I	transmembrane	neutral	-0.68	Neutral	0.586	Neutral	0.683	possibly damaging
YP_003024027.1	MT-ND2	324	P	L	transmembrane	neutral	-3.82	Deleterious	0.56	Neutral	0.998	probably damaging
YP_003024027.1	MT-ND2	325	F	L	transmembrane	neutral	1.47	Neutral	0.437	Neutral	0	benign
YP_003024027.1	MT-ND2	328	T	P	transmembrane	neutral	2.75	Neutral	0.571	Neutral	0	benign
YP_003024027.1	MT-ND2	328	T	A	transmembrane	neutral	-0.93	Neutral	0.513	Neutral	0.054	benign
YP_003024027.1	MT-ND2	328	T	M	transmembrane	neutral	-2.05	Neutral	0.532	Neutral	0.524	possibly damaging
YP_003024027.1	MT-ND2	329	L	I	transmembrane	neutral	-1.47	Neutral	0.569	Neutral	0.955	possibly damaging
YP_003024027.1	MT-ND2	330	I	V	transmembrane	neutral	-0.7	Neutral	0.455	Neutral	0.034	benign
YP_003024027.1	MT-ND2	331	A	T	transmembrane	neutral	0.8	Neutral	0.505	Neutral	0	benign
YP_003024027.1	MT-ND2	331	A	S	transmembrane	neutral	-0.79	Neutral	0.532	Neutral	0	benign
YP_003024027.1	MT-ND2	331	A	V	transmembrane	neutral	2.7	Neutral	0.554	Neutral	0	benign
YP_003024027.1	MT-ND2	331	A	G	transmembrane	neutral	-2.64	Deleterious	0.593	Neutral	0	benign
YP_003024027.1	MT-ND2	332	L	F	transmembrane	neutral	-2.37	Neutral	0.535	Neutral	0.389	benign
YP_003024027.1	MT-ND2	333	T	A	matrix	neutral	-0.65	Neutral	0.533	Neutral	0.027	benign
YP_003024027.1	MT-ND2	336	L	I	matrix	neutral	-0.27	Neutral	0.562	Neutral	0.955	possibly damaging
YP_003024027.1	MT-ND2	339	I	V	matrix	neutral	-0.7	Neutral	0.601	Neutral	0.011	benign
YP_003024027.1	MT-ND2	339	I	M	matrix	neutral	0.35	Neutral	0.708	Neutral	0.935	possibly damaging
YP_003024027.1	MT-ND2	342	F	L	matrix	neutral	1.46	Neutral	0.606	Neutral	0	benign
YP_003024027.1	MT-ND2	342	F	C	matrix	neutral	-0.45	Neutral	0.591	Neutral	0.872	possibly damaging
YP_003024027.1	MT-ND2	343	M	V	matrix	neutral	-1.97	Neutral	0.506	Neutral	0.317	benign
YP_003024027.1	MT-ND2	345	M	V	matrix	neutral	-0.23	Neutral	0.506	Neutral	0.317	benign
YP_003024027.1	MT-ND2	345	M	T	matrix	neutral	1.45	Neutral	0.477	Neutral	0.711	possibly damaging
YP_003024027.1	MT-ND2	345	M	I	matrix	neutral	-0.29	Neutral	0.499	Neutral	0.518	possibly damaging
YP_003024027.1	MT-ND2	346	I	V	matrix	neutral	-0.42	Neutral	0.419	Neutral	0	benign
YP_003024027.1	MT-ND2	346	I	M	matrix	neutral	-0.24	Neutral	0.58	Neutral	0.036	benign
YP_003024027.1	MT-ND2	347	L	S	matrix	neutral	0.39	Neutral	0.523	Neutral	0.861	possibly damaging
YP_003024033.1	MT-ND3	34	S	P	matrix	damaging	-2.09	Neutral	0.394	Neutral	0.202	benign
YP_003024033.1	MT-ND3	45	S	P	matrix	damaging	-2.51	Deleterious	0.394	Neutral	0.729	possibly damaging
YP_003024033.1	MT-ND3	3	F	L	transmembrane	neutral	2.44	Neutral	0.353	Neutral	0.942	possibly damaging
YP_003024033.1	MT-ND3	4	A	V	transmembrane	neutral	1.5	Neutral	0.258	Neutral	0	benign
YP_003024033.1	MT-ND3	7	L	F	transmembrane	neutral	-2.85	Deleterious	0.252	Neutral	0.996	probably damaging
YP_003024033.1	MT-ND3	8	M	V	transmembrane	neutral	-0.96	Neutral	0.259	Neutral	0.003	benign
YP_003024033.1	MT-ND3	8	M	T	transmembrane	neutral	-1.71	Neutral	0.45	Neutral	0	benign
YP_003024033.1	MT-ND3	9	I	V	transmembrane	neutral	-0.18	Neutral	0.174	Neutral	0	benign
YP_003024033.1	MT-ND3	9	I	T	transmembrane	neutral	-0.96	Neutral	0.414	Neutral	0	benign
YP_003024033.1	MT-ND3	10	N	D	transmembrane	neutral	-3.52	Deleterious	0.196	Neutral	0.966	probably damaging
YP_003024033.1	MT-ND3	11	T	A	transmembrane	neutral	-1.63	Neutral	0.345	Neutral	0.966	probably damaging
YP_003024033.1	MT-ND3	11	T	N	transmembrane	neutral	-2.54	Deleterious	0.34	Neutral	0.986	probably damaging
YP_003024033.1	MT-ND3	13	L	M	transmembrane	neutral	-1.74	Neutral	0.63	Neutral	0.998	probably damaging
YP_003024033.1	MT-ND3	14	A	T	transmembrane	neutral	-0.91	Neutral	0.582	Neutral	0.998	probably damaging
YP_003024033.1	MT-ND3	14	A	S	transmembrane	neutral	-0.31	Neutral	0.581	Neutral	0.994	probably damaging
YP_003024033.1	MT-ND3	15	L	M	transmembrane	neutral	-0.05	Neutral	0.626	Neutral	0.998	probably damaging
YP_003024033.1	MT-ND3	16	L	M	transmembrane	neutral	-1.14	Neutral	0.591	Neutral	0.998	probably damaging
YP_003024033.1	MT-ND3	16	L	Q	transmembrane	neutral	-4.65	Deleterious	0.631	Neutral	0.998	probably damaging
YP_003024033.1	MT-ND3	17	L	Q	transmembrane	neutral	-5.53	Deleterious	0.664	Neutral	0.998	probably damaging
YP_003024033.1	MT-ND3	18	M	V	transmembrane	neutral	0.89	Neutral	0.611	Neutral	0.578	possibly damaging
YP_003024033.1	MT-ND3	18	M	T	transmembrane	neutral	-2.23	Neutral	0.604	Neutral	0.879	possibly damaging
YP_003024033.1	MT-ND3	19	I	V	transmembrane	neutral	-0.02	Neutral	0.624	Neutral	0.024	benign
YP_003024033.1	MT-ND3	19	I	T	transmembrane	neutral	0.56	Neutral	0.603	Neutral	0.001	benign
YP_003024033.1	MT-ND3	24	L	M	matrix	neutral	-1.77	Neutral	0.609	Neutral	1	probably damaging
YP_003024033.1	MT-ND3	25	P	Q	matrix	neutral	-7.94	Deleterious	0.614	Neutral	1	probably damaging
YP_003024033.1	MT-ND3	26	Q	H	matrix	neutral	-4.52	Deleterious	0.547	Neutral	0.988	probably damaging
YP_003024033.1	MT-ND3	29	G	S	matrix	neutral	1.97	Neutral	0.47	Neutral	0	benign
YP_003024033.1	MT-ND3	31	M	L	matrix	neutral	-0.4	Neutral	0.338	Neutral	0.08	benign
YP_003024033.1	MT-ND3	34	S	T	matrix	neutral	0.1	Neutral	0.39	Neutral	0	benign
YP_003024033.1	MT-ND3	34	S	A	matrix	neutral	0.51	Neutral	0.4	Neutral	0	benign
YP_003024033.1	MT-ND3	34	S	Y	matrix	neutral	-1.44	Neutral	0.433	Neutral	0.47	possibly damaging
YP_003024033.1	MT-ND3	34	S	F	matrix	neutral	-1.61	Neutral	0.444	Neutral	0.304	benign
YP_003024033.1	MT-ND3	34	S	C	matrix	neutral	-1.3	Neutral	0.469	Neutral	0.47	possibly damaging
YP_003024033.1	MT-ND3	42	D	E	matrix	neutral	-3.95	Deleterious	0.705	Neutral	0.985	probably damaging
YP_003024033.1	MT-ND3	44	M	V	matrix	neutral	-1.6	Neutral	0.432	Neutral	0	benign
YP_003024033.1	MT-ND3	45	S	A	matrix	neutral	-0.84	Neutral	0.376	Neutral	0.049	benign
YP_003024033.1	MT-ND3	45	S	Y	matrix	neutral	-3.39	Deleterious	0.405	Neutral	0	benign
YP_003024033.1	MT-ND3	45	S	F	matrix	neutral	-3.55	Deleterious	0.451	Neutral	0	benign
YP_003024033.1	MT-ND3	46	P	S	matrix	neutral	3.12	Neutral	0.428	Neutral	0.303	benign
YP_003024033.1	MT-ND3	47	A	T	matrix	neutral	-3.52	Deleterious	0.594	Neutral	0.999	probably damaging
YP_003024033.1	MT-ND3	49	V	I	matrix	neutral	0.94	Neutral	0.534	Neutral	0	benign
YP_003024033.1	MT-ND3	53	M	V	transmembrane	neutral	-3.55	Deleterious	0.233	Neutral	0.967	probably damaging
YP_003024033.1	MT-ND3	53	M	T	transmembrane	neutral	-5.47	Deleterious	0.615	Neutral	0.994	probably damaging
[truncated: 836 more rows]
