# Supplementary material for: Machine learning classifier for identification of damaging missense mutations exclusive to human mitochondrial DNA-encoded polypeptides
Source: BMC Bioinformatics. 2017 Mar 7;18:158. doi: 10.1186/s12859-017-1562-7 (PMC5341421; doi:10.1186/s12859-017-1562-7)
Supplement: Additional file 4: Table S4. — Matrix of relative frequencies of each amino acid for each domain. Scores obtained from the multiple alignments of Eukaryota orthologs of the thirteen polypeptides encoded by human mtDNA. Each sub-table contains the scores for a single domain (intermembrane-IM, transmembrane-TM and matrix-M). (XLS 49 kb) [file 12859_2017_1562_MOESM4_ESM.xls]

## Sheet: Hoja1
IM	A	C	D	E	F	G	H	I	K	L	M	N	P	Q	R	S	T	V	W	Y
A		0.965029	3.3027	1.26606	4.68399	3.80826	1.08602	10.9912	0.479634	8.74287	7.91611	2.27286	9.41983	1.45474	0.0432102	20.6113	12.8104	8.70974	0.721611	0.714409
C	4.06356		0.729357	0.963793	24.746	2.31831	2.39646	0.83355	1.58896	5.73066	5.54832	11.8781	0.390727	0.781454	0.416775	18.1297	9.79422	1.45871	1.97968	6.25163
D	1.70525	0.399667		29.0125	2.27144	2.70108	4.15321	2.56453	2.52456	2.5612	2.4413	23.8568	0.959201	6.48793	0.23647	7.03747	6.69442	0.845962	0.173189	3.37386
E	3.2986	0.242061	16.493		1.25133	6.39616	1.02158	4.31197	5.75203	10.6343	5.2556	10.9297	9.34602	6.74079	0.553869	7.11414	5.83409	3.1509	0.176417	1.4975
F	1.2908	0.911847	6.27161	3.1666		0.821846	0.947373	7.09346	0.727109	25.9722	5.5374	1.56553	8.02899	1.72422	0.175264	5.40713	2.71422	3.45554	9.27005	14.9188
G	6.78114	0.850624	9.41781	11.922	2.09344		0.739327	1.30641	3.04741	3.01296	2.21268	11.0078	0.789676	1.42036	0.506135	25.0921	4.50486	2.79301	10.5679	1.93444
H	2.59913	9.0003	1.37045	5.78253	5.55914	2.79246		2.53469	2.26833	5.07368	5.34433	20.8532	2.65069	5.71379	1.47785	9.03897	5.29707	2.1953	0.403832	10.0442
I	1.99668	0.605769	0.749267	1.58463	8.01337	1.44113	1.80808		0.379246	25.8472	15.8914	2.63115	1.26689	0.211148	0.162973	3.95338	6.53021	24.6582	0.319797	1.94953
K	1.4511	0.407747	2.32656	8.7126	1.96678	1.87684	5.93632	4.52719		7.62727	4.77904	9.1923	2.69833	18.9183	1.7749	10.3856	9.5221	4.45524	0.437729	3.00414
L	3.43517	0.54912	1.14154	0.610368	18.5909	1.69013	0.547008	21.5751	0.79992		13.2032	3.03494	3.78734	1.84061	0.092928	6.10843	7.98969	10.9982	0.878064	3.12734
M	2.70133	0.547542	0.838593	0.736725	4.99336	1.7354	4.14567	11.3474	3.0997	23.0331		9.28092	0.978662	0.6294	0.660324	8.32227	13.8977	10.6852	0.220108	2.14651
N	4.48945	0.562464	18.5784	4.08557	3.38505	3.43754	4.26811	2.63206	5.96235	4.20422	2.92413		2.15516	1.84598	0.370793	19.5094	11.061	4.99258	1.13748	4.39817
P	15.0883	0.699344	3.56556	2.58147	2.53297	4.01145	1.63337	4.3932	2.3155	6.04221	1.97287	6.72747		4.47142	0.184614	21.8627	13.9963	5.64482	0.344196	1.93219
Q	3.89603	1.43824	6.03844	20.9918	3.65134	2.6617	3.24896	2.97436	5.4539	5.81278	7.58816	10.1982	3.4855		2.55295	7.80294	4.3256	2.90367	1.94394	3.03146
R	3.30696	0.831812	0.42605	1.17671	1.44045	5.4575	10.144	7.38487	5.47778	8.46013	6.65449	4.82857	1.29844	3.99675		9.5354	23.7574	2.41428	0.750659	2.65774
S	19.2194	1.54664	2.42043	4.28481	5.03633	5.69361	1.95784	5.19909	3.44997	9.24716	4.37048	10.6451	2.0069	1.89865	0.210269		16.2071	3.35574	0.387051	2.86355
T	12.1491	2.39981	1.37956	1.07796	4.74843	2.01991	0.843094	8.993	2.15993	12.4392	9.0186	6.13251	4.01724	1.89245	0.20977	23.2072		3.98763	1.17431	2.15039
V	8.23319	1.10386	0.297765	1.22722	4.03258	1.78446	0.621052	32.3075	0.891167	17.7829	9.82198	1.43565	0.606164	0.233958	0.172278	8.23319	9.82198		0.206308	1.1868
W	3.33513	1.90386	0.378072	1.32325	18.6876	3.42965	0.378072	8.31758	1.5933	14.5828	4.05077	3.34864	1.63381	0.742641	3.10559	8.58763	2.24143	5.91412		16.4461
Y	1.76723	0.394961	0.383429	0.795687	43.1343	1.30885	7.46677	5.61882	0.709199	13.4085	2.48796	3.49987	1.39245	1.17912	0.0893707	3.72474	5.98783	5.70242	0.948482
TM	A	C	D	E	F	G	H	I	K	L	M	N	P	Q	R	S	T	V	W	Y
A		1.78856	0.119298	0.299153	5.64696	12.6568	0.197719	10.6069	0.488697	14.3003	6.04725	1.1406	2.10043	0.241623	0.0862941	21.0618	12.5859	8.93068	0.644935	1.05612
C	6.66245		3.17306	0.1314	5.01752	4.74985	2.65719	6.73545	1.3578	11.6751	3.00273	6.67705	1.64006	0.953864	0.496399	28.2753	6.82792	5.18785	0.866264	3.91279
D	1.69922	0.666093		28.0801	1.74453	12.2842	1.69015	2.67343	4.59468	2.47406	1.0875	15.447	0.18125	1.6675	0.566405	13.4804	4.12796	1.74	0.344374	5.45109
E	5.98026	0.597387	9.50388		3.64502	11.6283	3.64502	3.11152	6.87474	6.37958	2.78887	6.97697	2.47261	15.3052	0.958375	8.57106	3.39265	4.40852	0.517522	3.2425
F	3.22811	1.07728	0.0686945	0.104373		1.66784	2.30313	12.6169	0.362643	31.8796	9.78976	0.987816	0.797176	0.183718	0.0734871	4.21752	5.84436	6.97542	2.30153	15.5207
G	34.565	2.65566	0.369906	0.325352	4.62227		0.212411	4.24304	0.470413	6.91527	4.50208	2.34067	1.82052	0.420677	0.145061	23.6522	5.64392	5.42632	0.3554	1.31384
H	4.39083	0.405988	3.27869	4.78334	3.76741	1.5085		2.48788	2.59755	9.75333	2.06842	7.87347	1.34303	23.1028	0.659971	10.8655	3.94828	2.06073	0.31363	14.7907
I	5.0899	0.837549	0.229479	0.309846	8.17792	1.00419	0.106565		0.19875	33.8118	8.85828	0.467231	1.28429	0.195402	0.0423502	3.63345	9.21638	23.864	0.680755	1.99184
K	2.00306	0.456545	1.3529	2.66278	4.43876	8.05287	3.46113	4.93116		7.07525	3.23645	12.0805	5.10804	11.8486	10.2328	9.73802	6.99159	2.97591	0.533034	2.82054
L	6.02371	1.2129	0.148456	0.343114	15.9617	2.01276	0.272771	24.5821	0.585777		16.0689	1.28449	1.58681	0.729516	0.300797	5.09981	8.25596	11.5753	1.23135	2.72382
M	5.208	0.811814	0.077371	0.224841	9.3267	1.67366	0.125655	16.9655	1.33683	36.7219		0.87406	0.823158	0.528799	0.141071	3.6789	9.21646	8.79179	1.89763	1.57593
N	7.15981	0.983354	3.33344	1.51611	3.70604	6.51669	5.23874	3.87616	7.09674	7.46768	5.57566		1.63892	5.75324	0.537733	21.2711	9.40534	2.54261	1.11613	5.26447
P	9.07696	1.14592	1.70655	0.704901	10.5123	3.32362	1.48376	8.50355	1.80151	13.6369	5.77525	3.14557		1.07653	0.300404	16.1515	11.9669	4.75351	1.15322	3.78108
Q	2.29338	0.707533	2.0982	7.82962	2.62072	2.65731	6.319	3.29979	6.78459	16.7937	5.16621	3.33232	2.69188		17.2207	8.94378	4.31026	3.00498	1.01454	2.91146
R	3.08057	1.00491	0.583641	1.6456	4.62085	10.4792	11.743	5.13867	14.1785	5.1255	1.87818	12.138	0.544146	7.42935		7.97788	3.58083	3.76075	1.28576	3.80463
S	22.6695	2.73319	0.419959	0.58981	5.62932	11.9031	0.771423	6.20806	1.93375	9.37366	5.26332	5.31279	1.66669	1.97318	0.471502		15.1541	5.0824	1.06373	1.7805
T	14.7981	2.56305	0.229864	0.350348	5.14522	3.02853	0.60509	12.5704	1.38597	17.7433	8.67234	2.231	1.6403	0.474943	0.299564	16.4203		9.67342	0.570137	1.59815
V	6.77612	0.759905	0.0859845	0.0531213	7.13446	4.06558	0.0805824	31.2263	0.14946	20.792	10.9952	0.808525	1.78902	0.141357	0.0688777	4.46804	7.86151		0.781064	1.96279
W	3.14152	1.24832	0.657335	1.02851	20.647	8.10783	0.443753	9.88077	0.673924	16.5039	4.99948	1.13427	0.852255	0.595127	0.566096	6.34111	2.86988	6.88232		13.4266
Y	1.9314	2.97338	1.31718	1.76488	27.2679	0.956227	9.42267	4.95164	2.0002	11.2304	3.3104	7.02563	0.589291	2.06501	0.424768	6.92891	4.57374	3.42108	7.84525
M	A	C	D	E	F	G	H	I	K	L	M	N	P	Q	R	S	T	V	W	Y
A		0.779354	0.187486	0.288582	2.33255	21.2613	0.411734	7.81193	3.49239	5.14668	3.36189	2.36747	3.48871	1.99985	0.391515	24.2188	14.9897	5.32865	0.198515	1.94287
C	2.91721		0.0788436	0.341656	7.43758	7.14849	5.7293	1.3929	0.551905	11.2484	1.23522	2.523	0.893561	0.709593	0.683311	14.5335	15.2431	1.18265	3.52168	22.6281
D	0.822368	0.0583616		40.5772	0.413837	0.573005	12.5318	2.59444	1.76677	1.01337	0.419143	19.2912	1.13009	2.00552	1.69249	3.58128	9.96923	0.944397	0.0636672	0.551783
E	2.26757	0.391641	7.61231		2.64604	2.28731	1.50732	3.68932	6.70397	14.0629	2.78756	12.7991	7.64851	8.00724	1.73112	6.44726	6.88169	10.2781	0.266579	1.98453
F	4.89072	0.60434	0.148672	0.33789		0.986639	1.41721	12.108	0.303136	38.6932	6.0994	1.52147	0.330167	0.43443	0.111986	2.61237	3.25533	4.1937	0.870791	21.0805
G	10.1181	0.926349	0.877422	1.34386	4.83724		0.407724	2.57355	3.42162	4.58934	4.05441	14.7433	10.2159	0.812186	2.64531	14.5411	10.8357	5.18951	6.63122	1.23622
H	2.47683	0.320135	9.47647	1.54291	3.84643	3.60332		2.1567	9.23336	6.79504	1.75954	16.3028	3.91864	12.8487	0.897822	10.6752	6.20773	1.01336	0.782284	6.14274
I	6.9311	0.916955	0.189784	0.283677	5.57265	1.1407	0.452484		2.40726	28.9979	7.3696	1.97475	2.73488	1.0498	0.450486	5.83934	12.0513	18.44	0.270691	2.92666
K	2.33117	0.395266	5.06547	8.39603	2.11557	5.53035	2.35251	2.75675		4.51861	2.60741	14.9482	7.01148	10.095	9.14164	9.72893	8.14674	2.05606	0.311047	2.49175
L	3.9673	0.698413	0.257468	0.815718	11.8014	3.83074	1.77701	17.3033	3.37837		12.2833	4.64466	2.11268	2.58491	0.984155	8.65166	9.9378	8.93259	2.2739	3.76457
M	4.97152	0.401346	0.168307	0.467159	4.88197	0.677542	0.775721	21.8173	3.01981	24.9568		1.6712	0.904108	1.6453	1.10802	6.4291	11.5419	11.3078	1.84166	1.41334
N	5.30766	0.51284	5.74573	3.07992	2.81151	7.38202	10.1379	3.12689	11.432	4.4919	2.15297		2.91888	3.78927	4.20817	17.3647	8.64447	1.91333	0.231018	4.7488
P	9.95553	0.455386	1.81351	3.2252	3.41137	2.90911	1.31258	4.91415	3.51852	8.6309	3.30422	7.0183		4.47349	0.604056	19.4945	12.7012	4.19491	5.68161	2.3814
Q	1.95062	0.548058	1.41238	9.78254	4.61626	3.85605	4.93449	2.77761	7.36637	8.85733	4.00534	7.08547	7.68264		15.3731	8.2248	4.79698	2.48099	1.54989	2.69904
R	0.960302	1.67864	1.39887	1.82987	5.07372	10.1172	3.93951	3.10019	10.1701	5.82231	2.38185	20.9603	0.672968	5.71645		7.24386	1.6862	2.99433	1.02836	13.225
S	12.9331	0.760172	2.27031	2.56027	2.93015	10.3133	2.1113	3.76345	4.51171	9.27937	4.27363	11.1687	5.23362	1.83751	0.761022		18.9252	2.99307	0.320565	3.05344
T	10.693	0.545157	1.21091	1.07167	5.12087	3.76699	2.17814	9.53062	2.502	12.4839	6.77872	6.39954	5.20355	1.71131	1.04556	20.785		5.98305	0.528995	2.46098
V	9.14781	0.441571	0.220786	0.371011	4.58415	2.97947	0.250376	23.0141	4.38385	28.4222	4.3884	1.29512	3.31406	0.307279	0.705604	6.53025	5.44681		0.475714	3.72149
W	1.41891	0.450642	0.194872	0.292309	17.301	1.27885	6.04713	5.9497	2.10706	16.0222	4.33591	2.26539	0.943913	1.27276	14.993	3.53206	4.89617	3.34328		13.3549
Y	1.08448	0.407211	5.34323	1.7052	35.2407	0.636267	14.2906	4.07211	4.21492	8.22199	3.39484	3.72287	0.986921	2.87169	5.55956	3.0965	2.16189	2.61294	0.376105
