# Supplementary material for: Machine learning classifier for identification of damaging missense mutations exclusive to human mitochondrial DNA-encoded polypeptides
Source: BMC Bioinformatics. 2017 Mar 7;18:158. doi: 10.1186/s12859-017-1562-7 (PMC5341421; doi:10.1186/s12859-017-1562-7)
Supplement: Additional file 5: Table S5. — Training set before oversampling with SMOTE and validation set (each one in a different sheet of the file). Each mutation is described by its gene (GENE), amino acid position within the polypeptide (AA position), wild type amino acid (WT AA), mutant amino acid (M AA), domain (Domain) and phenotype of the mutation (Phenotype). (XLS 316 kb) [file 12859_2017_1562_MOESM5_ESM.xls]

## Sheet: TRAINING_SET
GENE	AA_position	Wild_AA	Mutant_AA	Domain	Phenotype
MT-ND6	64	M	V	transmembrane	damaging
MT-ND1	52	A	T	matrix	damaging
MT-ATP6	217	L	R	transmembrane	damaging
MT-ND6	36	G	S	transmembrane	damaging
MT-ND1	24	E	K	transmembrane	damaging
MT-ND5	312	L	P	transmembrane	damaging
MT-ND5	243	V	I	transmembrane	damaging
MT-ND3	45	S	P	matrix	damaging
MT-ATP6	156	L	P	transmembrane	damaging
MT-ND4	340	R	H	matrix	damaging
MT-ND1	110	S	N	transmembrane	damaging
MT-ND4	340	R	S	matrix	damaging
MT-CO2	135	L	P	intermembrane	damaging
MT-ND1	56	F	L	matrix	damaging
MT-CO1	232	Q	K	transmembrane	damaging
MT-ND2	71	L	P	transmembrane	damaging
MT-CO3	195	S	P	transmembrane	damaging
MT-ND1	2	P	S	transmembrane	damaging
MT-ATP6	217	L	P	transmembrane	damaging
MT-ND5	124	F	L	transmembrane	damaging
MT-ATP6	109	W	R	transmembrane	damaging
MT-ND5	393	D	N	transmembrane	damaging
MT-CYB	278	Y	C	intermembrane	damaging
MT-ATP6	105	A	P	transmembrane	damaging
MT-ND6	64	M	I	transmembrane	damaging
MT-ND6	25	P	L	transmembrane	damaging
MT-ND5	253	V	A	transmembrane	damaging
MT-ND1	195	R	Q	matrix	damaging
MT-ND5	236	A	T	transmembrane	damaging
MT-ATP6	222	L	P	matrix	damaging
MT-ATP6	220	L	P	transmembrane	damaging
MT-ATP6	1	M	T	intermembrane	damaging
MT-CYB	34	G	S	transmembrane	damaging
MT-ND6	72	A	V	transmembrane	damaging
MT-ND5	572	S	A	matrix	neutral
MT-CO1	491	N	D	matrix	neutral
MT-ND2	345	M	T	matrix	neutral
MT-CYB	298	I	F	transmembrane	neutral
MT-CO1	133	A	T	intermembrane	neutral
MT-ND2	309	N	S	intermembrane	neutral
MT-ND2	193	V	I	matrix	neutral
MT-CO3	203	F	I	transmembrane	neutral
MT-ND4	9	I	V	transmembrane	neutral
MT-CO3	212	S	T	transmembrane	neutral
MT-CO3	31	L	M	transmembrane	neutral
MT-CO2	82	R	H	transmembrane	neutral
MT-ATP6	224	D	G	matrix	neutral
MT-ND5	146	G	D	transmembrane	neutral
MT-CYB	217	K	E	matrix	neutral
MT-ND2	215	A	T	transmembrane	neutral
MT-CO1	215	L	F	intermembrane	neutral
MT-CYB	101	G	S	transmembrane	neutral
MT-ND6	159	T	M	matrix	neutral
MT-CYB	304	I	V	transmembrane	neutral
MT-ND5	410	S	P	transmembrane	neutral
MT-ATP6	150	L	P	matrix	neutral
MT-ND4	111	T	S	transmembrane	neutral
MT-ATP6	44	T	S	matrix	neutral
MT-ND4	81	Q	R	transmembrane	neutral
MT-ND6	52	G	R	transmembrane	neutral
MT-CO2	98	K	Q	intermembrane	neutral
MT-ND1	292	N	D	transmembrane	neutral
MT-CO2	203	N	Y	intermembrane	neutral
MT-ND2	284	T	I	transmembrane	neutral
MT-ND4	165	I	T	transmembrane	neutral
MT-CYB	156	I	T	intermembrane	neutral
MT-CO1	488	P	S	matrix	neutral
MT-ND6	174	N	S	matrix	neutral
MT-CYB	4	M	T	matrix	neutral
MT-ATP8	12	M	T	transmembrane	neutral
MT-ND1	255	Y	C	intermembrane	neutral
MT-ND6	119	N	D	intermembrane	neutral
MT-ATP8	48	N	I	matrix	neutral
MT-CO3	41	T	M	transmembrane	neutral
MT-CO1	489	S	T	matrix	neutral
MT-ND1	93	N	D	intermembrane	neutral
MT-CO3	235	F	L	transmembrane	neutral
MT-ND5	458	A	T	transmembrane	neutral
MT-ND1	201	A	T	matrix	neutral
MT-CO3	32	A	T	transmembrane	neutral
MT-ND5	469	T	I	intermembrane	neutral
MT-ND2	201	T	A	transmembrane	neutral
MT-CO1	502	Y	S	matrix	neutral
MT-CYB	291	V	I	transmembrane	neutral
MT-ND2	331	A	S	transmembrane	neutral
MT-CO3	171	L	F	transmembrane	neutral
MT-ATP8	49	K	E	matrix	neutral
MT-ATP8	16	M	T	transmembrane	neutral
MT-ND6	26	I	V	transmembrane	neutral
MT-CO1	173	P	T	matrix	neutral
MT-ND2	172	Q	R	intermembrane	neutral
MT-ND2	219	L	V	transmembrane	neutral
MT-CYB	379	W	R	matrix	neutral
MT-CO3	208	V	D	transmembrane	neutral
MT-ND4	278	R	Q	matrix	neutral
MT-ATP6	167	G	D	transmembrane	neutral
MT-ND1	31	M	V	matrix	neutral
MT-CYB	181	F	L	transmembrane	neutral
MT-CO3	182	F	L	transmembrane	neutral
MT-CO2	2	A	G	intermembrane	neutral
MT-CYB	193	A	T	transmembrane	neutral
MT-CYB	369	I	T	transmembrane	neutral
MT-CO2	58	A	T	matrix	neutral
MT-ATP6	204	I	V	transmembrane	neutral
MT-ND6	49	G	S	transmembrane	neutral
MT-CO2	73	L	V	transmembrane	neutral
MT-ND2	87	T	A	matrix	neutral
MT-ND2	220	N	D	transmembrane	neutral
MT-CO3	261	S	Y	intermembrane	neutral
MT-ND2	152	S	N	transmembrane	neutral
MT-ATP6	158	V	M	transmembrane	neutral
MT-ND1	21	M	V	transmembrane	neutral
MT-ATP6	191	I	M	transmembrane	neutral
MT-ND2	93	Y	H	transmembrane	neutral
MT-ATP6	201	I	V	transmembrane	neutral
MT-ND2	151	V	A	transmembrane	neutral
MT-ATP6	146	T	S	matrix	neutral
MT-ND4	43	N	S	intermembrane	neutral
MT-CO1	456	V	M	transmembrane	neutral
MT-CO1	48	L	M	intermembrane	neutral
MT-ATP6	114	I	T	transmembrane	neutral
MT-ATP6	110	A	T	transmembrane	neutral
MT-CYB	60	S	T	intermembrane	neutral
MT-ATP6	25	L	M	transmembrane	neutral
MT-ND5	100	I	V	transmembrane	neutral
MT-ATP6	50	I	V	matrix	neutral
MT-ND5	485	Y	H	intermembrane	neutral
MT-ND5	265	P	H	intermembrane	neutral
MT-ATP8	38	S	T	matrix	neutral
MT-ATP6	53	T	A	transmembrane	neutral
MT-ATP6	11	A	T	transmembrane	neutral
MT-ND5	587	Y	C	matrix	neutral
MT-CYB	323	S	A	transmembrane	neutral
MT-ATP6	21	V	A	transmembrane	neutral
MT-CO1	4	D	N	matrix	neutral
MT-ND5	405	N	D	intermembrane	neutral
MT-ND2	83	Q	E	matrix	neutral
MT-ND4	365	A	T	transmembrane	neutral
MT-CO1	461	S	Y	transmembrane	neutral
MT-ND5	403	Y	D	intermembrane	neutral
MT-ND3	60	I	M	transmembrane	neutral
MT-ND5	477	P	S	intermembrane	neutral
MT-ND6	160	L	S	matrix	neutral
MT-ND2	265	A	T	transmembrane	neutral
MT-ND3	19	I	T	transmembrane	neutral
MT-ND4	188	N	D	transmembrane	neutral
MT-CYB	42	I	M	transmembrane	neutral
MT-CO3	38	H	Y	intermembrane	neutral
MT-ND6	42	I	V	transmembrane	neutral
MT-CO3	24	A	G	transmembrane	neutral
MT-CO1	141	A	T	intermembrane	neutral
MT-CO1	142	S	F	transmembrane	neutral
MT-ND5	283	I	M	transmembrane	neutral
MT-ATP8	48	N	Y	matrix	neutral
MT-ND1	257	T	M	transmembrane	neutral
MT-CO2	21	I	T	transmembrane	neutral
MT-ND3	90	S	L	transmembrane	neutral
MT-CO3	136	V	L	transmembrane	neutral
MT-CO1	442	D	Y	intermembrane	neutral
MT-ND3	44	M	V	matrix	neutral
MT-CO1	3	A	V	matrix	neutral
MT-CO3	179	S	L	transmembrane	neutral
MT-ND3	26	Q	H	matrix	neutral
MT-ND2	156	T	A	transmembrane	neutral
MT-ND2	243	L	V	transmembrane	neutral
MT-ND2	187	M	V	transmembrane	neutral
MT-ATP6	183	T	I	intermembrane	neutral
MT-CO1	319	K	E	transmembrane	neutral
MT-ND4	6	V	I	intermembrane	neutral
MT-ATP6	132	G	D	matrix	neutral
MT-ND2	121	G	D	transmembrane	neutral
MT-ND1	160	F	L	intermembrane	neutral
MT-ND1	113	V	G	transmembrane	neutral
MT-ND2	159	I	T	transmembrane	neutral
MT-ND5	271	P	S	intermembrane	neutral
MT-ATP8	22	L	F	transmembrane	neutral
MT-CYB	126	T	A	transmembrane	neutral
MT-CYB	129	M	L	transmembrane	neutral
MT-CO2	29	M	K	transmembrane	neutral
MT-CYB	211	I	T	matrix	neutral
MT-CO3	111	Q	H	intermembrane	neutral
MT-ATP6	61	H	Y	transmembrane	neutral
MT-CO2	76	I	M	transmembrane	neutral
MT-ND1	236	T	S	transmembrane	neutral
MT-ATP6	93	T	A	transmembrane	neutral
MT-CYB	93	C	Y	transmembrane	neutral
MT-CYB	231	G	A	transmembrane	neutral
MT-CO1	469	I	L	transmembrane	neutral
MT-ND2	97	M	V	transmembrane	neutral
MT-CYB	259	A	P	intermembrane	neutral
MT-ND5	524	N	S	matrix	neutral
MT-CO1	182	P	H	matrix	neutral
MT-CO3	153	E	G	transmembrane	neutral
MT-CO2	97	I	V	intermembrane	neutral
MT-ATP6	218	V	M	transmembrane	neutral
MT-CYB	35	S	P	transmembrane	neutral
MT-ND1	306	S	P	transmembrane	neutral
MT-ND2	241	T	A	transmembrane	neutral
MT-ND5	50	P	A	transmembrane	neutral
MT-ND5	109	N	S	matrix	neutral
MT-CO2	55	I	T	matrix	neutral
MT-ND4L	21	V	M	transmembrane	neutral
MT-ND2	115	V	A	transmembrane	neutral
MT-CO3	183	E	Q	transmembrane	neutral
MT-ND2	139	I	L	transmembrane	neutral
MT-CYB	8	N	T	matrix	neutral
MT-ND2	14	F	C	transmembrane	neutral
MT-ND5	564	K	M	matrix	neutral
MT-ND5	452	N	S	transmembrane	neutral
MT-CO1	235	F	Y	transmembrane	neutral
MT-CO1	406	D	N	matrix	neutral
MT-ND5	141	F	C	transmembrane	neutral
MT-ND6	161	F	L	matrix	neutral
MT-ATP8	34	H	R	matrix	neutral
MT-ND5	442	N	S	matrix	neutral
MT-ATP6	212	Y	C	transmembrane	neutral
MT-CYB	199	F	L	transmembrane	neutral
MT-ND5	547	N	Y	matrix	neutral
MT-ND1	27	I	V	transmembrane	neutral
MT-CO3	40	M	T	intermembrane	neutral
MT-CO3	129	V	I	transmembrane	neutral
MT-ND4	459	S	T	intermembrane	neutral
MT-ND1	275	T	A	transmembrane	neutral
MT-ND1	273	I	V	transmembrane	neutral
MT-CYB	189	I	T	transmembrane	neutral
MT-CO2	131	G	A	intermembrane	neutral
MT-ATP6	87	L	V	transmembrane	neutral
MT-ND4	132	I	T	transmembrane	neutral
MT-CO2	56	S	A	matrix	neutral
MT-ND5	221	A	T	transmembrane	neutral
MT-CYB	342	P	S	intermembrane	neutral
MT-CYB	7	T	I	matrix	neutral
MT-ND4	377	G	E	transmembrane	neutral
MT-ND4L	98	C	S	matrix	neutral
MT-ND5	571	I	V	matrix	neutral
MT-CYB	79	I	T	transmembrane	neutral
MT-ND4	66	L	M	intermembrane	neutral
MT-CYB	235	F	S	transmembrane	neutral
MT-ND4	331	N	K	transmembrane	neutral
MT-CYB	370	S	T	transmembrane	neutral
MT-ND1	245	T	M	intermembrane	neutral
MT-CO1	339	L	F	transmembrane	neutral
MT-ND2	169	G	E	transmembrane	neutral
MT-CYB	108	L	V	matrix	neutral
MT-ND2	229	L	M	intermembrane	neutral
MT-CYB	89	M	V	transmembrane	neutral
MT-CO2	125	P	S	intermembrane	neutral
MT-ND3	60	I	T	transmembrane	neutral
MT-ATP6	172	H	R	transmembrane	neutral
MT-CYB	212	T	S	matrix	neutral
MT-ND1	18	A	T	transmembrane	neutral
MT-CO1	175	A	T	matrix	neutral
MT-ND2	166	S	N	transmembrane	neutral
MT-ND2	325	F	L	transmembrane	neutral
MT-ND6	75	I	T	matrix	neutral
MT-ND2	299	S	F	transmembrane	neutral
MT-CYB	170	V	M	intermembrane	neutral
MT-CYB	153	I	V	intermembrane	neutral
MT-CO2	14	S	F	intermembrane	neutral
MT-CO2	11	D	A	intermembrane	neutral
MT-CO1	25	W	G	transmembrane	neutral
MT-CYB	260	N	D	intermembrane	neutral
MT-ND5	575	I	M	matrix	neutral
MT-ATP6	63	T	A	transmembrane	neutral
MT-ATP6	93	T	S	transmembrane	neutral
MT-CO1	20	L	M	transmembrane	neutral
MT-ND5	23	L	F	transmembrane	neutral
MT-ATP6	21	V	G	transmembrane	neutral
MT-ATP6	17	L	M	transmembrane	neutral
MT-CYB	214	H	N	matrix	neutral
MT-CO3	113	G	E	intermembrane	neutral
MT-ATP6	36	Y	C	matrix	neutral
MT-CYB	361	T	A	transmembrane	neutral
MT-ND5	378	L	Q	transmembrane	neutral
MT-ATP6	124	A	V	matrix	neutral
MT-ATP8	42	M	V	matrix	neutral
MT-ND4L	44	A	T	transmembrane	neutral
MT-CYB	168	Y	C	intermembrane	neutral
MT-CO1	325	A	P	transmembrane	neutral
MT-ND2	153	L	F	transmembrane	neutral
MT-ND5	537	I	V	matrix	neutral
MT-CYB	27	I	M	matrix	neutral
MT-CO1	506	E	K	matrix	neutral
MT-CO3	253	Y	C	transmembrane	neutral
MT-CYB	259	A	T	intermembrane	neutral
MT-ND2	161	S	F	transmembrane	neutral
MT-ND5	9	T	I	intermembrane	neutral
MT-CYB	136	G	S	intermembrane	neutral
MT-ATP6	192	I	M	transmembrane	neutral
MT-CO1	283	L	M	transmembrane	neutral
MT-ND5	492	A	G	intermembrane	neutral
MT-ND5	28	K	Q	transmembrane	neutral
MT-ND5	271	P	L	intermembrane	neutral
MT-ATP8	65	P	L	matrix	neutral
MT-CO3	164	L	F	transmembrane	neutral
MT-CO2	154	I	V	intermembrane	neutral
MT-ATP8	19	T	A	transmembrane	neutral
MT-ND5	447	N	S	matrix	neutral
MT-ND1	15	I	V	transmembrane	neutral
MT-CYB	195	L	P	transmembrane	neutral
MT-ND5	481	T	A	intermembrane	neutral
MT-ND4	426	M	T	matrix	neutral
MT-ND5	132	V	I	transmembrane	neutral
MT-CO2	23	F	C	transmembrane	neutral
MT-CO3	44	M	I	transmembrane	neutral
MT-CYB	237	L	F	transmembrane	neutral
MT-CO1	469	I	V	transmembrane	neutral
MT-ND5	30	N	S	transmembrane	neutral
MT-ND1	10	I	T	transmembrane	neutral
MT-ND2	281	I	M	transmembrane	neutral
MT-CYB	246	S	L	intermembrane	neutral
MT-ATP6	26	F	I	matrix	neutral
MT-CO3	110	P	H	intermembrane	neutral
MT-ND3	91	S	F	transmembrane	neutral
MT-CYB	100	R	Q	transmembrane	neutral
MT-CO1	39	A	T	transmembrane	neutral
MT-ND5	500	T	M	transmembrane	neutral
MT-ATP6	198	L	P	transmembrane	neutral
MT-ND5	352	N	S	matrix	neutral
MT-CYB	260	N	S	intermembrane	neutral
MT-CO1	472	I	V	transmembrane	neutral
MT-ND2	139	I	V	transmembrane	neutral
MT-ND2	342	F	L	matrix	neutral
MT-CYB	43	L	I	transmembrane	neutral
MT-CO1	442	D	G	intermembrane	neutral
MT-CO1	63	F	L	transmembrane	neutral
MT-ATP8	21	F	S	transmembrane	neutral
MT-ATP6	190	L	F	transmembrane	neutral
MT-ATP6	63	T	I	transmembrane	neutral
MT-ND2	43	V	I	transmembrane	neutral
MT-ND2	21	A	V	transmembrane	neutral
MT-CO1	502	Y	C	matrix	neutral
MT-ND4	313	V	I	transmembrane	neutral
MT-ND2	85	T	A	matrix	neutral
MT-ND4	433	E	K	transmembrane	neutral
MT-CO1	487	E	G	matrix	neutral
MT-ND4	442	S	A	transmembrane	neutral
MT-ND5	602	I	M	transmembrane	neutral
MT-ND3	11	T	N	transmembrane	neutral
MT-ND4	407	S	T	transmembrane	neutral
MT-ND5	155	I	V	transmembrane	neutral
MT-ATP8	21	F	L	transmembrane	neutral
MT-CO3	165	I	V	transmembrane	neutral
MT-ND4	230	V	M	transmembrane	neutral
MT-CO3	240	W	R	transmembrane	neutral
MT-ND5	546	Q	H	matrix	neutral
MT-ND4	21	H	Q	matrix	neutral
MT-CO3	168	L	M	transmembrane	neutral
MT-CO2	8	G	S	intermembrane	neutral
MT-ATP8	24	T	A	transmembrane	neutral
MT-ND5	476	S	T	intermembrane	neutral
MT-CO3	232	H	Q	matrix	neutral
MT-ND4	124	T	A	transmembrane	neutral
MT-ND5	439	T	A	matrix	neutral
MT-ND5	5	T	A	intermembrane	neutral
MT-ATP6	58	M	T	transmembrane	neutral
MT-ND2	162	I	V	transmembrane	neutral
MT-ATP8	23	I	M	transmembrane	neutral
MT-ATP6	6	F	L	intermembrane	neutral
MT-ND5	525	M	L	matrix	neutral
MT-ND1	53	M	I	matrix	neutral
MT-ND4L	4	I	V	transmembrane	neutral
MT-CO1	270	Y	C	transmembrane	neutral
MT-ND5	241	T	A	transmembrane	neutral
MT-CYB	286	N	S	intermembrane	neutral
MT-ND2	98	I	M	transmembrane	neutral
MT-ND5	403	Y	N	intermembrane	neutral
MT-CYB	241	T	A	transmembrane	neutral
MT-CO1	23	G	S	transmembrane	neutral
MT-ATP6	127	H	N	matrix	neutral
MT-ND1	68	I	V	matrix	neutral
MT-CO3	105	S	G	transmembrane	neutral
MT-ND2	27	F	L	transmembrane	neutral
MT-ATP6	42	L	P	matrix	neutral
MT-CO2	142	V	A	intermembrane	neutral
MT-ND1	178	S	T	intermembrane	neutral
MT-ND5	180	I	T	transmembrane	neutral
MT-CO2	57	D	H	matrix	neutral
MT-ATP6	195	I	T	transmembrane	neutral
MT-ND1	161	N	S	intermembrane	neutral
MT-ND4	208	P	S	matrix	neutral
MT-ND4	104	I	V	transmembrane	neutral
MT-CO1	305	F	S	transmembrane	neutral
MT-CYB	174	T	N	intermembrane	neutral
MT-CO1	117	M	V	transmembrane	neutral
MT-ATP6	8	S	P	transmembrane	neutral
MT-CO1	59	T	A	transmembrane	neutral
MT-ND6	90	V	A	matrix	neutral
MT-ND2	152	S	T	transmembrane	neutral
MT-ND5	24	V	I	transmembrane	neutral
MT-CYB	230	L	F	transmembrane	neutral
MT-ATP8	5	N	S	intermembrane	neutral
MT-CO1	155	V	I	transmembrane	neutral
MT-ND5	481	T	M	intermembrane	neutral
MT-ND5	423	S	T	transmembrane	neutral
MT-ND1	168	T	A	intermembrane	neutral
MT-CYB	213	S	P	matrix	neutral
MT-CO2	132	D	N	intermembrane	neutral
MT-ATP6	19	A	V	transmembrane	neutral
MT-CYB	122	A	V	transmembrane	neutral
MT-ND4	294	M	T	transmembrane	neutral
MT-ND2	164	A	T	transmembrane	neutral
MT-ND3	83	N	T	intermembrane	neutral
MT-CYB	369	I	V	transmembrane	neutral
MT-CO2	52	N	S	matrix	neutral
MT-ND2	79	M	L	transmembrane	neutral
MT-CYB	348	T	I	transmembrane	neutral
MT-ATP6	72	L	R	intermembrane	neutral
MT-ND5	386	L	H	transmembrane	neutral
MT-ND5	473	S	T	intermembrane	neutral
MT-ND4	256	H	Y	transmembrane	neutral
MT-CYB	296	L	M	transmembrane	neutral
MT-ATP6	45	T	S	matrix	neutral
MT-CO2	60	E	G	matrix	neutral
MT-ATP8	52	E	K	matrix	neutral
MT-CO3	220	I	M	transmembrane	neutral
MT-ND6	86	V	A	matrix	neutral
MT-ND5	93	A	T	transmembrane	neutral
MT-CO3	62	T	M	transmembrane	neutral
MT-ATP6	43	I	V	matrix	neutral
MT-ND2	31	V	A	transmembrane	neutral
MT-ATP6	193	F	L	transmembrane	neutral
MT-CYB	39	A	T	transmembrane	neutral
MT-ND4	438	F	S	transmembrane	neutral
MT-ND1	259	F	L	transmembrane	neutral
MT-ND5	414	I	T	transmembrane	neutral
MT-ATP6	4	N	S	intermembrane	neutral
MT-ATP6	204	I	M	transmembrane	neutral
MT-CO3	54	M	L	transmembrane	neutral
MT-ND5	565	T	A	matrix	neutral
MT-ATP8	35	L	M	matrix	neutral
MT-CO3	213	T	A	transmembrane	neutral
MT-ND5	315	V	I	transmembrane	neutral
MT-ATP6	140	M	T	matrix	neutral
MT-ND1	230	N	S	transmembrane	neutral
MT-ND4	55	T	A	intermembrane	neutral
MT-ATP6	171	M	T	transmembrane	neutral
MT-CO1	273	M	T	transmembrane	neutral
MT-ND1	43	Y	H	matrix	neutral
MT-ND5	13	T	A	intermembrane	neutral
MT-CYB	74	N	D	intermembrane	neutral
MT-ND4	109	T	P	transmembrane	neutral
MT-ND5	240	P	A	transmembrane	neutral
MT-ND5	202	A	V	transmembrane	neutral
MT-CYB	214	H	D	matrix	neutral
MT-ND6	134	L	F	intermembrane	neutral
MT-ND1	187	I	V	transmembrane	neutral
MT-ND1	30	Y	C	matrix	neutral
MT-CO1	158	I	T	transmembrane	neutral
MT-ND3	34	S	A	matrix	neutral
MT-ND4	42	F	L	intermembrane	neutral
MT-ND2	235	N	D	intermembrane	neutral
MT-CYB	53	M	L	intermembrane	neutral
MT-ND4L	72	A	G	transmembrane	neutral
MT-ND5	569	H	Y	matrix	neutral
MT-ND3	86	L	V	transmembrane	neutral
MT-CO3	129	V	A	transmembrane	neutral
MT-ATP6	158	V	A	transmembrane	neutral
MT-CYB	206	N	S	matrix	neutral
MT-ND1	166	I	V	intermembrane	neutral
MT-ND2	336	L	I	matrix	neutral
MT-ND5	471	N	T	intermembrane	neutral
MT-ND5	515	S	T	transmembrane	neutral
MT-ND1	64	A	S	matrix	neutral
MT-CO2	143	V	G	intermembrane	neutral
MT-CO1	94	F	C	matrix	neutral
MT-CO1	331	N	S	matrix	neutral
MT-CO1	415	T	A	transmembrane	neutral
MT-ND4	50	F	S	intermembrane	neutral
MT-ND6	74	A	V	transmembrane	neutral
MT-ATP6	201	I	T	transmembrane	neutral
MT-ND4	418	S	A	matrix	neutral
MT-ND5	187	A	T	transmembrane	neutral
MT-ND4	54	P	L	intermembrane	neutral
MT-ND6	98	M	T	transmembrane	neutral
MT-ND6	132	S	W	intermembrane	neutral
MT-ATP6	39	N	T	matrix	neutral
MT-CO1	404	T	I	matrix	neutral
MT-ND5	531	S	N	matrix	neutral
MT-ATP6	151	I	M	transmembrane	neutral
MT-ATP6	84	L	F	intermembrane	neutral
MT-CYB	235	F	L	transmembrane	neutral
MT-ND2	45	T	A	intermembrane	neutral
MT-ND4	101	S	F	transmembrane	neutral
MT-ND5	439	T	P	matrix	neutral
MT-CYB	173	P	S	intermembrane	neutral
MT-CYB	314	S	T	matrix	neutral
MT-CO3	129	V	G	transmembrane	neutral
MT-CYB	356	V	M	transmembrane	neutral
MT-CYB	233	L	V	transmembrane	neutral
MT-ND5	19	I	V	transmembrane	neutral
MT-CYB	138	M	T	intermembrane	neutral
MT-ATP6	219	S	G	transmembrane	neutral
MT-ND3	88	V	I	transmembrane	neutral
MT-ND2	278	I	V	transmembrane	neutral
MT-ND5	266	L	M	intermembrane	neutral
MT-ATP6	177	A	V	transmembrane	neutral
MT-CYB	336	T	A	transmembrane	neutral
MT-CO1	86	M	K	matrix	neutral
MT-ND1	38	N	S	matrix	neutral
MT-CYB	297	S	P	transmembrane	neutral
MT-CO2	64	V	I	transmembrane	neutral
MT-ND1	53	M	V	matrix	neutral
MT-ND2	63	Q	R	transmembrane	neutral
MT-ND6	38	V	L	transmembrane	neutral
MT-ND1	4	A	V	transmembrane	neutral
MT-ND4	369	L	V	transmembrane	neutral
MT-CYB	259	A	D	intermembrane	neutral
MT-CO3	200	A	T	transmembrane	neutral
MT-ATP6	14	I	V	transmembrane	neutral
MT-CO3	58	W	S	transmembrane	neutral
MT-ATP6	126	A	T	matrix	neutral
MT-ATP6	149	L	P	matrix	neutral
MT-ATP6	119	S	C	transmembrane	neutral
MT-ATP8	30	N	S	matrix	neutral
MT-ATP6	99	S	A	transmembrane	neutral
MT-ND3	14	A	S	transmembrane	neutral
MT-ND1	156	M	V	transmembrane	neutral
MT-ND3	47	A	T	matrix	neutral
MT-CYB	291	V	A	transmembrane	neutral
MT-ATP8	68	S	Y	matrix	neutral
MT-CYB	78	I	M	transmembrane	neutral
MT-ND6	100	V	A	transmembrane	neutral
MT-ND5	475	A	T	intermembrane	neutral
MT-ND5	304	F	L	transmembrane	neutral
MT-CYB	246	S	P	intermembrane	neutral
MT-ND4	217	P	L	matrix	neutral
MT-CYB	2	T	S	matrix	neutral
MT-CO2	186	A	T	intermembrane	neutral
MT-ND5	473	S	P	intermembrane	neutral
MT-ND2	5	A	D	transmembrane	neutral
MT-ND5	546	Q	L	matrix	neutral
MT-ND5	533	T	A	matrix	neutral
MT-CYB	316	M	T	matrix	neutral
MT-ND3	29	G	S	matrix	neutral
MT-CYB	189	I	V	transmembrane	neutral
MT-ND4	187	S	P	transmembrane	neutral
MT-ATP8	38	S	P	matrix	neutral
MT-ND5	459	A	T	transmembrane	neutral
MT-ATP6	223	H	Y	matrix	neutral
MT-CYB	329	A	T	transmembrane	neutral
MT-ND5	576	I	T	matrix	neutral
MT-ND1	203	G	E	matrix	neutral
MT-ND2	147	P	S	matrix	neutral
MT-ATP6	220	L	R	transmembrane	neutral
MT-CO1	476	F	L	transmembrane	neutral
MT-CO1	513	S	A	matrix	neutral
MT-CO1	415	T	I	transmembrane	neutral
MT-ND4L	19	M	I	transmembrane	neutral
MT-ND5	59	Q	L	transmembrane	neutral
MT-CO3	254	V	L	transmembrane	neutral
MT-ATP6	207	A	T	transmembrane	neutral
MT-ND5	572	S	T	matrix	neutral
MT-ND5	261	I	V	transmembrane	neutral
MT-ND2	209	I	T	transmembrane	neutral
MT-ND5	355	D	N	matrix	neutral
MT-ND4	279	Q	R	matrix	neutral
MT-ND1	56	F	S	matrix	neutral
MT-ND3	18	M	T	transmembrane	neutral
MT-ND2	91	N	D	matrix	neutral
MT-CYB	304	I	T	transmembrane	neutral
MT-ND4	93	K	N	matrix	neutral
MT-ND6	171	A	T	matrix	neutral
MT-CYB	176	T	A	transmembrane	neutral
MT-CYB	118	I	T	transmembrane	neutral
MT-ND4	333	N	D	transmembrane	neutral
MT-ND2	81	S	F	matrix	neutral
MT-ND3	103	A	V	transmembrane	neutral
MT-ND6	169	E	K	matrix	neutral
MT-CO2	146	I	V	intermembrane	neutral
MT-CYB	15	N	K	matrix	neutral
MT-CYB	23	T	N	matrix	neutral
MT-ATP8	40	K	E	matrix	neutral
MT-ND4	412	T	I	transmembrane	neutral
MT-CYB	372	I	N	transmembrane	neutral
MT-ATP8	12	M	V	transmembrane	neutral
MT-ATP6	101	N	D	transmembrane	neutral
MT-ND1	230	N	H	transmembrane	neutral
MT-CYB	310	S	P	matrix	neutral
MT-ND3	114	T	A	matrix	neutral
MT-ND6	97	A	P	transmembrane	neutral
MT-ND5	34	H	R	matrix	neutral
MT-ND6	102	L	F	transmembrane	neutral
MT-ND5	237	M	L	transmembrane	neutral
MT-CO3	43	L	F	transmembrane	neutral
MT-CYB	19	I	M	matrix	neutral
MT-CO1	75	I	V	transmembrane	neutral
MT-CYB	185	L	S	transmembrane	neutral
MT-CYB	380	A	V	matrix	neutral
MT-ND5	384	P	L	transmembrane	neutral
MT-CYB	372	I	V	transmembrane	neutral
MT-ND4	140	P	T	matrix	neutral
MT-CO1	380	V	I	transmembrane	neutral
MT-ND6	165	Y	S	matrix	neutral
MT-CO2	218	I	T	intermembrane	neutral
MT-ATP6	38	I	T	matrix	neutral
MT-ND2	345	M	I	matrix	neutral
MT-ATP8	14	T	A	transmembrane	neutral
MT-ND5	482	I	L	intermembrane	neutral
MT-ND5	74	T	A	intermembrane	neutral
MT-CYB	27	I	V	matrix	neutral
MT-ND4	27	T	A	transmembrane	neutral
MT-ND5	265	P	S	intermembrane	neutral
MT-CO2	119	N	S	intermembrane	neutral
MT-CO3	153	E	V	transmembrane	neutral
MT-CYB	267	H	R	intermembrane	neutral
MT-CYB	61	T	A	intermembrane	neutral
MT-CO2	92	D	N	intermembrane	neutral
MT-CO1	32	A	T	transmembrane	neutral
MT-ATP8	33	Y	C	matrix	neutral
MT-ND2	187	M	T	transmembrane	neutral
MT-ND2	145	I	M	matrix	neutral
MT-CYB	137	Q	R	intermembrane	neutral
MT-ND2	57	I	M	transmembrane	neutral
MT-ND2	237	L	M	intermembrane	neutral
MT-CYB	174	T	A	intermembrane	neutral
MT-CO3	14	S	G	matrix	neutral
MT-ND1	266	L	M	transmembrane	neutral
MT-CO1	188	V	L	transmembrane	neutral
MT-ND2	125	T	M	transmembrane	neutral
MT-CO1	404	T	A	matrix	neutral
MT-ND4	325	L	S	transmembrane	neutral
MT-CO1	118	V	M	intermembrane	neutral
MT-ND1	124	N	H	matrix	neutral
MT-ATP6	37	L	F	matrix	neutral
MT-ATP6	209	I	M	transmembrane	neutral
MT-CYB	90	F	L	transmembrane	neutral
MT-CO1	332	M	T	matrix	neutral
MT-ND5	70	T	M	intermembrane	neutral
MT-ATP8	51	W	R	matrix	neutral
MT-ND5	338	M	I	transmembrane	neutral
MT-CO1	131	P	S	intermembrane	neutral
MT-CYB	295	L	F	transmembrane	neutral
MT-CO2	18	E	K	transmembrane	neutral
MT-CO2	226	T	A	intermembrane	neutral
MT-ND2	275	S	N	matrix	neutral
MT-ATP8	52	E	G	matrix	neutral
MT-ND1	68	I	T	matrix	neutral
MT-ATP6	10	I	V	transmembrane	neutral
MT-ND1	248	D	N	intermembrane	neutral
MT-ND2	276	L	F	transmembrane	neutral
MT-ATP6	27	P	S	matrix	neutral
MT-ND6	135	I	V	intermembrane	neutral
MT-ND2	74	I	V	transmembrane	neutral
MT-ATP6	79	I	V	intermembrane	neutral
MT-ND5	416	T	I	transmembrane	neutral
MT-CYB	116	G	S	transmembrane	neutral
MT-CYB	111	E	K	transmembrane	neutral
MT-ND3	108	Q	R	matrix	neutral
MT-CO1	466	M	V	transmembrane	neutral
MT-ND4	335	E	K	transmembrane	neutral
MT-ND4	114	E	D	intermembrane	neutral
MT-ATP6	24	I	L	transmembrane	neutral
MT-CO3	156	R	Q	transmembrane	neutral
MT-ND1	261	T	I	transmembrane	neutral
MT-CO3	125	N	S	intermembrane	neutral
MT-ATP6	70	L	I	transmembrane	neutral
MT-ATP6	127	H	R	matrix	neutral
MT-CO1	375	A	V	transmembrane	neutral
MT-ATP6	124	A	T	matrix	neutral
MT-CO3	38	H	R	intermembrane	neutral
MT-CYB	220	F	L	matrix	neutral
MT-CYB	356	V	A	transmembrane	neutral
MT-ND5	413	L	I	transmembrane	neutral
MT-CO1	149	S	P	transmembrane	neutral
MT-ND2	37	M	T	transmembrane	neutral
MT-ATP6	41	R	P	matrix	neutral
MT-ND5	398	T	A	transmembrane	neutral
MT-ND3	49	V	I	matrix	neutral
MT-ND4	299	T	A	transmembrane	neutral
MT-ATP6	52	L	R	transmembrane	neutral
MT-ND2	324	P	L	transmembrane	neutral
MT-ND5	356	I	V	matrix	neutral
MT-CYB	258	L	Q	intermembrane	neutral
MT-CO1	466	M	T	transmembrane	neutral
MT-ND1	263	T	I	transmembrane	neutral
MT-ND5	378	L	M	transmembrane	neutral
MT-ND4L	73	V	G	transmembrane	neutral
MT-ND5	283	I	T	transmembrane	neutral
MT-ND5	340	F	L	transmembrane	neutral
MT-ND2	320	T	A	transmembrane	neutral
MT-ND1	312	S	P	transmembrane	neutral
MT-CYB	234	L	P	transmembrane	neutral
MT-ATP6	59	T	S	transmembrane	neutral
MT-ND5	456	R	G	transmembrane	neutral
MT-ND4	25	I	M	transmembrane	neutral
MT-ND3	109	K	N	matrix	neutral
MT-ND5	190	I	L	transmembrane	neutral
MT-ATP8	38	S	A	matrix	neutral
MT-CO3	178	A	T	transmembrane	neutral
MT-ATP8	16	M	V	transmembrane	neutral
MT-CO3	261	S	P	intermembrane	neutral
MT-ND4	184	Q	K	intermembrane	neutral
MT-CO1	272	G	S	transmembrane	neutral
MT-ND4	31	S	G	transmembrane	neutral
MT-CYB	46	T	I	transmembrane	neutral
MT-ND6	155	V	I	transmembrane	neutral
MT-CYB	191	A	T	transmembrane	neutral
MT-CO3	132	L	Q	transmembrane	neutral
MT-CO1	199	L	I	transmembrane	neutral
MT-ND1	111	L	M	transmembrane	neutral
MT-ND1	98	L	F	intermembrane	neutral
MT-ND5	126	I	V	transmembrane	neutral
MT-ND5	194	N	H	transmembrane	neutral
MT-ND1	311	I	T	transmembrane	neutral
MT-CYB	380	A	S	matrix	neutral
MT-ND3	96	I	M	transmembrane	neutral
MT-ND5	507	L	Q	transmembrane	neutral
MT-ND4	372	T	N	transmembrane	neutral
MT-ND5	603	T	M	transmembrane	neutral
MT-ND4L	35	G	E	transmembrane	neutral
MT-ATP6	223	H	R	matrix	neutral
MT-CO1	416	I	V	transmembrane	neutral
MT-ATP8	68	S	P	matrix	neutral
MT-ATP8	37	P	T	matrix	neutral
MT-ND5	145	E	G	transmembrane	neutral
MT-CYB	156	I	V	intermembrane	neutral
MT-ND3	34	S	T	matrix	neutral
MT-CO1	336	A	V	transmembrane	neutral
MT-CYB	203	T	A	matrix	neutral
MT-ND1	292	N	S	transmembrane	neutral
MT-ATP6	187	P	S	transmembrane	neutral
MT-CO3	50	N	S	transmembrane	neutral
MT-CYB	380	A	T	matrix	neutral
MT-CO1	223	A	S	intermembrane	neutral
MT-CO2	71	I	T	transmembrane	neutral
MT-CYB	8	N	S	matrix	neutral
MT-ND4	89	L	P	matrix	neutral
MT-CYB	18	F	L	matrix	neutral
MT-CYB	255	N	S	intermembrane	neutral
MT-CYB	333	L	F	transmembrane	neutral
MT-ND2	76	F	S	transmembrane	neutral
MT-CYB	343	V	A	intermembrane	neutral
MT-ATP8	19	T	P	transmembrane	neutral
MT-CO1	480	R	G	matrix	neutral
MT-CYB	249	L	F	intermembrane	neutral
MT-ATP6	47	Q	R	matrix	neutral
MT-ATP6	30	L	F	matrix	neutral
MT-CO2	218	I	V	intermembrane	neutral
MT-CYB	129	M	T	transmembrane	neutral
MT-CO2	34	I	V	transmembrane	neutral
MT-ND1	143	E	Q	transmembrane	neutral
MT-ND2	148	S	P	transmembrane	neutral
MT-ND4	77	I	L	transmembrane	neutral
MT-ND2	220	N	Y	transmembrane	neutral
MT-ND4	247	T	M	intermembrane	neutral
MT-ATP8	52	E	D	matrix	neutral
MT-ND5	489	T	M	intermembrane	neutral
MT-ND1	12	P	S	transmembrane	neutral
MT-CO1	477	A	T	transmembrane	neutral
MT-ND2	92	Q	H	matrix	neutral
MT-CO2	127	F	L	intermembrane	neutral
MT-ND2	6	Q	P	transmembrane	neutral
MT-ND6	150	R	C	transmembrane	neutral
MT-ND1	40	V	L	matrix	neutral
MT-CYB	114	N	I	transmembrane	neutral
MT-ND5	420	S	G	transmembrane	neutral
MT-ATP6	152	Q	R	transmembrane	neutral
MT-ATP6	184	I	F	intermembrane	neutral
MT-ND1	17	M	I	transmembrane	neutral
MT-ND5	18	P	L	transmembrane	neutral
MT-ATP6	33	T	P	matrix	neutral
MT-ND1	313	S	G	transmembrane	neutral
MT-ND1	95	L	V	intermembrane	neutral
MT-ND5	196	W	G	transmembrane	neutral
MT-ATP6	76	I	V	intermembrane	neutral
MT-ND5	515	S	Y	transmembrane	neutral
MT-CO1	513	S	P	matrix	neutral
MT-ND4	459	S	Y	intermembrane	neutral
MT-CYB	153	I	T	intermembrane	neutral
MT-ATP6	206	V	A	transmembrane	neutral
MT-CO2	27	A	T	transmembrane	neutral
MT-CO3	44	M	L	transmembrane	neutral
MT-ATP6	161	T	A	transmembrane	neutral
MT-CYB	300	I	V	transmembrane	neutral
MT-CYB	369	I	L	transmembrane	neutral
MT-ND5	381	A	V	transmembrane	neutral
MT-ATP6	182	S	A	intermembrane	neutral
MT-ND5	149	I	S	transmembrane	neutral
MT-ATP8	39	P	S	matrix	neutral
MT-ND5	430	T	A	transmembrane	neutral
MT-ND6	88	V	F	matrix	neutral
MT-ND5	163	D	N	transmembrane	neutral
MT-ND4	50	F	L	intermembrane	neutral
MT-ATP6	146	T	A	matrix	neutral
MT-ND1	314	I	T	intermembrane	neutral
MT-ND4	309	F	L	transmembrane	neutral
MT-CO2	32	F	L	transmembrane	neutral
MT-ND1	10	I	V	transmembrane	neutral
MT-CYB	364	I	T	transmembrane	neutral
MT-ND2	153	L	I	transmembrane	neutral
MT-ND4	18	S	T	transmembrane	neutral
MT-ND6	54	M	I	transmembrane	neutral
MT-ND5	536	T	M	matrix	neutral
MT-CO2	131	G	S	intermembrane	neutral
MT-ND5	236	A	V	transmembrane	neutral
MT-ATP6	103	A	T	transmembrane	neutral
MT-CO3	3	H	R	matrix	neutral
MT-ND4	299	T	M	transmembrane	neutral
MT-ND4	419	L	P	matrix	neutral
MT-ATP6	104	M	V	transmembrane	neutral
MT-ATP8	53	P	S	matrix	neutral
MT-ND1	87	T	A	intermembrane	neutral
MT-ND5	567	S	A	matrix	neutral
MT-ATP6	26	F	S	matrix	neutral
MT-CYB	320	L	P	matrix	neutral
MT-ATP6	20	A	T	transmembrane	neutral
MT-ATP8	13	I	T	transmembrane	neutral
MT-ND4	44	Q	H	intermembrane	neutral
MT-ATP8	6	T	I	intermembrane	neutral
MT-CO3	157	N	S	transmembrane	neutral
MT-CYB	232	L	M	transmembrane	neutral
MT-CO3	219	F	L	transmembrane	neutral
MT-CO3	167	I	V	transmembrane	neutral
MT-CO1	182	P	S	matrix	neutral
MT-ND4	58	S	P	intermembrane	neutral
MT-ND2	284	T	S	transmembrane	neutral
MT-ND1	171	H	Y	intermembrane	neutral
MT-ND6	126	I	V	intermembrane	neutral
MT-CYB	194	T	M	transmembrane	neutral
MT-ATP6	127	H	Y	matrix	neutral
MT-ND6	152	L	M	transmembrane	neutral
MT-ND4	314	I	V	transmembrane	neutral
MT-CYB	237	L	R	transmembrane	neutral
MT-ATP6	139	P	S	matrix	neutral
MT-ND2	276	L	I	transmembrane	neutral
MT-CO3	168	L	S	transmembrane	neutral
MT-CO2	35	C	S	transmembrane	neutral
MT-CYB	107	F	Y	matrix	neutral
MT-CYB	330	A	V	transmembrane	neutral
MT-ATP6	109	W	S	transmembrane	neutral
MT-ND4	201	M	T	transmembrane	neutral
MT-ND6	164	V	M	matrix	neutral
MT-ND2	210	I	M	transmembrane	neutral
MT-CYB	348	T	A	transmembrane	neutral
MT-CO1	285	F	L	intermembrane	neutral
MT-CO2	113	Y	D	intermembrane	neutral
MT-ND2	119	T	A	transmembrane	neutral
MT-ND1	38	N	D	matrix	neutral
MT-ATP6	206	V	I	transmembrane	neutral
MT-CO1	26	A	T	transmembrane	neutral
MT-CYB	45	I	F	transmembrane	neutral
MT-ND5	139	Q	P	transmembrane	neutral
MT-ND6	80	E	G	matrix	neutral
MT-CO2	57	D	A	matrix	neutral
MT-ND4L	61	I	M	transmembrane	neutral
MT-ATP6	96	T	S	transmembrane	neutral
MT-ND4	459	S	P	intermembrane	neutral
MT-ND6	155	V	A	transmembrane	neutral
MT-ATP8	10	P	S	transmembrane	neutral
MT-CO2	90	V	A	intermembrane	neutral
MT-ND5	454	I	V	transmembrane	neutral
MT-ATP6	106	I	V	transmembrane	neutral
MT-CYB	16	H	Y	matrix	neutral
MT-ND6	117	N	S	intermembrane	neutral
MT-ATP6	176	S	G	transmembrane	neutral
MT-ND4	326	L	P	transmembrane	neutral
MT-ATP6	24	I	T	transmembrane	neutral
MT-ND2	333	T	A	matrix	neutral
MT-CO2	134	R	G	intermembrane	neutral
MT-ND5	113	N	S	matrix	neutral
MT-ND2	3	P	H	transmembrane	neutral
MT-ND5	283	I	V	transmembrane	neutral
MT-ATP8	46	N	D	matrix	neutral
MT-ND4	33	I	T	transmembrane	neutral
MT-ATP8	43	K	E	matrix	neutral
MT-ATP6	186	L	P	transmembrane	neutral
MT-ND4	320	G	E	transmembrane	neutral
MT-CO3	261	S	T	intermembrane	neutral
MT-ND4	402	V	L	transmembrane	neutral
MT-ATP8	65	P	S	matrix	neutral
MT-ND5	549	P	S	matrix	neutral
MT-CO1	208	M	I	transmembrane	neutral
MT-ATP6	150	L	V	matrix	neutral
MT-ND5	556	T	I	matrix	neutral
MT-CO2	5	A	T	intermembrane	neutral
MT-CO1	330	S	G	matrix	neutral
MT-CO3	216	T	A	transmembrane	neutral
MT-CYB	110	S	P	transmembrane	neutral
MT-CYB	157	G	E	intermembrane	neutral
MT-ND5	273	I	V	transmembrane	neutral
MT-ND5	277	T	M	transmembrane	neutral
MT-CYB	50	F	L	transmembrane	neutral
MT-CYB	245	F	L	intermembrane	neutral
MT-CO2	63	T	I	transmembrane	neutral
MT-CO1	203	A	T	transmembrane	neutral
MT-ND1	11	V	E	transmembrane	neutral
MT-ATP6	218	V	E	transmembrane	neutral
MT-ATP6	22	L	P	transmembrane	neutral
MT-ND6	120	S	G	intermembrane	neutral
MT-CO3	133	N	S	transmembrane	neutral
MT-ND1	287	H	R	transmembrane	neutral
MT-CO3	191	G	S	intermembrane	neutral
MT-ATP8	46	N	S	matrix	neutral
MT-ND6	159	T	A	matrix	neutral
MT-ND2	115	V	L	transmembrane	neutral
MT-CYB	238	S	F	transmembrane	neutral
MT-ND3	14	A	T	transmembrane	neutral
MT-ND2	57	I	V	transmembrane	neutral
MT-CYB	315	M	T	matrix	neutral
MT-ATP8	63	S	P	matrix	neutral
MT-ND4	438	F	L	transmembrane	neutral
MT-ND6	14	M	L	transmembrane	neutral
MT-ATP6	87	L	F	transmembrane	neutral
MT-CO2	32	F	S	transmembrane	neutral
MT-ATP6	75	L	S	intermembrane	neutral
MT-ND6	2	M	I	intermembrane	neutral
MT-CYB	344	S	N	intermembrane	neutral
MT-ATP6	14	I	T	transmembrane	neutral
MT-CYB	214	H	Y	matrix	neutral
MT-ND6	26	I	M	transmembrane	neutral
MT-ND4	101	S	C	transmembrane	neutral
MT-ND1	28	L	M	matrix	neutral
MT-CYB	306	I	M	transmembrane	neutral
MT-ATP8	42	M	T	matrix	neutral
MT-CYB	59	A	T	intermembrane	neutral
MT-ND5	533	T	M	matrix	neutral
MT-ND6	142	A	V	transmembrane	neutral
MT-CYB	316	M	V	matrix	neutral
MT-ND5	264	H	R	transmembrane	neutral
MT-ND1	263	T	A	transmembrane	neutral
MT-ND5	478	F	L	intermembrane	neutral
MT-ND2	242	P	L	transmembrane	neutral
MT-ND2	173	T	P	intermembrane	neutral
MT-CYB	298	I	T	transmembrane	neutral
MT-CO1	471	M	I	transmembrane	neutral
MT-ATP6	106	I	L	transmembrane	neutral
MT-ATP6	202	L	M	transmembrane	neutral
MT-ND5	530	P	S	matrix	neutral
MT-CO3	224	M	K	transmembrane	neutral
MT-ATP6	148	S	G	matrix	neutral
MT-ND2	342	F	C	matrix	neutral
MT-CO3	219	F	S	transmembrane	neutral
MT-ND6	174	N	H	matrix	neutral
MT-ND5	145	E	K	transmembrane	neutral
MT-ATP8	33	Y	H	matrix	neutral
MT-CYB	58	D	N	intermembrane	neutral
MT-ATP6	59	T	I	transmembrane	neutral
MT-ND4	187	S	T	transmembrane	neutral
MT-ND3	45	S	F	matrix	neutral
MT-ATP6	191	I	T	transmembrane	neutral
MT-ATP6	193	F	S	transmembrane	neutral
MT-ATP6	31	I	M	matrix	neutral
MT-CO3	251	F	L	transmembrane	neutral
MT-ND4	423	I	V	matrix	neutral
MT-CO3	62	T	A	transmembrane	neutral
MT-ATP8	17	L	F	transmembrane	neutral
MT-CO2	71	I	M	transmembrane	neutral
MT-ND4	19	K	Q	matrix	neutral
MT-CO3	86	F	L	transmembrane	neutral
MT-CYB	121	L	F	transmembrane	neutral
MT-CO1	452	I	V	transmembrane	neutral
MT-ND1	241	I	M	intermembrane	neutral
MT-ND5	138	F	I	transmembrane	neutral
MT-CO3	98	F	C	transmembrane	neutral
MT-CO3	107	A	T	transmembrane	neutral
MT-CYB	70	T	A	intermembrane	neutral
MT-ND5	134	A	G	intermembrane	neutral
MT-ND4	408	L	F	transmembrane	neutral
MT-CO2	117	I	T	intermembrane	neutral
MT-ND4L	91	H	Q	matrix	neutral
MT-ND1	2	P	L	transmembrane	neutral
MT-ND5	594	P	S	transmembrane	neutral
MT-CO1	166	T	M	transmembrane	neutral
MT-CO1	261	Y	C	transmembrane	neutral
MT-CO3	98	F	L	transmembrane	neutral
MT-ND1	130	I	V	transmembrane	neutral
MT-ND1	240	T	A	transmembrane	neutral
MT-ATP8	40	K	N	matrix	neutral
MT-ND4	265	S	C	transmembrane	neutral
MT-CO3	256	I	M	intermembrane	neutral
MT-ND5	273	I	T	transmembrane	neutral
MT-CYB	298	I	V	transmembrane	neutral
MT-ND5	148	G	E	transmembrane	neutral
MT-ND4	187	S	A	transmembrane	neutral
MT-ND6	73	M	T	transmembrane	neutral
MT-ND5	290	V	I	transmembrane	neutral
MT-CO3	95	A	T	transmembrane	neutral
MT-ND1	182	A	P	transmembrane	neutral
MT-ND5	473	S	F	intermembrane	neutral
MT-CO3	152	M	L	transmembrane	neutral
MT-ATP6	203	E	K	transmembrane	neutral
MT-ND1	255	Y	H	intermembrane	neutral
MT-ND1	230	N	D	transmembrane	neutral
MT-CYB	309	M	T	transmembrane	neutral
MT-ND2	331	A	T	transmembrane	neutral
MT-CYB	366	M	T	transmembrane	neutral
MT-CYB	371	L	M	transmembrane	neutral
MT-ND2	127	G	R	transmembrane	neutral
MT-CO3	217	I	V	transmembrane	neutral
MT-ATP6	209	I	V	transmembrane	neutral
MT-ND5	596	I	V	transmembrane	neutral
MT-ND1	138	Q	H	transmembrane	neutral
MT-ND5	6	T	A	intermembrane	neutral
MT-ND6	114	V	I	intermembrane	neutral
MT-ND4L	76	A	T	transmembrane	neutral
MT-ND4	55	T	I	intermembrane	neutral
MT-CYB	313	Q	R	matrix	neutral
MT-ND5	2	T	A	intermembrane	neutral
MT-CO3	206	L	I	transmembrane	neutral
MT-ND4	286	I	M	transmembrane	neutral
MT-ND5	243	V	A	transmembrane	neutral
MT-ND4	421	H	Y	matrix	neutral
MT-ND4	390	N	S	transmembrane	neutral
MT-ND2	245	P	S	transmembrane	neutral
MT-ND4L	73	V	L	transmembrane	neutral
MT-ATP6	197	I	V	transmembrane	neutral
MT-ATP6	19	A	T	transmembrane	neutral
MT-ND5	100	I	T	transmembrane	neutral
MT-ND4	225	I	V	matrix	neutral
MT-CYB	15	N	S	matrix	neutral
MT-CO3	78	G	S	transmembrane	neutral
MT-CYB	350	I	M	transmembrane	neutral
MT-ND2	346	I	V	matrix	neutral
MT-CYB	340	G	A	transmembrane	neutral
MT-ND1	64	A	V	matrix	neutral
MT-ND1	277	Y	C	matrix	neutral
MT-ND1	116	I	N	transmembrane	neutral
MT-ND2	279	P	A	transmembrane	neutral
MT-ND6	35	S	N	transmembrane	neutral
MT-ND5	381	A	T	transmembrane	neutral
MT-CO2	222	G	R	intermembrane	neutral
MT-ND5	452	N	K	transmembrane	neutral
MT-CO2	208	P	T	intermembrane	neutral
MT-CYB	266	P	S	intermembrane	neutral
MT-ND1	74	A	T	transmembrane	neutral
MT-ATP6	115	M	V	transmembrane	neutral
MT-CO1	489	S	C	matrix	neutral
MT-CO3	32	A	V	transmembrane	neutral
MT-ND4L	13	T	A	transmembrane	neutral
MT-ND4	371	P	A	transmembrane	neutral
MT-ND2	288	L	I	transmembrane	neutral
MT-ND4L	63	M	K	transmembrane	neutral
MT-CYB	251	G	S	intermembrane	neutral
MT-CYB	159	D	G	intermembrane	neutral
MT-CYB	219	T	A	matrix	neutral
MT-CO3	126	P	S	intermembrane	neutral
MT-CO2	107	T	A	intermembrane	neutral
MT-CYB	300	I	F	transmembrane	neutral
MT-ND2	271	T	A	transmembrane	neutral
MT-CYB	209	L	P	matrix	neutral
MT-ND2	94	S	P	transmembrane	neutral
MT-CO1	24	A	V	transmembrane	neutral
MT-CO1	60	A	T	transmembrane	neutral
MT-CO2	213	L	F	intermembrane	neutral
MT-CO1	3	A	T	matrix	neutral
MT-ND4	456	G	E	intermembrane	neutral
MT-ATP6	147	I	T	matrix	neutral
MT-CO1	459	F	L	transmembrane	neutral
MT-ATP8	28	M	V	matrix	neutral
MT-ND5	89	F	L	transmembrane	neutral
MT-ND4L	62	A	P	transmembrane	neutral
MT-ND4	394	L	P	transmembrane	neutral
MT-ND2	317	F	V	transmembrane	neutral
MT-CO2	182	T	A	intermembrane	neutral
MT-ND5	260	L	I	transmembrane	neutral
MT-ATP6	174	I	V	transmembrane	neutral
MT-ND4	140	P	S	matrix	neutral
MT-ND4	28	T	A	transmembrane	neutral
MT-ND5	465	G	E	intermembrane	neutral
MT-ND4	202	A	T	transmembrane	neutral
MT-ND5	272	L	P	transmembrane	neutral
MT-CYB	323	S	L	transmembrane	neutral
MT-ND5	375	I	S	transmembrane	neutral
MT-CYB	212	T	A	matrix	neutral
MT-CYB	99	G	E	transmembrane	neutral
MT-ND6	166	I	V	matrix	neutral
MT-ND3	90	S	T	transmembrane	neutral
MT-ND2	330	I	V	transmembrane	neutral
MT-ND5	573	T	A	matrix	neutral
MT-ATP6	38	I	S	matrix	neutral
MT-ND4	13	P	L	transmembrane	neutral
MT-CO3	175	L	F	transmembrane	neutral
MT-CO3	123	P	T	intermembrane	neutral
MT-ND4	291	I	V	transmembrane	neutral
MT-ND1	240	T	M	transmembrane	neutral
MT-ND5	77	S	T	intermembrane	neutral
MT-ND5	341	M	V	transmembrane	neutral
MT-CYB	332	L	I	transmembrane	neutral
MT-ND4	404	A	T	transmembrane	neutral
MT-ND1	213	I	V	matrix	neutral
MT-ND1	11	V	M	transmembrane	neutral
MT-ND5	284	T	S	transmembrane	neutral
MT-ATP6	23	I	T	transmembrane	neutral
MT-CYB	9	P	T	matrix	neutral
MT-ATP6	36	Y	H	matrix	neutral
MT-CO1	247	I	L	transmembrane	neutral
MT-CO3	74	P	S	transmembrane	neutral
MT-CO3	27	M	I	transmembrane	neutral
MT-ATP6	145	E	D	matrix	neutral
MT-ATP6	138	I	T	matrix	neutral
MT-CYB	309	M	L	transmembrane	neutral
MT-CYB	74	N	S	intermembrane	neutral
MT-CO3	185	P	S	intermembrane	neutral
MT-ATP6	62	N	S	transmembrane	neutral
MT-CYB	102	L	P	transmembrane	neutral
MT-CO1	178	Q	P	matrix	neutral
MT-CO3	33	M	T	transmembrane	neutral
MT-ND2	19	I	T	transmembrane	neutral
MT-ND5	447	N	D	matrix	neutral
MT-CO2	91	N	D	intermembrane	neutral
MT-ND4L	5	Y	H	transmembrane	neutral
MT-ND5	517	L	P	transmembrane	neutral
MT-CO3	225	F	S	matrix	neutral
MT-ND2	267	I	V	transmembrane	neutral
MT-CO1	199	L	P	transmembrane	neutral
MT-ND6	7	L	M	transmembrane	neutral
MT-ND6	11	G	C	transmembrane	neutral
MT-ATP6	38	I	V	matrix	neutral
MT-CYB	222	P	S	transmembrane	neutral
MT-CO3	128	E	K	intermembrane	neutral
MT-ND1	77	L	M	transmembrane	neutral
MT-CO3	254	V	I	transmembrane	neutral
MT-CO3	115	H	R	intermembrane	neutral
MT-ND4	384	T	A	transmembrane	neutral
MT-ATP8	32	N	D	matrix	neutral
MT-CYB	335	L	M	transmembrane	neutral
MT-ND4	391	I	T	transmembrane	neutral
MT-ND5	494	T	A	intermembrane	neutral
MT-CYB	142	G	E	intermembrane	neutral
MT-ND1	76	T	I	transmembrane	neutral
MT-ND4	79	A	P	transmembrane	neutral
MT-ATP8	15	P	R	transmembrane	neutral
MT-ATP6	121	I	V	transmembrane	neutral
MT-ATP6	192	I	S	transmembrane	neutral
MT-ND1	187	I	S	transmembrane	neutral
MT-ND2	266	I	V	transmembrane	neutral
MT-CYB	221	H	R	matrix	neutral
MT-ND5	426	M	L	transmembrane	neutral
MT-ND3	96	I	T	transmembrane	neutral
MT-ND5	471	N	S	intermembrane	neutral
MT-ATP6	33	T	A	matrix	neutral
MT-ATP8	15	P	L	transmembrane	neutral
MT-CO3	24	A	T	transmembrane	neutral
MT-ND2	278	I	L	transmembrane	neutral
MT-CYB	8	N	D	matrix	neutral
MT-ND4	165	I	V	transmembrane	neutral
MT-ND4	78	M	V	transmembrane	neutral
MT-ND2	89	T	N	matrix	neutral
MT-ND4	442	S	F	transmembrane	neutral
MT-CYB	78	I	S	transmembrane	neutral
MT-CYB	39	A	V	transmembrane	neutral
MT-ND6	14	M	V	transmembrane	neutral
MT-ND4	459	S	F	intermembrane	neutral
MT-ND2	196	Y	C	matrix	neutral
MT-ND2	281	I	V	transmembrane	neutral
MT-CO3	256	I	V	intermembrane	neutral
MT-ATP6	39	N	H	matrix	neutral
MT-ND2	80	L	F	transmembrane	neutral
MT-CYB	258	L	P	intermembrane	neutral
MT-ND6	19	F	L	transmembrane	neutral
MT-CYB	117	I	V	transmembrane	neutral
MT-CO2	74	V	I	transmembrane	neutral
MT-ND5	449	T	A	transmembrane	neutral
MT-ATP6	123	N	K	matrix	neutral
MT-ATP6	200	T	I	transmembrane	neutral
MT-ND5	267	A	T	intermembrane	neutral
MT-CO1	122	A	T	intermembrane	neutral
MT-ND2	148	S	A	transmembrane	neutral
MT-ND2	65	T	I	transmembrane	neutral
MT-ND5	162	A	T	transmembrane	neutral
MT-ND4	232	A	T	transmembrane	neutral
MT-CYB	98	I	T	transmembrane	neutral
MT-CYB	115	I	T	transmembrane	neutral
MT-CO3	209	I	V	transmembrane	neutral
MT-CO1	448	T	A	intermembrane	neutral
MT-ATP6	150	L	F	matrix	neutral
MT-CYB	374	N	D	transmembrane	neutral
MT-CO1	46	N	S	intermembrane	neutral
MT-CO1	193	V	A	transmembrane	neutral
MT-ATP6	221	Y	S	transmembrane	neutral
MT-CYB	309	M	V	transmembrane	neutral
MT-ND2	178	I	V	transmembrane	neutral
MT-CYB	75	Y	C	intermembrane	neutral
MT-ND4	409	Y	H	transmembrane	neutral
MT-ND1	300	L	S	transmembrane	neutral
MT-ND1	73	T	A	matrix	neutral
MT-ND5	461	S	T	transmembrane	neutral
MT-ND1	310	T	S	transmembrane	neutral
MT-ND1	17	M	V	transmembrane	neutral
MT-ND5	585	K	N	matrix	neutral
MT-CO3	142	V	M	transmembrane	neutral
MT-ND2	79	M	T	transmembrane	neutral
MT-ATP6	165	T	I	transmembrane	neutral
MT-ND5	196	W	L	transmembrane	neutral
MT-CO2	221	M	L	intermembrane	neutral
MT-ND4	29	T	I	transmembrane	neutral
MT-ND4	387	S	F	transmembrane	neutral
MT-ND2	64	A	T	transmembrane	neutral
MT-CO2	167	T	A	intermembrane	neutral
MT-ND5	517	L	M	transmembrane	neutral
MT-CO2	162	S	P	intermembrane	neutral
MT-CO1	116	A	T	transmembrane	neutral
MT-ND5	208	P	T	transmembrane	neutral
MT-CYB	171	D	N	intermembrane	neutral
MT-ND2	238	T	A	transmembrane	neutral
MT-ND1	81	I	T	transmembrane	neutral
MT-ND5	21	T	A	transmembrane	neutral
MT-ND1	304	Y	H	transmembrane	neutral
MT-CO3	233	F	L	transmembrane	neutral
MT-CO1	380	V	A	transmembrane	neutral
MT-ND5	531	S	I	matrix	neutral
MT-ATP6	145	E	K	matrix	neutral
MT-ND6	120	S	N	intermembrane	neutral
MT-CYB	41	L	M	transmembrane	neutral
MT-CYB	184	I	T	transmembrane	neutral
MT-ATP6	197	I	T	transmembrane	neutral
MT-ND3	110	G	A	matrix	neutral
MT-ND4L	93	L	Q	matrix	neutral
MT-ND1	69	T	A	matrix	neutral
MT-CO1	119	E	D	intermembrane	neutral
MT-ATP6	140	M	V	matrix	neutral
MT-ND3	24	L	M	matrix	neutral
MT-ND3	79	L	P	intermembrane	neutral
MT-CO2	45	T	A	transmembrane	neutral
MT-ND1	268	S	F	transmembrane	neutral
MT-ND5	22	T	I	transmembrane	neutral
MT-CYB	364	I	V	transmembrane	neutral
MT-CO1	416	I	T	transmembrane	neutral
MT-ND1	69	T	S	matrix	neutral
MT-ATP8	50	P	L	matrix	neutral
MT-ND5	4	H	R	intermembrane	neutral
MT-ND5	385	F	Y	transmembrane	neutral
MT-ND2	11	S	F	transmembrane	neutral
MT-CYB	342	P	T	intermembrane	neutral
MT-ATP6	9	F	L	transmembrane	neutral
MT-ND6	156	T	A	transmembrane	neutral
MT-ND5	211	T	P	transmembrane	neutral
MT-ATP6	142	V	I	matrix	neutral
MT-CYB	331	D	N	transmembrane	neutral
MT-CYB	131	Y	C	intermembrane	neutral
MT-ATP6	21	V	E	transmembrane	neutral
MT-ND5	479	Q	H	intermembrane	neutral
MT-ND6	147	D	E	transmembrane	neutral
MT-ATP6	206	V	L	transmembrane	neutral
MT-ND3	15	L	M	transmembrane	neutral
MT-ND4L	56	A	T	transmembrane	neutral
MT-CYB	29	A	P	matrix	neutral
MT-ND5	404	T	M	intermembrane	neutral
MT-ND5	580	Q	P	matrix	neutral
MT-ND6	4	A	V	transmembrane	neutral
MT-ND5	94	L	V	transmembrane	neutral
MT-ND5	517	L	V	transmembrane	neutral
MT-ND5	490	A	G	intermembrane	neutral
MT-ATP6	2	N	S	intermembrane	neutral
MT-ND5	544	T	A	matrix	neutral
MT-CO1	166	T	A	transmembrane	neutral
MT-ND1	30	Y	S	matrix	neutral
MT-ND2	76	F	L	transmembrane	neutral
MT-CO1	351	G	D	transmembrane	neutral
MT-ATP6	58	M	V	transmembrane	neutral
MT-ND2	219	L	I	transmembrane	neutral
MT-CO3	2	T	A	matrix	neutral
MT-ND4	284	S	L	transmembrane	neutral
MT-ND4	436	L	F	transmembrane	neutral
MT-ND5	183	I	V	transmembrane	neutral
MT-ND4L	8	I	M	transmembrane	neutral
MT-ND3	34	S	C	matrix	neutral
MT-ND2	70	L	F	transmembrane	neutral
MT-ND5	317	I	V	transmembrane	neutral
MT-ATP6	119	S	P	transmembrane	neutral
MT-CO1	60	A	S	transmembrane	neutral
MT-CYB	98	I	M	transmembrane	neutral
MT-ND1	296	L	I	transmembrane	neutral
MT-ND4	366	N	T	transmembrane	neutral
MT-ND4	430	F	S	transmembrane	neutral
MT-ND1	34	R	H	matrix	neutral
MT-CO2	87	T	A	transmembrane	neutral
MT-ATP6	166	A	T	transmembrane	neutral
MT-ND5	74	T	I	intermembrane	neutral
MT-CYB	344	S	G	intermembrane	neutral
MT-CO2	194	G	R	intermembrane	neutral
MT-CO1	385	A	T	transmembrane	neutral
MT-ND4	445	L	I	transmembrane	neutral
MT-ATP6	123	N	I	matrix	neutral
MT-ND2	332	L	F	transmembrane	neutral
MT-ND1	310	T	A	transmembrane	neutral
MT-ND6	58	I	V	transmembrane	neutral
MT-ATP6	191	I	V	transmembrane	neutral
MT-ATP6	38	I	L	matrix	neutral
MT-ND5	297	D	N	matrix	neutral
MT-ND4L	9	M	T	transmembrane	neutral
MT-ND4	352	L	F	matrix	neutral
MT-ND5	9	T	A	intermembrane	neutral
MT-ND1	205	S	P	matrix	neutral
MT-ND4	146	G	S	transmembrane	neutral
MT-ND5	113	N	D	matrix	neutral
MT-ND1	201	A	G	matrix	neutral
MT-CO1	73	I	T	transmembrane	neutral
MT-ND1	164	T	A	intermembrane	neutral
MT-ATP6	39	N	S	matrix	neutral
MT-ND1	210	G	D	matrix	neutral
MT-ND4	285	L	P	transmembrane	neutral
MT-ND5	416	T	A	transmembrane	neutral
MT-ND5	509	N	S	transmembrane	neutral
MT-ND5	569	H	R	matrix	neutral
MT-CYB	164	I	V	intermembrane	neutral
MT-ATP6	209	I	T	transmembrane	neutral
MT-ND6	172	R	W	matrix	neutral
MT-ND5	216	L	F	transmembrane	neutral
MT-ND6	113	V	M	intermembrane	neutral
MT-CO3	160	I	T	transmembrane	neutral
MT-ND4L	62	A	V	transmembrane	neutral
MT-CO1	52	H	Q	transmembrane	neutral
MT-ND4	213	H	Y	matrix	neutral
MT-ND1	67	T	A	matrix	neutral
MT-ATP6	204	I	T	transmembrane	neutral
MT-ND5	159	Y	H	matrix	neutral
MT-ND2	319	H	Q	transmembrane	neutral
MT-CYB	257	T	I	intermembrane	neutral
MT-ND5	459	A	V	transmembrane	neutral
MT-CO1	268	F	L	matrix	neutral
MT-ND3	82	T	I	intermembrane	neutral
MT-ATP6	208	L	S	transmembrane	neutral
MT-ND1	11	V	A	transmembrane	neutral
MT-ND3	19	I	V	transmembrane	neutral
MT-ND4L	74	G	V	transmembrane	neutral
MT-ND1	83	L	F	transmembrane	neutral
MT-ND3	31	M	L	matrix	neutral
MT-ND5	598	T	I	transmembrane	neutral
MT-CO2	67	I	V	transmembrane	neutral
MT-ND1	135	A	V	transmembrane	neutral
MT-CO2	31	I	T	transmembrane	neutral
MT-ND5	377	S	N	transmembrane	neutral
MT-ND2	70	L	P	transmembrane	neutral
MT-ATP6	183	T	A	intermembrane	neutral
MT-ND6	88	V	I	matrix	neutral
MT-CYB	59	A	V	intermembrane	neutral
MT-CYB	69	I	T	intermembrane	neutral
MT-CYB	2	T	A	matrix	neutral
MT-CO2	154	I	T	intermembrane	neutral
MT-CO3	51	T	A	transmembrane	neutral
MT-ATP6	133	T	A	matrix	neutral
MT-ND2	241	T	M	transmembrane	neutral
MT-ND5	250	S	C	transmembrane	neutral
MT-ND5	565	T	M	matrix	neutral
MT-ND1	279	R	Q	matrix	neutral
MT-ND4	157	S	F	transmembrane	neutral
MT-CYB	194	T	A	transmembrane	neutral
MT-ND2	36	N	D	transmembrane	neutral
MT-ATP6	221	Y	H	transmembrane	neutral
MT-ND5	379	A	T	transmembrane	neutral
MT-CO3	73	P	S	transmembrane	neutral
MT-CO2	21	I	V	transmembrane	neutral
MT-CO3	249	W	R	transmembrane	neutral
MT-ND5	378	L	P	transmembrane	neutral
MT-ND6	171	A	V	matrix	neutral
MT-ND5	149	I	T	transmembrane	neutral
MT-CYB	327	L	F	transmembrane	neutral
MT-ND5	45	I	V	transmembrane	neutral
MT-ATP6	44	T	A	matrix	neutral
MT-ND2	42	P	L	transmembrane	neutral
MT-CYB	92	I	M	transmembrane	neutral
MT-ATP8	56	T	M	matrix	neutral
MT-ND2	323	T	A	transmembrane	neutral
MT-ND4	239	G	D	transmembrane	neutral
MT-ND6	97	A	S	transmembrane	neutral
MT-ND5	536	T	A	matrix	neutral
MT-ND5	538	P	S	matrix	neutral
MT-ND5	270	S	C	intermembrane	neutral
MT-ND5	42	S	C	transmembrane	neutral
MT-ND5	30	N	K	transmembrane	neutral
MT-CYB	303	M	V	transmembrane	neutral
MT-ND5	53	M	V	transmembrane	neutral
MT-ND2	328	T	P	transmembrane	neutral
MT-ND1	199	D	G	matrix	neutral
MT-ND5	434	Q	R	matrix	neutral
MT-ATP6	77	I	T	intermembrane	neutral
MT-ND5	508	T	A	transmembrane	neutral
MT-ND4	86	S	G	transmembrane	neutral
MT-CO2	31	I	M	transmembrane	neutral
MT-CO3	217	I	T	transmembrane	neutral
MT-ATP6	219	S	N	transmembrane	neutral
MT-CO3	65	S	G	transmembrane	neutral
MT-ND5	397	E	K	transmembrane	neutral
MT-ATP6	74	S	A	intermembrane	neutral
MT-ATP8	48	N	D	matrix	neutral
MT-ND2	200	M	T	transmembrane	neutral
MT-CYB	219	T	S	matrix	neutral
MT-ND1	1	M	K	transmembrane	neutral
MT-CO2	41	A	T	transmembrane	neutral
MT-CO1	353	L	P	transmembrane	neutral
MT-CYB	49	L	V	transmembrane	neutral
MT-ND5	55	M	V	transmembrane	neutral
MT-CYB	56	S	A	intermembrane	neutral
MT-ND6	112	V	M	intermembrane	neutral
MT-ATP6	1	M	V	intermembrane	neutral
MT-ND2	69	I	V	transmembrane	neutral
MT-CO1	491	N	S	matrix	neutral
MT-CO2	57	D	G	matrix	neutral
MT-ND4	263	V	A	transmembrane	neutral
MT-CO3	49	T	I	transmembrane	neutral
MT-ATP8	11	T	A	transmembrane	neutral
MT-CYB	225	T	S	transmembrane	neutral
MT-CO3	159	M	V	transmembrane	neutral
MT-CYB	224	Y	H	transmembrane	neutral
MT-ND5	400	N	S	transmembrane	neutral
MT-CO1	28	V	I	transmembrane	neutral
MT-ND5	67	H	Y	intermembrane	neutral
MT-ND1	29	G	D	matrix	neutral
MT-ATP8	37	P	S	matrix	neutral
MT-ND6	71	T	P	transmembrane	neutral
MT-ATP8	16	M	L	transmembrane	neutral
MT-ATP8	30	N	D	matrix	neutral
MT-CO3	37	F	L	intermembrane	neutral
MT-ND4L	94	N	S	matrix	neutral
MT-ND2	328	T	M	transmembrane	neutral
MT-ND2	198	P	L	matrix	neutral
MT-ND1	285	L	P	transmembrane	neutral
MT-CO1	394	I	T	transmembrane	neutral
MT-CO2	164	A	D	intermembrane	neutral
MT-ND5	40	V	I	matrix	neutral
MT-CO2	34	I	T	transmembrane	neutral
MT-ND2	246	S	C	transmembrane	neutral
MT-CO1	11	N	S	matrix	neutral
MT-CO1	235	F	S	transmembrane	neutral
MT-CO1	185	V	A	transmembrane	neutral
MT-ATP8	17	L	P	transmembrane	neutral
MT-ATP6	119	S	F	transmembrane	neutral
MT-ND6	92	V	I	transmembrane	neutral
MT-CO1	326	T	P	transmembrane	neutral
MT-ND5	22	T	A	transmembrane	neutral
MT-ND1	282	Y	C	matrix	neutral
MT-CO2	13	T	I	intermembrane	neutral
MT-ND5	76	L	H	intermembrane	neutral
MT-ND5	17	P	S	transmembrane	neutral
MT-CO2	38	V	I	transmembrane	neutral
MT-ATP8	38	S	L	matrix	neutral
MT-ATP6	205	A	T	transmembrane	neutral
MT-ATP6	176	S	N	transmembrane	neutral
MT-CYB	211	I	V	matrix	neutral
MT-CYB	86	G	S	transmembrane	neutral
MT-ND4	410	M	T	transmembrane	neutral
MT-ND1	61	L	M	matrix	neutral
MT-CO1	459	F	S	transmembrane	neutral
MT-ND1	31	M	I	matrix	neutral
MT-ND4	212	L	P	matrix	neutral
MT-CO3	125	N	D	intermembrane	neutral
MT-ND1	14	L	P	transmembrane	neutral
MT-CO3	142	V	L	transmembrane	neutral
MT-ATP6	5	L	P	intermembrane	neutral
MT-ND4	85	S	Y	transmembrane	neutral
MT-CYB	251	G	A	intermembrane	neutral
MT-CO1	338	V	M	transmembrane	neutral
MT-ND2	150	N	S	transmembrane	neutral
MT-ATP6	189	T	A	transmembrane	neutral
MT-ND5	123	I	M	transmembrane	neutral
MT-ND1	153	T	M	transmembrane	neutral
MT-ND1	172	L	F	intermembrane	neutral
MT-ND3	93	L	S	transmembrane	neutral
MT-CO1	46	N	D	intermembrane	neutral
MT-CO2	149	P	S	intermembrane	neutral
MT-ND4	131	A	V	transmembrane	neutral
MT-ATP8	2	P	S	intermembrane	neutral
MT-CYB	219	T	P	matrix	neutral
MT-ND2	238	T	M	transmembrane	neutral
MT-CYB	25	S	P	matrix	neutral
MT-CYB	190	A	T	transmembrane	neutral
MT-ND5	270	S	T	intermembrane	neutral
MT-ATP6	118	R	H	transmembrane	neutral
MT-ND4	85	S	F	transmembrane	neutral
MT-ND5	571	I	T	matrix	neutral
MT-CO1	195	L	V	transmembrane	neutral
MT-ATP6	53	T	I	transmembrane	neutral
MT-CO1	11	N	T	matrix	neutral
MT-ND6	50	Y	H	transmembrane	neutral
MT-ND4	46	N	D	intermembrane	neutral
MT-ND4	294	M	L	transmembrane	neutral
MT-ATP6	81	T	A	intermembrane	neutral
MT-ATP6	54	S	P	transmembrane	neutral
MT-ATP6	117	F	L	transmembrane	neutral
MT-CO1	496	Y	H	matrix	neutral
MT-CO1	109	L	F	transmembrane	neutral
MT-CO3	118	P	R	intermembrane	neutral
MT-ND2	4	L	M	transmembrane	neutral
MT-ND5	568	Q	H	matrix	neutral
MT-ND1	206	E	K	matrix	neutral
MT-ND6	140	I	V	transmembrane	neutral
MT-CO1	449	T	M	transmembrane	neutral
MT-CO3	19	T	M	transmembrane	neutral
MT-ND3	84	L	P	transmembrane	neutral
MT-CYB	136	G	D	intermembrane	neutral
MT-CYB	325	Y	C	transmembrane	neutral
MT-CO1	174	P	A	matrix	neutral
MT-ATP6	191	I	S	transmembrane	neutral
MT-CYB	263	N	D	intermembrane	neutral
MT-CO3	216	T	S	transmembrane	neutral
MT-CO1	117	M	T	transmembrane	neutral
MT-ATP6	10	I	T	transmembrane	neutral
MT-ND4L	48	T	A	transmembrane	neutral
MT-ND1	236	T	A	transmembrane	neutral
MT-CO2	71	I	V	transmembrane	neutral
MT-ND1	139	T	A	transmembrane	neutral
MT-ND5	132	V	F	transmembrane	neutral
MT-ND4	110	F	S	transmembrane	neutral
MT-ATP8	46	N	I	matrix	neutral
MT-ATP6	135	T	M	matrix	neutral
MT-ATP6	100	M	T	transmembrane	neutral
MT-CYB	3	P	S	matrix	neutral
MT-ND5	84	Y	H	transmembrane	neutral
MT-CYB	101	G	A	transmembrane	neutral
MT-ND6	32	L	F	transmembrane	neutral
MT-CYB	121	L	I	transmembrane	neutral
MT-CO1	389	I	M	transmembrane	neutral
MT-ATP6	57	M	T	transmembrane	neutral
MT-ND5	452	N	T	transmembrane	neutral
MT-CO1	393	F	L	transmembrane	neutral
MT-ND6	139	P	S	transmembrane	neutral
MT-ND2	152	S	G	transmembrane	neutral
MT-ND5	482	I	V	intermembrane	neutral
MT-ND5	441	T	I	matrix	neutral
MT-ND5	576	I	V	matrix	neutral
MT-ND2	274	N	S	matrix	neutral
MT-ATP8	56	T	A	matrix	neutral
MT-CO3	81	Y	C	transmembrane	neutral
MT-CYB	334	I	V	transmembrane	neutral
MT-ND2	246	S	A	transmembrane	neutral
MT-ND2	128	L	Q	transmembrane	neutral
MT-CO3	5	S	A	matrix	neutral
MT-ATP6	24	I	V	transmembrane	neutral
MT-CO2	224	V	A	intermembrane	neutral
MT-ND5	147	V	M	transmembrane	neutral
MT-CYB	61	T	P	intermembrane	neutral
MT-ND1	277	Y	H	matrix	neutral
MT-ATP6	40	N	S	matrix	neutral
MT-ATP8	25	Q	P	matrix	neutral
MT-CO1	193	V	I	transmembrane	neutral
MT-CO2	126	L	S	intermembrane	neutral
MT-CYB	290	G	D	transmembrane	neutral
MT-ND2	280	T	I	transmembrane	neutral
MT-ND5	314	M	V	transmembrane	neutral
MT-ATP8	22	L	I	transmembrane	neutral
MT-ND5	76	L	V	intermembrane	neutral
MT-CO3	182	F	S	transmembrane	neutral
MT-CO1	485	V	M	matrix	neutral
MT-CO3	33	M	V	transmembrane	neutral
MT-ND6	163	G	S	matrix	neutral
MT-CO1	162	I	V	transmembrane	neutral
MT-ND2	15	A	T	transmembrane	neutral
MT-ND5	351	N	Y	matrix	neutral
MT-ATP6	226	T	P	matrix	neutral
MT-ND1	43	Y	C	matrix	neutral
MT-ATP8	36	P	L	matrix	neutral
MT-CO1	356	I	V	transmembrane	neutral
MT-ATP6	123	N	D	matrix	neutral
MT-CO3	174	T	I	transmembrane	neutral
MT-CO3	93	F	C	transmembrane	neutral
MT-ND4L	63	M	I	transmembrane	neutral
MT-CYB	158	T	P	intermembrane	neutral
MT-CO2	92	D	Y	intermembrane	neutral
MT-ND3	8	M	V	transmembrane	neutral
MT-ND6	31	V	A	transmembrane	neutral
MT-ND1	196	T	A	matrix	neutral
MT-ND6	151	W	R	transmembrane	neutral
MT-ATP6	7	A	T	intermembrane	neutral
MT-ATP6	192	I	V	transmembrane	neutral
MT-ND5	500	T	S	transmembrane	neutral
MT-CO1	456	V	A	transmembrane	neutral
MT-ND4	446	L	P	transmembrane	neutral
MT-CYB	172	S	N	intermembrane	neutral
MT-ND5	190	I	M	transmembrane	neutral
MT-ND2	280	T	A	transmembrane	neutral
MT-ND5	99	S	P	transmembrane	neutral
MT-ND6	66	V	I	transmembrane	neutral
MT-CYB	234	L	F	transmembrane	neutral
MT-CYB	338	I	T	transmembrane	neutral
MT-ND1	318	T	A	intermembrane	neutral
MT-CO2	54	N	S	matrix	neutral
MT-ATP8	41	P	L	matrix	neutral
MT-CYB	372	I	F	transmembrane	neutral
MT-ND2	270	F	L	transmembrane	neutral
MT-ND2	14	F	L	transmembrane	neutral
MT-CO1	230	L	R	transmembrane	neutral
MT-ND5	492	A	T	intermembrane	neutral
MT-CO2	91	N	Y	intermembrane	neutral
MT-CYB	299	L	P	transmembrane	neutral
MT-CO1	374	V	M	transmembrane	neutral
MT-CYB	314	S	G	matrix	neutral
MT-CYB	200	L	S	transmembrane	neutral
MT-ND5	485	Y	S	intermembrane	neutral
MT-CO2	15	P	T	transmembrane	neutral
MT-ATP8	8	V	M	transmembrane	neutral
MT-CO1	502	Y	H	matrix	neutral
MT-ND5	382	G	E	transmembrane	neutral
MT-ND4	18	S	C	transmembrane	neutral
MT-ND5	516	P	A	transmembrane	neutral
MT-CO2	175	I	V	intermembrane	neutral
MT-ATP8	36	P	S	matrix	neutral
MT-ATP6	157	A	G	transmembrane	neutral
MT-ND4	170	T	I	transmembrane	neutral
MT-CO2	30	I	T	transmembrane	neutral
MT-ND4	309	F	S	transmembrane	neutral
MT-ND1	27	I	M	transmembrane	neutral
MT-ATP6	221	Y	C	transmembrane	neutral
MT-ND1	96	V	I	intermembrane	neutral
MT-ND1	166	I	T	intermembrane	neutral
MT-ND1	176	L	Q	intermembrane	neutral
MT-ND2	283	A	T	transmembrane	neutral
MT-CO2	26	H	Y	transmembrane	neutral
MT-ATP8	46	N	K	matrix	neutral
MT-CO1	350	V	M	transmembrane	neutral
MT-ND5	394	H	Y	transmembrane	neutral
MT-ND5	489	T	A	intermembrane	neutral
MT-ATP8	52	E	Q	matrix	neutral
MT-ND1	1	M	L	transmembrane	neutral
MT-ATP6	33	T	I	matrix	neutral
MT-ND4L	69	C	R	transmembrane	neutral
MT-ND1	39	V	G	matrix	neutral
MT-ND5	270	S	N	intermembrane	neutral
MT-CYB	40	C	R	transmembrane	neutral
MT-ATP8	18	L	F	transmembrane	neutral
MT-CO2	115	G	E	intermembrane	neutral
MT-ND4	129	T	S	transmembrane	neutral
MT-CO3	183	E	K	transmembrane	neutral
MT-ND4L	73	V	M	transmembrane	neutral
MT-ND1	15	I	T	transmembrane	neutral
MT-ND5	25	N	S	transmembrane	neutral
MT-ND2	77	N	K	transmembrane	neutral
MT-CYB	368	T	A	transmembrane	neutral
MT-ATP6	25	L	P	transmembrane	neutral
MT-ND4	70	T	A	transmembrane	neutral
MT-ND5	99	S	A	transmembrane	neutral
MT-ND4	274	S	P	transmembrane	neutral
MT-ND1	67	T	I	matrix	neutral
MT-ND1	157	S	N	transmembrane	neutral
MT-ND5	34	H	Y	matrix	neutral
MT-CYB	172	S	R	intermembrane	neutral
MT-ATP6	113	V	M	transmembrane	neutral
MT-ATP6	14	I	M	transmembrane	neutral
MT-ND5	515	S	P	transmembrane	neutral
MT-ND6	72	A	P	transmembrane	neutral
MT-CO1	223	A	G	intermembrane	neutral
MT-CO1	172	K	N	matrix	neutral
MT-ATP8	18	L	I	transmembrane	neutral
MT-CO3	129	V	L	transmembrane	neutral
MT-ATP8	63	S	L	matrix	neutral
MT-CYB	152	A	T	intermembrane	neutral
MT-CO3	88	T	A	transmembrane	neutral
MT-ND2	220	N	S	transmembrane	neutral
MT-ND5	506	Y	H	transmembrane	neutral
MT-ND4L	58	I	T	transmembrane	neutral
MT-ND5	96	V	G	transmembrane	neutral
MT-ND2	31	V	G	transmembrane	neutral
MT-ATP8	35	L	R	matrix	neutral
MT-ND4	270	I	M	transmembrane	neutral
MT-ND5	88	M	T	transmembrane	neutral
MT-CYB	182	H	Y	transmembrane	neutral
MT-ATP6	37	L	I	matrix	neutral
MT-ND1	27	I	T	transmembrane	neutral
MT-CO3	239	A	V	transmembrane	neutral
MT-CO1	408	T	A	transmembrane	neutral
MT-ND1	81	I	L	transmembrane	neutral
MT-CO3	122	T	I	intermembrane	neutral
MT-ND6	81	A	T	matrix	neutral
MT-CO2	207	M	I	intermembrane	neutral
MT-ND1	35	K	M	matrix	neutral
MT-ND5	339	L	M	transmembrane	neutral
MT-ND6	41	V	A	transmembrane	neutral
MT-ATP8	37	P	L	matrix	neutral
MT-CO1	383	M	T	transmembrane	neutral
MT-ND4	79	A	V	transmembrane	neutral
MT-ATP6	143	I	T	matrix	neutral
MT-CYB	79	I	L	transmembrane	neutral
MT-ND2	145	I	L	matrix	neutral
MT-CYB	151	S	P	intermembrane	neutral
MT-ND1	281	R	H	matrix	neutral
MT-ATP8	6	T	A	intermembrane	neutral
MT-ATP6	6	F	V	intermembrane	neutral
MT-ATP6	201	I	M	transmembrane	neutral
MT-CO2	22	T	I	transmembrane	neutral
MT-CYB	78	I	T	transmembrane	neutral
MT-ATP8	58	I	T	matrix	neutral
MT-CO3	112	L	S	intermembrane	neutral
MT-ND5	149	I	V	transmembrane	neutral
MT-CYB	70	T	S	intermembrane	neutral
MT-ND2	210	I	V	transmembrane	neutral
MT-CO1	318	V	I	transmembrane	neutral
MT-ATP6	83	N	S	intermembrane	neutral
MT-ATP6	136	P	S	matrix	neutral
MT-CO1	350	V	G	transmembrane	neutral
MT-ND3	25	P	Q	matrix	neutral
MT-ND5	389	F	L	transmembrane	neutral
MT-ATP6	58	M	I	transmembrane	neutral
MT-ND4	110	F	L	transmembrane	neutral
MT-CO1	155	V	L	transmembrane	neutral
MT-CYB	236	L	P	transmembrane	neutral
MT-ATP6	60	M	T	transmembrane	neutral
MT-ND6	106	V	A	transmembrane	neutral
MT-ND2	202	I	T	transmembrane	neutral
MT-CO2	182	T	I	intermembrane	neutral
MT-ATP6	80	A	V	intermembrane	neutral
MT-CO3	196	T	A	transmembrane	neutral
MT-ATP8	23	I	L	transmembrane	neutral
MT-ND4	435	T	I	transmembrane	neutral
MT-ND5	476	S	A	intermembrane	neutral
MT-ND5	531	S	C	matrix	neutral
MT-ND1	48	P	A	matrix	neutral
MT-ND3	114	T	I	matrix	neutral
MT-ND6	159	T	P	matrix	neutral
MT-CO3	26	L	M	transmembrane	neutral
MT-ND2	83	Q	L	matrix	neutral
MT-ND2	185	T	A	transmembrane	neutral
MT-ND1	112	A	T	transmembrane	neutral
MT-CO2	152	M	L	intermembrane	neutral
MT-CYB	334	I	T	transmembrane	neutral
MT-ND6	94	V	A	transmembrane	neutral
MT-ND3	9	I	V	transmembrane	neutral
MT-ND1	161	N	T	intermembrane	neutral
MT-ND5	137	L	M	transmembrane	neutral
MT-CYB	8	N	K	matrix	neutral
MT-ATP6	135	T	A	matrix	neutral
MT-ND4L	13	T	P	transmembrane	neutral
MT-ND1	31	M	T	matrix	neutral
MT-ATP6	147	I	V	matrix	neutral
MT-CYB	188	I	V	transmembrane	neutral
MT-ND2	31	V	M	transmembrane	neutral
MT-ATP6	185	N	D	transmembrane	neutral
MT-CYB	283	S	P	intermembrane	neutral
MT-CYB	164	I	M	intermembrane	neutral
MT-CO1	248	L	R	transmembrane	neutral
MT-CO3	35	F	L	transmembrane	neutral
MT-ND6	97	A	V	transmembrane	neutral
MT-CYB	7	T	S	matrix	neutral
MT-ND4L	54	L	I	intermembrane	neutral
MT-ND4	76	T	K	transmembrane	neutral
MT-ND4	387	S	A	transmembrane	neutral
MT-ND1	27	I	F	transmembrane	neutral
MT-ATP6	137	L	F	matrix	neutral
MT-CO1	346	F	Y	transmembrane	neutral
MT-ATP6	33	T	S	matrix	neutral
MT-CYB	23	T	A	matrix	neutral
MT-ND1	242	F	S	intermembrane	neutral
MT-ND6	89	L	F	matrix	neutral
MT-CO3	44	M	V	transmembrane	neutral
MT-CYB	191	A	D	transmembrane	neutral

## Sheet: VALIDATION_SET
GENE	AA_position	Wild_AA	Mutant_AA	Domain	Phenotype
MT-ND1	215	Y	H	matrix	damaging
MT-ND6	63	M	V	transmembrane	damaging
MT-ND1	132	A	T	transmembrane	damaging
MT-ATP6	156	L	R	transmembrane	damaging
MT-ND1	128	A	T	transmembrane	damaging
MT-ND1	143	E	K	transmembrane	damaging
MT-ATP6	167	G	S	transmembrane	damaging
MT-ND1	25	R	Q	transmembrane	damaging
MT-ND3	34	S	P	matrix	damaging
MT-ND1	59	E	K	matrix	damaging
MT-ATP6	169	L	P	transmembrane	damaging
MT-ND4	158	L	P	transmembrane	damaging
MT-ND5	393	D	G	transmembrane	damaging
MT-CO2	1	M	T	intermembrane	damaging
MT-ATP6	168	H	R	transmembrane	damaging
MT-ND1	214	E	K	matrix	damaging
MT-ATP6	170	L	P	transmembrane	damaging
MT-ATP6	162	A	V	transmembrane	damaging
MT-ND1	289	L	M	transmembrane	damaging
MT-ATP6	155	A	P	transmembrane	damaging
MT-ND4L	65	V	A	transmembrane	damaging
MT-ND6	60	L	S	transmembrane	damaging
MT-ND1	131	G	S	transmembrane	damaging
MT-ND5	30	N	D	transmembrane	neutral
MT-ND5	482	I	M	intermembrane	neutral
MT-CO1	120	A	T	intermembrane	neutral
MT-CO3	153	E	K	transmembrane	neutral
MT-ND4	434	N	H	transmembrane	neutral
MT-CO2	22	T	S	transmembrane	neutral
MT-CO2	95	L	F	intermembrane	neutral
MT-CYB	321	S	T	matrix	neutral
MT-ND1	218	G	D	matrix	neutral
MT-ND4	35	S	N	transmembrane	neutral
MT-ND3	112	D	E	matrix	neutral
MT-ND4L	79	V	I	transmembrane	neutral
MT-ATP6	54	S	L	transmembrane	neutral
MT-ND2	157	L	F	transmembrane	neutral
MT-CO2	223	P	S	intermembrane	neutral
MT-CO1	185	V	I	transmembrane	neutral
MT-CO3	5	S	L	matrix	neutral
MT-ND2	339	I	V	matrix	neutral
MT-CO1	337	A	P	transmembrane	neutral
MT-CO3	144	I	V	transmembrane	neutral
MT-CYB	295	L	S	transmembrane	neutral
MT-ND2	11	S	T	transmembrane	neutral
MT-CYB	62	A	V	intermembrane	neutral
MT-ND1	21	M	T	transmembrane	neutral
MT-CO3	255	S	F	transmembrane	neutral
MT-CYB	240	M	T	transmembrane	neutral
MT-ATP6	183	T	P	intermembrane	neutral
MT-ATP8	66	P	L	matrix	neutral
MT-ND2	57	I	T	transmembrane	neutral
MT-ND3	53	M	V	transmembrane	neutral
MT-CYB	256	Y	H	intermembrane	neutral
MT-ND2	227	T	A	intermembrane	neutral
MT-CO1	152	L	M	transmembrane	neutral
MT-ATP6	188	S	P	transmembrane	neutral
MT-ND3	103	A	T	transmembrane	neutral
MT-CO3	61	V	L	transmembrane	neutral
MT-ND1	113	V	A	transmembrane	neutral
MT-CO3	40	M	V	intermembrane	neutral
MT-CO3	214	F	L	transmembrane	neutral
MT-CYB	159	D	N	intermembrane	neutral
MT-ND5	467	L	F	intermembrane	neutral
MT-CYB	85	N	Y	transmembrane	neutral
MT-ND5	518	C	Y	transmembrane	neutral
MT-ND1	144	V	I	transmembrane	neutral
MT-ND3	46	P	S	matrix	neutral
MT-ATP6	189	T	M	transmembrane	neutral
MT-ND1	29	G	A	matrix	neutral
MT-ND2	150	N	D	transmembrane	neutral
MT-CO3	192	I	F	transmembrane	neutral
MT-ND2	246	S	P	transmembrane	neutral
MT-ND5	288	A	T	transmembrane	neutral
MT-ATP6	66	R	Q	transmembrane	neutral
MT-ND5	557	W	C	matrix	neutral
MT-CO2	185	T	I	intermembrane	neutral
MT-ND2	13	I	V	transmembrane	neutral
MT-CYB	236	L	I	transmembrane	neutral
MT-ND2	141	I	V	transmembrane	neutral
MT-CYB	42	I	V	transmembrane	neutral
MT-ND4	41	F	C	transmembrane	neutral
MT-CO1	282	F	L	transmembrane	neutral
MT-CO1	135	N	S	intermembrane	neutral
MT-ND5	180	I	M	transmembrane	neutral
MT-ATP6	184	I	T	intermembrane	neutral
MT-CO3	27	M	V	transmembrane	neutral
MT-ATP6	143	I	V	matrix	neutral
MT-ND6	45	N	S	transmembrane	neutral
MT-ATP8	2	P	T	intermembrane	neutral
MT-ATP8	50	P	S	matrix	neutral
MT-CO3	178	A	S	transmembrane	neutral
MT-CYB	155	Y	H	intermembrane	neutral
MT-CO1	215	L	P	intermembrane	neutral
MT-ATP6	182	S	P	intermembrane	neutral
MT-ND1	289	L	Q	transmembrane	neutral
MT-ND1	81	I	V	transmembrane	neutral
MT-ND5	127	T	A	transmembrane	neutral
MT-CYB	52	A	T	transmembrane	neutral
MT-ND2	331	A	V	transmembrane	neutral
MT-ND5	8	T	A	intermembrane	neutral
MT-ND6	10	V	A	transmembrane	neutral
MT-CO1	482	V	A	matrix	neutral
MT-CO1	274	V	I	transmembrane	neutral
MT-ND5	412	T	P	transmembrane	neutral
MT-ND1	55	L	F	matrix	neutral
MT-ATP6	187	P	L	transmembrane	neutral
MT-CO1	181	T	M	matrix	neutral
MT-CYB	167	G	S	intermembrane	neutral
MT-ND6	117	N	D	intermembrane	neutral
MT-CO1	317	G	A	transmembrane	neutral
MT-ND5	239	G	S	transmembrane	neutral
MT-CO3	230	K	E	matrix	neutral
MT-ND5	154	L	P	transmembrane	neutral
MT-ND1	237	L	F	transmembrane	neutral
MT-ND2	206	T	I	transmembrane	neutral
MT-CYB	302	A	T	transmembrane	neutral
MT-CO3	229	S	P	matrix	neutral
MT-ND6	91	S	G	transmembrane	neutral
MT-ATP6	62	N	D	transmembrane	neutral
MT-CO1	391	G	A	transmembrane	neutral
MT-ND1	5	N	D	transmembrane	neutral
MT-ND5	597	L	P	transmembrane	neutral
MT-ATP6	195	I	V	transmembrane	neutral
MT-CO2	118	F	C	intermembrane	neutral
MT-ND5	331	T	A	transmembrane	neutral
MT-ATP6	182	S	L	intermembrane	neutral
MT-ND5	424	T	A	transmembrane	neutral
MT-ATP6	73	V	M	intermembrane	neutral
MT-ND2	244	I	M	transmembrane	neutral
MT-ATP6	194	T	A	transmembrane	neutral
MT-CO1	128	V	I	intermembrane	neutral
MT-CO3	2	T	I	matrix	neutral
MT-ND2	260	F	Y	transmembrane	neutral
MT-CYB	255	N	D	intermembrane	neutral
MT-ND4	275	I	V	transmembrane	neutral
MT-ND5	55	M	I	transmembrane	neutral
MT-CO3	103	H	P	transmembrane	neutral
MT-ND2	20	T	A	transmembrane	neutral
MT-ATP6	23	I	V	transmembrane	neutral
MT-CO2	221	M	T	intermembrane	neutral
MT-CYB	56	S	L	intermembrane	neutral
MT-CO3	258	W	G	intermembrane	neutral
MT-CO3	19	T	A	transmembrane	neutral
MT-CO1	449	T	A	transmembrane	neutral
MT-ND5	323	H	Y	transmembrane	neutral
MT-ND1	153	T	A	transmembrane	neutral
MT-ATP8	61	L	P	matrix	neutral
MT-ATP6	116	G	S	transmembrane	neutral
MT-ND5	440	L	F	matrix	neutral
MT-CYB	41	L	Q	transmembrane	neutral
MT-ND1	164	T	S	intermembrane	neutral
MT-ND1	239	T	S	transmembrane	neutral
MT-CO1	317	G	S	transmembrane	neutral
MT-ND5	4	H	Y	intermembrane	neutral
MT-CO2	56	S	P	matrix	neutral
MT-CYB	98	I	V	transmembrane	neutral
MT-CO1	472	I	N	transmembrane	neutral
MT-ND5	27	N	S	transmembrane	neutral
MT-ND2	323	T	I	transmembrane	neutral
MT-CO2	132	D	G	intermembrane	neutral
MT-ND4	317	I	V	transmembrane	neutral
MT-ND1	128	A	P	transmembrane	neutral
MT-ND1	61	L	Q	matrix	neutral
MT-CO3	230	K	Q	matrix	neutral
MT-CO1	394	I	V	transmembrane	neutral
MT-ND1	15	I	M	transmembrane	neutral
MT-ND1	137	A	P	transmembrane	neutral
MT-CO3	88	T	I	transmembrane	neutral
MT-ND5	371	T	I	transmembrane	neutral
MT-ND5	1	M	T	intermembrane	neutral
MT-ND5	190	I	S	transmembrane	neutral
MT-ND5	432	T	A	matrix	neutral
MT-ND4	350	T	A	matrix	neutral
MT-ATP8	23	I	V	transmembrane	neutral
MT-ND1	260	V	I	transmembrane	neutral
MT-ND6	33	I	L	transmembrane	neutral
MT-ND4	446	L	H	transmembrane	neutral
MT-ND4	166	Y	H	transmembrane	neutral
MT-ND4L	25	H	R	transmembrane	neutral
MT-CO1	188	V	I	transmembrane	neutral
MT-CO3	139	A	T	transmembrane	neutral
MT-ND5	93	A	S	transmembrane	neutral
MT-ND6	37	V	A	transmembrane	neutral
MT-CO1	49	G	S	intermembrane	neutral
MT-ATP6	60	M	V	transmembrane	neutral
MT-ND5	69	A	V	intermembrane	neutral
MT-CO3	33	M	I	transmembrane	neutral
MT-CO2	159	V	I	intermembrane	neutral
MT-CO3	28	T	A	transmembrane	neutral
MT-ND5	169	I	V	transmembrane	neutral
MT-ND2	278	I	T	transmembrane	neutral
MT-ND3	9	I	T	transmembrane	neutral
MT-ND5	438	P	T	matrix	neutral
MT-CO1	268	F	C	matrix	neutral
MT-ND5	461	S	G	transmembrane	neutral
MT-ND5	579	T	A	matrix	neutral
MT-ND1	131	G	C	transmembrane	neutral
MT-CYB	255	N	T	intermembrane	neutral
MT-CO1	490	M	T	matrix	neutral
MT-ATP6	71	M	T	intermembrane	neutral
MT-ND2	135	K	N	transmembrane	neutral
MT-CO2	191	V	L	intermembrane	neutral
MT-ND5	544	T	M	matrix	neutral
MT-ATP6	194	T	M	transmembrane	neutral
MT-ND4L	57	N	S	transmembrane	neutral
MT-ND2	205	L	M	transmembrane	neutral
MT-ND5	371	T	N	transmembrane	neutral
MT-CO1	50	N	S	intermembrane	neutral
MT-ND4	25	I	V	transmembrane	neutral
MT-CYB	353	V	M	transmembrane	neutral
MT-CO3	73	P	L	transmembrane	neutral
MT-CO1	53	I	V	transmembrane	neutral
MT-ATP8	32	N	K	matrix	neutral
MT-CYB	218	I	V	matrix	neutral
MT-ND1	126	N	K	matrix	neutral
MT-ND1	74	A	G	transmembrane	neutral
MT-ATP6	151	I	T	transmembrane	neutral
MT-ND2	297	I	T	transmembrane	neutral
MT-ND5	63	I	V	transmembrane	neutral
MT-CO3	236	E	K	transmembrane	neutral
MT-ND4	211	G	R	matrix	neutral
MT-CYB	299	L	F	transmembrane	neutral
MT-ND4	15	T	M	transmembrane	neutral
MT-CYB	60	S	W	intermembrane	neutral
MT-ATP6	185	N	S	transmembrane	neutral
MT-CO1	83	V	A	transmembrane	neutral
MT-ND6	121	V	A	intermembrane	neutral
MT-CYB	54	H	Q	intermembrane	neutral
MT-CO1	397	F	L	matrix	neutral
MT-ND5	190	I	V	transmembrane	neutral
MT-ND2	277	I	V	transmembrane	neutral
MT-ND1	239	T	A	transmembrane	neutral
MT-CYB	244	L	M	transmembrane	neutral
MT-CO3	84	I	V	transmembrane	neutral
MT-ND5	562	L	V	matrix	neutral
MT-ND6	134	L	M	intermembrane	neutral
MT-CYB	123	T	A	transmembrane	neutral
MT-ATP6	109	W	L	transmembrane	neutral
MT-CO3	22	L	F	transmembrane	neutral
MT-ND1	116	I	V	transmembrane	neutral
MT-CO3	155	N	S	matrix	neutral
MT-CYB	370	S	A	transmembrane	neutral
MT-ATP6	106	I	T	transmembrane	neutral
MT-ND1	215	Y	N	matrix	neutral
MT-CYB	241	T	M	transmembrane	neutral
MT-ND2	222	N	S	transmembrane	neutral
MT-ATP8	23	I	T	transmembrane	neutral
MT-CO3	95	A	V	transmembrane	neutral
MT-ND5	70	T	A	intermembrane	neutral
MT-CYB	349	I	V	transmembrane	neutral
MT-ND5	442	N	D	matrix	neutral
MT-CYB	356	V	G	transmembrane	neutral
MT-CYB	237	L	I	transmembrane	neutral
MT-ATP6	205	A	V	transmembrane	neutral
MT-ND4	374	N	K	transmembrane	neutral
MT-ND2	286	T	S	transmembrane	neutral
MT-ND5	531	S	T	matrix	neutral
MT-ND5	160	A	S	matrix	neutral
MT-CO3	54	M	T	transmembrane	neutral
MT-CYB	292	L	R	transmembrane	neutral
MT-ND4L	58	I	F	transmembrane	neutral
MT-CO3	8	Y	H	matrix	neutral
MT-ND3	17	L	Q	transmembrane	neutral
MT-CO1	468	M	L	transmembrane	neutral
MT-CO3	256	I	T	intermembrane	neutral
MT-ATP6	60	M	I	transmembrane	neutral
MT-ND5	467	L	I	intermembrane	neutral
MT-CO3	190	D	G	intermembrane	neutral
MT-ND3	114	T	S	matrix	neutral
MT-CO3	241	Y	S	transmembrane	neutral
MT-CO1	482	V	I	matrix	neutral
MT-ATP6	187	P	T	transmembrane	neutral
MT-ND6	165	Y	C	matrix	neutral
MT-CYB	360	T	A	transmembrane	neutral
MT-ND2	284	T	A	transmembrane	neutral
MT-CYB	284	V	I	intermembrane	neutral
MT-ATP6	164	I	T	transmembrane	neutral
MT-CO1	198	S	Y	transmembrane	neutral
MT-ND4	120	I	V	transmembrane	neutral
MT-ATP8	47	Y	H	matrix	neutral
MT-ATP8	28	M	T	matrix	neutral
MT-ATP6	11	A	V	transmembrane	neutral
MT-CO1	122	A	V	intermembrane	neutral
MT-CO2	227	L	P	intermembrane	neutral
MT-CYB	118	I	V	transmembrane	neutral
MT-CYB	368	T	I	transmembrane	neutral
MT-CO2	150	I	V	intermembrane	neutral
MT-CO1	469	I	T	transmembrane	neutral
MT-ND2	143	Y	H	transmembrane	neutral
MT-ATP8	64	L	S	matrix	neutral
MT-ATP6	43	I	T	matrix	neutral
MT-ND2	127	G	S	transmembrane	neutral
MT-ND5	577	T	A	matrix	neutral
MT-CYB	212	T	I	matrix	neutral
MT-CO1	73	I	V	transmembrane	neutral
MT-CO2	67	I	T	transmembrane	neutral
MT-ATP6	44	T	I	matrix	neutral
MT-ND4	393	L	V	transmembrane	neutral
MT-CO2	129	E	G	intermembrane	neutral
MT-CYB	252	D	N	intermembrane	neutral
MT-ATP6	180	A	T	intermembrane	neutral
MT-ND3	13	L	M	transmembrane	neutral
MT-ATP6	32	P	L	matrix	neutral
MT-ATP6	140	M	I	matrix	neutral
MT-ATP6	224	D	N	matrix	neutral
MT-ND5	182	F	L	transmembrane	neutral
MT-ATP6	79	I	T	intermembrane	neutral
MT-ATP8	59	C	Y	matrix	neutral
MT-CO2	135	L	F	intermembrane	neutral
MT-CYB	308	H	N	transmembrane	neutral
MT-CO2	43	F	S	transmembrane	neutral
MT-ATP6	16	G	D	transmembrane	neutral
MT-CO3	37	F	S	intermembrane	neutral
MT-CYB	345	Y	H	transmembrane	neutral
MT-ND5	477	P	L	intermembrane	neutral
MT-CYB	247	P	Q	intermembrane	neutral
MT-ND2	186	H	R	transmembrane	neutral
MT-ND4	345	S	T	matrix	neutral
MT-CYB	37	L	P	transmembrane	neutral
MT-CO2	114	G	S	intermembrane	neutral
MT-CO1	148	F	L	transmembrane	neutral
MT-ND5	151	S	C	transmembrane	neutral
MT-ND4	230	V	L	transmembrane	neutral
MT-ND4	118	F	Y	transmembrane	neutral
MT-ND2	247	T	A	transmembrane	neutral
MT-CYB	251	G	D	intermembrane	neutral
MT-CO3	248	V	I	transmembrane	neutral
MT-ND1	229	T	A	transmembrane	neutral
MT-ND3	18	M	V	transmembrane	neutral
MT-CO1	409	Y	C	transmembrane	neutral
MT-ND2	121	G	S	transmembrane	neutral
MT-CO3	143	S	A	transmembrane	neutral
MT-ND2	6	Q	K	transmembrane	neutral
MT-ND5	234	P	S	transmembrane	neutral
MT-CYB	226	I	V	transmembrane	neutral
MT-CO3	187	T	A	intermembrane	neutral
MT-ND5	491	L	F	intermembrane	neutral
MT-ND2	200	M	I	transmembrane	neutral
MT-CO3	248	V	G	transmembrane	neutral
MT-ND2	30	W	R	transmembrane	neutral
MT-ND5	499	L	M	transmembrane	neutral
MT-ND6	103	V	M	transmembrane	neutral
MT-CYB	303	M	L	transmembrane	neutral
MT-CO2	86	M	L	transmembrane	neutral
MT-ND6	94	V	M	transmembrane	neutral
MT-CYB	266	P	L	intermembrane	neutral
MT-CO3	154	N	S	matrix	neutral
MT-CO2	63	T	A	transmembrane	neutral
MT-CYB	359	F	S	transmembrane	neutral
MT-ATP6	115	M	T	transmembrane	neutral
MT-ND5	505	N	H	transmembrane	neutral
MT-CO3	226	H	Y	matrix	neutral
MT-CO1	484	M	V	matrix	neutral
MT-CO3	199	V	M	transmembrane	neutral
MT-ND6	109	Y	C	transmembrane	neutral
MT-CYB	343	V	M	intermembrane	neutral
MT-CYB	4	M	V	matrix	neutral
MT-ND4	190	W	S	transmembrane	neutral
MT-ND4	146	G	D	transmembrane	neutral
MT-ND2	319	H	Y	transmembrane	neutral
MT-ND5	22	T	N	transmembrane	neutral
MT-ND6	85	G	E	matrix	neutral
MT-ATP6	37	L	P	matrix	neutral
MT-CYB	32	N	S	matrix	neutral
MT-ND3	42	D	E	matrix	neutral
MT-CYB	109	Y	N	matrix	neutral
MT-CYB	140	F	L	intermembrane	neutral
MT-ND4	346	Q	H	matrix	neutral
MT-ATP6	11	A	P	transmembrane	neutral
MT-CYB	27	I	T	matrix	neutral
MT-ND1	119	S	A	transmembrane	neutral
MT-ND2	122	T	A	transmembrane	neutral
MT-ND4	396	T	M	transmembrane	neutral
MT-ND1	307	M	V	transmembrane	neutral
MT-CO3	180	E	K	transmembrane	neutral
MT-ND2	285	I	L	transmembrane	neutral
MT-CO3	208	V	A	transmembrane	neutral
MT-ND6	44	L	M	transmembrane	neutral
MT-CO3	10	M	V	matrix	neutral
MT-ND3	89	M	V	transmembrane	neutral
MT-CYB	191	A	V	transmembrane	neutral
MT-ATP6	30	L	S	matrix	neutral
MT-ND6	34	V	A	transmembrane	neutral
MT-ATP6	110	A	V	transmembrane	neutral
MT-CYB	330	A	T	transmembrane	neutral
MT-ND6	34	V	I	transmembrane	neutral
MT-ATP6	112	T	M	transmembrane	neutral
MT-ATP6	55	K	E	transmembrane	neutral
MT-ATP6	157	A	T	transmembrane	neutral
MT-ND2	160	L	M	transmembrane	neutral
MT-ND5	274	Q	R	transmembrane	neutral
MT-CYB	16	H	Q	matrix	neutral
MT-ND5	171	A	V	transmembrane	neutral
MT-ND1	259	F	C	transmembrane	neutral
MT-CO1	430	F	L	transmembrane	neutral
MT-CO3	55	Y	C	transmembrane	neutral
MT-CYB	345	Y	F	transmembrane	neutral
MT-ND2	216	F	V	transmembrane	neutral
MT-CYB	302	A	V	transmembrane	neutral
MT-CYB	161	V	I	intermembrane	neutral
MT-CO3	93	F	Y	transmembrane	neutral
MT-ND4	424	N	K	matrix	neutral
MT-ND4	6	V	A	intermembrane	neutral
MT-CYB	325	Y	H	transmembrane	neutral
MT-CO2	59	Q	R	matrix	neutral
MT-ND5	480	T	A	intermembrane	neutral
MT-CYB	75	Y	H	intermembrane	neutral
MT-ND2	317	F	L	transmembrane	neutral
MT-CO2	179	L	V	intermembrane	neutral
MT-ATP8	59	C	W	matrix	neutral
MT-CYB	186	P	S	transmembrane	neutral
MT-ND2	71	L	M	transmembrane	neutral
MT-ND4	423	I	T	matrix	neutral
MT-ND2	53	T	A	transmembrane	neutral
MT-ND1	7	L	M	transmembrane	neutral
MT-ND6	132	S	P	intermembrane	neutral
MT-CO1	419	I	V	transmembrane	neutral
MT-CO1	254	I	V	transmembrane	neutral
MT-ATP6	221	Y	N	transmembrane	neutral
MT-CYB	349	I	M	transmembrane	neutral
MT-CO3	181	Y	H	transmembrane	neutral
MT-ND4L	71	A	T	transmembrane	neutral
MT-ND6	16	F	S	transmembrane	neutral
MT-ND6	20	S	F	transmembrane	neutral
MT-CYB	380	A	P	matrix	neutral
MT-ND6	132	S	T	intermembrane	neutral
MT-CO3	172	Y	C	transmembrane	neutral
MT-ATP6	111	G	S	transmembrane	neutral
MT-ND5	308	S	C	transmembrane	neutral
MT-ND6	44	L	P	transmembrane	neutral
MT-ND5	428	L	I	transmembrane	neutral
MT-ND1	72	I	V	matrix	neutral
MT-CO3	256	I	L	intermembrane	neutral
MT-ND5	127	T	I	transmembrane	neutral
MT-ND2	11	S	P	transmembrane	neutral
MT-CYB	29	A	T	matrix	neutral
MT-ATP6	65	G	A	transmembrane	neutral
MT-ND1	10	I	N	transmembrane	neutral
MT-ND1	89	L	F	intermembrane	neutral
MT-CO1	46	N	T	intermembrane	neutral
MT-ND2	92	Q	K	matrix	neutral
MT-ATP8	14	T	I	transmembrane	neutral
MT-ATP8	48	N	S	matrix	neutral
MT-CO1	199	L	V	transmembrane	neutral
MT-CO3	41	T	A	transmembrane	neutral
MT-ND5	105	L	Q	transmembrane	neutral
MT-ATP6	135	T	K	matrix	neutral
MT-ND2	343	M	V	matrix	neutral
MT-CO1	128	V	A	intermembrane	neutral
MT-CYB	29	A	V	matrix	neutral
MT-ND2	202	I	V	transmembrane	neutral
MT-ND1	30	Y	H	matrix	neutral
MT-CYB	339	G	E	transmembrane	neutral
MT-CYB	78	I	V	transmembrane	neutral
MT-CO2	16	I	T	transmembrane	neutral
MT-ND5	478	F	I	intermembrane	neutral
MT-ND1	258	Y	C	transmembrane	neutral
MT-ND1	216	A	T	matrix	neutral
MT-ATP6	225	N	S	matrix	neutral
MT-CYB	46	T	P	transmembrane	neutral
MT-CYB	109	Y	C	matrix	neutral
MT-CYB	20	D	N	matrix	neutral
MT-ATP6	41	R	Q	matrix	neutral
MT-ND5	210	L	P	transmembrane	neutral
MT-ATP6	3	E	K	intermembrane	neutral
MT-CO2	225	F	I	intermembrane	neutral
MT-CO1	487	E	K	matrix	neutral
MT-CO3	254	V	A	transmembrane	neutral
MT-CO1	144	D	N	transmembrane	neutral
MT-ATP6	80	A	T	intermembrane	neutral
MT-ND4	404	A	V	transmembrane	neutral
MT-CO3	152	M	V	transmembrane	neutral
MT-ND6	162	V	A	matrix	neutral
MT-CO3	84	I	L	transmembrane	neutral
MT-ATP8	18	L	P	transmembrane	neutral
MT-CO1	450	W	R	transmembrane	neutral
MT-ND5	349	N	S	transmembrane	neutral
MT-ND5	541	G	A	matrix	neutral
MT-CO1	51	D	G	intermembrane	neutral
MT-ND5	69	A	T	intermembrane	neutral
MT-CYB	112	T	A	transmembrane	neutral
MT-ATP6	149	L	R	matrix	neutral
MT-CYB	158	T	M	intermembrane	neutral
MT-ATP6	2	N	D	intermembrane	neutral
MT-ATP8	42	M	L	matrix	neutral
MT-CO1	53	I	L	transmembrane	neutral
MT-ND5	495	F	L	transmembrane	neutral
MT-ND2	164	A	P	transmembrane	neutral
MT-ND1	293	F	C	transmembrane	neutral
MT-ND4	137	G	S	matrix	neutral
MT-ND4	52	C	Y	intermembrane	neutral
MT-ATP6	112	T	P	transmembrane	neutral
MT-ND5	469	T	A	intermembrane	neutral
MT-ND1	309	I	V	transmembrane	neutral
MT-CO2	4	A	T	intermembrane	neutral
MT-ND5	210	L	I	transmembrane	neutral
MT-ATP6	112	T	A	transmembrane	neutral
MT-CYB	328	L	P	transmembrane	neutral
MT-CO2	90	V	I	intermembrane	neutral
MT-ND5	44	F	S	transmembrane	neutral
MT-ND4L	69	C	W	transmembrane	neutral
MT-CO3	205	G	E	transmembrane	neutral
MT-ND2	329	L	I	transmembrane	neutral
MT-CO1	391	G	E	transmembrane	neutral
MT-ATP8	4	L	P	intermembrane	neutral
MT-ND5	80	F	L	intermembrane	neutral
MT-ATP6	167	G	A	transmembrane	neutral
MT-ATP6	48	W	S	matrix	neutral
MT-ND2	259	G	S	transmembrane	neutral
MT-ND4	445	L	F	transmembrane	neutral
MT-ATP6	118	R	C	transmembrane	neutral
MT-ND5	515	S	F	transmembrane	neutral
MT-ND2	274	N	D	matrix	neutral
MT-ND1	93	N	S	intermembrane	neutral
MT-ATP8	32	N	S	matrix	neutral
MT-ND6	132	S	L	intermembrane	neutral
MT-CO1	484	M	T	matrix	neutral
MT-CO3	109	T	A	intermembrane	neutral
MT-ND2	166	S	G	transmembrane	neutral
MT-CYB	233	L	F	transmembrane	neutral
MT-ATP6	154	M	V	transmembrane	neutral
MT-ND2	224	S	N	intermembrane	neutral
MT-CO3	75	V	I	transmembrane	neutral
MT-ND5	389	F	Y	transmembrane	neutral
MT-CO1	500	P	L	matrix	neutral
MT-ND5	160	A	V	matrix	neutral
MT-ND4	131	A	T	transmembrane	neutral
MT-ND5	46	I	T	transmembrane	neutral
MT-ND5	518	C	S	transmembrane	neutral
MT-CO1	412	I	T	transmembrane	neutral
MT-CO2	117	I	V	intermembrane	neutral
MT-ND3	34	S	Y	matrix	neutral
MT-ND5	503	D	G	transmembrane	neutral
MT-ND5	2	T	I	intermembrane	neutral
MT-CO3	27	M	T	transmembrane	neutral
MT-CYB	79	I	V	transmembrane	neutral
MT-CO2	77	A	T	transmembrane	neutral
MT-ATP6	217	L	M	transmembrane	neutral
MT-ATP8	59	C	R	matrix	neutral
MT-ATP8	8	V	A	transmembrane	neutral
MT-ATP8	58	I	V	matrix	neutral
MT-CYB	172	S	G	intermembrane	neutral
MT-ND5	185	A	V	transmembrane	neutral
MT-ND2	339	I	M	matrix	neutral
MT-CO1	352	G	C	transmembrane	neutral
MT-ATP6	60	M	L	transmembrane	neutral
MT-CO1	70	V	A	transmembrane	neutral
MT-ATP8	68	S	F	matrix	neutral
MT-CO3	239	A	S	transmembrane	neutral
MT-CYB	16	H	R	matrix	neutral
MT-CO1	488	P	L	matrix	neutral
MT-ND3	16	L	Q	transmembrane	neutral
MT-ND5	398	T	S	transmembrane	neutral
MT-ND4L	29	S	P	transmembrane	neutral
MT-ND5	11	T	A	intermembrane	neutral
MT-ND5	90	I	T	transmembrane	neutral
MT-ND2	164	A	V	transmembrane	neutral
MT-CYB	171	D	G	intermembrane	neutral
MT-ND4	425	N	S	matrix	neutral
MT-CYB	87	A	P	transmembrane	neutral
MT-ATP6	99	S	P	transmembrane	neutral
MT-CO3	125	N	T	intermembrane	neutral
MT-CYB	231	G	S	transmembrane	neutral
MT-CO3	184	S	A	intermembrane	neutral
MT-CO1	301	T	M	transmembrane	neutral
MT-CO1	411	K	Q	transmembrane	neutral
MT-CO1	146	T	I	transmembrane	neutral
MT-ND2	176	R	H	transmembrane	neutral
MT-ND5	52	T	M	transmembrane	neutral
MT-ATP6	48	W	R	matrix	neutral
MT-ATP8	23	I	S	transmembrane	neutral
MT-ND2	191	M	V	matrix	neutral
MT-CO1	15	I	V	transmembrane	neutral
MT-ATP6	30	L	V	matrix	neutral
MT-CYB	230	L	I	transmembrane	neutral
MT-CYB	38	G	S	transmembrane	neutral
MT-ND2	156	T	I	transmembrane	neutral
MT-ND2	55	A	D	transmembrane	neutral
MT-CYB	184	I	M	transmembrane	neutral
MT-ND5	592	F	L	matrix	neutral
MT-ATP8	54	K	E	matrix	neutral
MT-ND5	341	M	I	transmembrane	neutral
MT-ATP6	212	Y	H	transmembrane	neutral
MT-ND5	551	L	H	matrix	neutral
MT-CYB	103	Y	F	transmembrane	neutral
MT-ND6	102	L	V	transmembrane	neutral
MT-CO2	70	A	S	transmembrane	neutral
MT-CYB	45	I	V	transmembrane	neutral
MT-CO3	137	L	S	transmembrane	neutral
MT-CO3	165	I	T	transmembrane	neutral
MT-ND1	267	T	I	transmembrane	neutral
MT-CO2	36	F	L	transmembrane	neutral
MT-ATP8	60	S	L	matrix	neutral
MT-ND3	105	E	K	transmembrane	neutral
MT-CYB	374	N	K	transmembrane	neutral
MT-CO1	95	P	R	transmembrane	neutral
MT-ND5	76	L	F	intermembrane	neutral
MT-ND3	96	I	L	transmembrane	neutral
MT-ND5	19	I	M	transmembrane	neutral
MT-ND1	64	A	T	matrix	neutral
MT-CO3	240	W	G	transmembrane	neutral
MT-CO1	92	M	V	matrix	neutral
MT-ATP6	181	M	V	intermembrane	neutral
MT-CO3	200	A	S	transmembrane	neutral
MT-CO2	21	I	L	transmembrane	neutral
MT-CYB	318	R	P	matrix	neutral
MT-CO2	214	I	V	intermembrane	neutral
MT-ND2	100	M	V	transmembrane	neutral
MT-CO3	208	V	I	transmembrane	neutral
MT-ND1	96	V	A	intermembrane	neutral
MT-ND5	476	S	F	intermembrane	neutral
MT-ATP8	67	Q	R	matrix	neutral
MT-CYB	5	R	G	matrix	neutral
MT-ND4	121	F	L	transmembrane	neutral
MT-ND2	246	S	F	transmembrane	neutral
MT-CO3	199	V	A	transmembrane	neutral
MT-ND4L	59	V	M	transmembrane	neutral
MT-CO3	178	A	V	transmembrane	neutral
MT-ND2	89	T	A	matrix	neutral
MT-ND1	73	T	S	matrix	neutral
MT-ATP6	96	T	A	transmembrane	neutral
MT-ATP6	138	I	V	matrix	neutral
MT-ND6	43	I	V	transmembrane	neutral
MT-ND5	596	I	L	transmembrane	neutral
MT-ATP6	51	K	Q	matrix	neutral
MT-ND1	229	T	M	transmembrane	neutral
MT-CO2	198	E	D	intermembrane	neutral
MT-CO1	43	Q	R	intermembrane	neutral
MT-ATP6	90	H	Y	transmembrane	neutral
MT-ATP8	36	P	H	matrix	neutral
MT-ND1	123	S	L	matrix	neutral
MT-ND5	211	T	A	transmembrane	neutral
MT-ND2	8	V	G	transmembrane	neutral
MT-ND5	485	Y	C	intermembrane	neutral
MT-ND4L	47	M	I	transmembrane	neutral
MT-ND2	64	A	S	transmembrane	neutral
MT-ND5	138	F	Y	transmembrane	neutral
MT-CO1	78	F	S	transmembrane	neutral
MT-ND5	165	N	S	transmembrane	neutral
MT-CYB	338	I	V	transmembrane	neutral
MT-CO2	75	L	F	transmembrane	neutral
MT-ATP6	115	M	L	transmembrane	neutral
MT-ND2	316	Q	R	transmembrane	neutral
MT-ND2	8	V	I	transmembrane	neutral
MT-CO1	513	S	Y	matrix	neutral
MT-ND1	91	M	T	intermembrane	neutral
MT-ATP6	190	L	P	transmembrane	neutral
MT-ND5	209	S	G	transmembrane	neutral
MT-ND6	118	F	L	intermembrane	neutral
MT-ATP8	44	M	T	matrix	neutral
MT-CYB	149	L	M	intermembrane	neutral
MT-ND1	4	A	T	transmembrane	neutral
MT-ND5	423	S	R	transmembrane	neutral
MT-ND2	122	T	I	transmembrane	neutral
MT-CO3	239	A	T	transmembrane	neutral
MT-CO1	305	F	L	transmembrane	neutral
MT-ND1	309	I	T	transmembrane	neutral
MT-ND5	403	Y	H	intermembrane	neutral
MT-ATP6	180	A	V	intermembrane	neutral
MT-ATP6	105	A	T	transmembrane	neutral
MT-ATP6	136	P	L	matrix	neutral
MT-ND5	332	H	D	transmembrane	neutral
MT-CO1	260	Y	H	transmembrane	neutral
MT-CYB	85	N	K	transmembrane	neutral
MT-ND4L	47	M	T	transmembrane	neutral
MT-ND5	577	T	I	matrix	neutral
MT-ND4	251	N	K	intermembrane	neutral
MT-CO2	165	V	I	intermembrane	neutral
MT-ND2	289	N	Y	transmembrane	neutral
MT-ND1	240	T	S	transmembrane	neutral
MT-ND4	30	H	R	transmembrane	neutral
MT-CO1	51	D	Y	intermembrane	neutral
MT-ND3	88	V	A	transmembrane	neutral
MT-CO1	465	V	A	transmembrane	neutral
MT-ND1	318	T	I	intermembrane	neutral
MT-CO3	44	M	T	transmembrane	neutral
MT-ATP6	211	A	T	transmembrane	neutral
MT-ATP6	113	V	A	transmembrane	neutral
MT-CO1	196	L	I	transmembrane	neutral
MT-ND4	162	I	V	transmembrane	neutral
MT-ND1	307	M	T	transmembrane	neutral
MT-ND2	200	M	V	transmembrane	neutral
MT-ND4	138	N	S	matrix	neutral
MT-ATP6	52	L	P	transmembrane	neutral
MT-ND5	39	I	V	matrix	neutral
MT-ND6	2	M	T	intermembrane	neutral
MT-ATP6	90	H	R	transmembrane	neutral
MT-ND5	38	S	T	matrix	neutral
MT-CYB	176	T	K	transmembrane	neutral
MT-CO1	485	V	A	matrix	neutral
MT-ND4	262	L	H	transmembrane	neutral
MT-ATP6	177	A	T	transmembrane	neutral
MT-CO2	148	A	T	intermembrane	neutral
MT-ND5	575	I	T	matrix	neutral
MT-CYB	38	G	V	transmembrane	neutral
MT-ATP6	116	G	A	transmembrane	neutral
MT-ND5	49	F	I	transmembrane	neutral
MT-CO3	91	V	A	transmembrane	neutral
MT-ND1	187	I	T	transmembrane	neutral
MT-CO3	97	F	L	transmembrane	neutral
MT-ND4L	59	V	G	transmembrane	neutral
MT-ND4	421	H	P	matrix	neutral
MT-ATP6	177	A	S	transmembrane	neutral
MT-CO3	107	A	V	transmembrane	neutral
MT-CYB	344	S	T	intermembrane	neutral
MT-ND6	133	G	V	intermembrane	neutral
MT-ND4	402	V	I	transmembrane	neutral
MT-CO1	392	G	S	transmembrane	neutral
MT-ND3	16	L	M	transmembrane	neutral
MT-CO3	4	Q	R	matrix	neutral
MT-ND5	482	I	T	intermembrane	neutral
MT-CO2	225	F	Y	intermembrane	neutral
MT-ATP6	59	T	A	transmembrane	neutral
MT-CO1	419	I	T	transmembrane	neutral
MT-ND2	346	I	M	matrix	neutral
MT-ATP6	57	M	I	transmembrane	neutral
MT-ND2	80	L	I	transmembrane	neutral
MT-CYB	54	H	D	intermembrane	neutral
MT-ND5	26	P	S	transmembrane	neutral
MT-ATP6	26	F	L	matrix	neutral
MT-ND2	109	A	G	transmembrane	neutral
MT-ATP6	104	M	T	transmembrane	neutral
MT-ND1	213	I	T	matrix	neutral
MT-CO2	95	L	I	intermembrane	neutral
MT-ND1	14	L	M	transmembrane	neutral
MT-ATP8	55	W	R	matrix	neutral
MT-ND5	493	V	I	intermembrane	neutral
MT-CYB	113	W	R	transmembrane	neutral
MT-ND5	377	S	T	transmembrane	neutral
MT-ND1	147	A	T	transmembrane	neutral
MT-CYB	42	I	T	transmembrane	neutral
MT-ND4L	88	D	G	matrix	neutral
MT-CO1	58	V	G	transmembrane	neutral
MT-CO1	63	F	S	transmembrane	neutral
MT-CO1	24	A	T	transmembrane	neutral
MT-ND5	347	I	V	transmembrane	neutral
MT-ATP6	18	P	S	transmembrane	neutral
MT-ND2	49	N	S	transmembrane	neutral
MT-ND5	562	L	M	matrix	neutral
MT-ND2	115	V	I	transmembrane	neutral
MT-CYB	82	L	F	transmembrane	neutral
MT-ND2	248	L	F	transmembrane	neutral
MT-ND4L	80	S	A	transmembrane	neutral
MT-ATP6	39	N	D	matrix	neutral
MT-CO1	160	G	E	transmembrane	neutral
MT-ND2	209	I	V	transmembrane	neutral
MT-CO2	210	V	A	intermembrane	neutral
MT-CO2	151	R	H	intermembrane	neutral
MT-CO2	132	D	A	intermembrane	neutral
MT-ND5	329	I	V	transmembrane	neutral
MT-ND6	59	Y	C	transmembrane	neutral
MT-ND3	8	M	T	transmembrane	neutral
MT-CO3	149	H	R	transmembrane	neutral
MT-CO3	92	F	L	transmembrane	neutral
MT-ND5	1	M	V	intermembrane	neutral
MT-ND4	86	S	N	transmembrane	neutral
MT-CYB	109	Y	H	matrix	neutral
MT-CYB	79	I	M	transmembrane	neutral
MT-CO3	152	M	T	transmembrane	neutral
MT-CYB	292	L	F	transmembrane	neutral
MT-CO2	47	T	S	matrix	neutral
MT-ATP6	151	I	L	transmembrane	neutral
MT-CYB	276	F	S	intermembrane	neutral
MT-CYB	375	K	E	transmembrane	neutral
MT-ND3	89	M	T	transmembrane	neutral
MT-CO2	38	V	A	transmembrane	neutral
MT-CYB	254	D	N	intermembrane	neutral
MT-CO3	200	A	P	transmembrane	neutral
MT-CO1	406	D	G	matrix	neutral
MT-ATP6	13	T	A	transmembrane	neutral
MT-ND6	41	V	I	transmembrane	neutral
MT-ND2	328	T	A	transmembrane	neutral
MT-ND4	47	N	S	intermembrane	neutral
MT-ND4	424	N	S	matrix	neutral
MT-ND5	500	T	A	transmembrane	neutral
MT-CO1	37	I	V	transmembrane	neutral
MT-CO1	112	L	M	transmembrane	neutral
MT-ND1	288	L	P	transmembrane	neutral
MT-CO2	112	D	G	intermembrane	neutral
MT-CYB	252	D	E	intermembrane	neutral
MT-ND5	414	I	V	transmembrane	neutral
MT-CO2	158	D	G	intermembrane	neutral
MT-CO3	188	I	T	intermembrane	neutral
MT-CO3	143	S	P	transmembrane	neutral
MT-ND3	4	A	V	transmembrane	neutral
MT-CYB	360	T	M	transmembrane	neutral
MT-ND5	399	A	V	transmembrane	neutral
MT-ND1	213	I	M	matrix	neutral
MT-ND2	347	L	S	matrix	neutral
MT-ND4	109	T	A	transmembrane	neutral
MT-CYB	356	V	L	transmembrane	neutral
MT-CYB	332	L	F	transmembrane	neutral
MT-CO2	101	G	A	intermembrane	neutral
MT-ND5	369	T	I	transmembrane	neutral
MT-CO1	224	G	A	intermembrane	neutral
MT-ATP6	113	V	L	transmembrane	neutral
MT-CO2	167	T	S	intermembrane	neutral
MT-ND4L	62	A	T	transmembrane	neutral
MT-ND3	105	E	D	transmembrane	neutral
MT-ND5	477	P	H	intermembrane	neutral
MT-ND5	526	L	F	matrix	neutral
MT-ND2	156	T	S	transmembrane	neutral
MT-ND2	78	N	S	transmembrane	neutral
MT-ND2	88	N	S	matrix	neutral
MT-ND4	149	F	L	transmembrane	neutral
MT-ND4L	41	F	C	transmembrane	neutral
MT-ND4	63	T	A	intermembrane	neutral
MT-ATP6	178	T	A	intermembrane	neutral
MT-CYB	236	L	F	transmembrane	neutral
MT-ND2	159	I	V	transmembrane	neutral
MT-ND3	45	S	A	matrix	neutral
MT-CO3	220	I	T	transmembrane	neutral
MT-ATP6	114	I	V	transmembrane	neutral
MT-CYB	341	Q	H	intermembrane	neutral
MT-ND5	84	Y	C	transmembrane	neutral
MT-CO1	345	I	T	transmembrane	neutral
MT-CYB	372	I	M	transmembrane	neutral
MT-ND2	265	A	V	transmembrane	neutral
MT-CO2	30	I	V	transmembrane	neutral
MT-CO2	191	V	M	intermembrane	neutral
MT-ND5	257	I	V	transmembrane	neutral
MT-CYB	243	T	A	transmembrane	neutral
MT-CO3	219	F	Y	transmembrane	neutral
MT-CO1	496	Y	N	matrix	neutral
MT-ND2	100	M	T	transmembrane	neutral
MT-ND1	249	A	V	intermembrane	neutral
MT-ND3	7	L	F	transmembrane	neutral
MT-CYB	353	V	A	transmembrane	neutral
MT-ND5	410	S	F	transmembrane	neutral
MT-ATP6	132	G	S	matrix	neutral
MT-CO1	280	I	T	transmembrane	neutral
MT-ND4	258	A	S	transmembrane	neutral
MT-ATP6	39	N	I	matrix	neutral
MT-ND6	35	S	C	transmembrane	neutral
MT-ND1	176	L	M	intermembrane	neutral
MT-ND4	193	N	S	transmembrane	neutral
MT-CYB	190	A	V	transmembrane	neutral
MT-ND4	23	I	T	transmembrane	neutral
MT-ND2	157	L	R	transmembrane	neutral
MT-CO2	215	P	S	intermembrane	neutral
MT-CO3	61	V	M	transmembrane	neutral
MT-CO1	351	G	S	transmembrane	neutral
MT-ND4	455	T	I	intermembrane	neutral
MT-CO3	109	T	S	intermembrane	neutral
MT-ND5	95	F	S	transmembrane	neutral
MT-CO2	209	I	V	intermembrane	neutral
MT-ND1	276	A	T	transmembrane	neutral
MT-ATP6	31	I	T	matrix	neutral
MT-ND4	418	S	L	matrix	neutral
MT-ND6	82	W	R	matrix	neutral
MT-CO1	116	A	V	transmembrane	neutral
MT-ND1	29	G	S	matrix	neutral
MT-ND5	556	T	A	matrix	neutral
MT-ND1	152	S	A	transmembrane	neutral
MT-ND5	14	S	A	intermembrane	neutral
MT-ND1	283	D	E	transmembrane	neutral
MT-ATP6	144	I	T	matrix	neutral
MT-ND6	60	L	M	transmembrane	neutral
MT-CYB	134	P	L	intermembrane	neutral
MT-ND2	222	N	Y	transmembrane	neutral
MT-CYB	184	I	V	transmembrane	neutral
MT-ND4L	27	M	L	transmembrane	neutral
MT-ND4	94	L	F	matrix	neutral
MT-ATP6	16	G	S	transmembrane	neutral
MT-ATP6	120	K	E	transmembrane	neutral
MT-ND5	415	A	G	transmembrane	neutral
MT-ND5	513	M	T	transmembrane	neutral
MT-CO2	225	F	L	intermembrane	neutral
MT-ND5	21	T	I	transmembrane	neutral
MT-ATP6	154	M	T	transmembrane	neutral
MT-ND4	124	T	N	transmembrane	neutral
MT-CO2	223	P	A	intermembrane	neutral
MT-ND6	33	I	V	transmembrane	neutral
MT-ND5	92	V	L	transmembrane	neutral
MT-ATP6	192	I	T	transmembrane	neutral
MT-ND4	177	L	P	intermembrane	neutral
MT-CO3	91	V	I	transmembrane	neutral
MT-ATP6	81	T	M	intermembrane	neutral
MT-ND4	439	M	L	transmembrane	neutral
MT-ND4	336	R	S	transmembrane	neutral
MT-CO1	146	T	A	transmembrane	neutral
MT-CYB	303	M	T	transmembrane	neutral
MT-ATP6	155	A	T	transmembrane	neutral
MT-ND5	172	I	V	transmembrane	neutral
MT-ND2	203	L	F	transmembrane	neutral
MT-ND5	575	I	V	matrix	neutral
MT-CO3	96	G	A	transmembrane	neutral
MT-ATP6	9	F	S	transmembrane	neutral
MT-ND4	36	I	T	transmembrane	neutral
MT-CO3	36	H	R	intermembrane	neutral
MT-ND6	38	V	I	transmembrane	neutral
MT-ND2	345	M	V	matrix	neutral
MT-ND6	119	N	S	intermembrane	neutral
MT-CO1	455	S	P	transmembrane	neutral
MT-ND1	6	L	H	transmembrane	neutral
MT-CO1	190	I	V	transmembrane	neutral
MT-ND5	555	L	Q	matrix	neutral
MT-CO1	445	D	V	intermembrane	neutral
MT-ND5	206	A	T	transmembrane	neutral
MT-ND3	10	N	D	transmembrane	neutral
MT-CO2	113	Y	H	intermembrane	neutral
MT-ND2	160	L	S	transmembrane	neutral
MT-CO1	36	L	F	transmembrane	neutral
MT-CO1	510	Y	F	matrix	neutral
MT-ND1	135	A	T	transmembrane	neutral
MT-CO2	57	D	N	matrix	neutral
MT-ND4	391	I	V	transmembrane	neutral
MT-CO3	183	E	G	transmembrane	neutral
MT-ND4	325	L	V	transmembrane	neutral
MT-CYB	61	T	S	intermembrane	neutral
MT-ND2	301	S	W	intermembrane	neutral
MT-ND5	177	I	V	transmembrane	neutral
MT-ATP6	67	T	A	transmembrane	neutral
MT-CO3	206	L	F	transmembrane	neutral
MT-ATP8	35	L	P	matrix	neutral
MT-CO3	159	M	T	transmembrane	neutral
MT-ND6	132	S	A	intermembrane	neutral
MT-ND2	81	S	T	matrix	neutral
MT-ND5	169	I	T	transmembrane	neutral
MT-CYB	246	S	A	intermembrane	neutral
MT-ND6	121	V	M	intermembrane	neutral
MT-CYB	164	I	T	intermembrane	neutral
MT-CO1	380	V	D	transmembrane	neutral
MT-ND5	495	F	S	transmembrane	neutral
MT-ND5	456	R	S	transmembrane	neutral
MT-ND5	205	N	S	transmembrane	neutral
MT-ND5	141	F	L	transmembrane	neutral
MT-ND2	309	N	D	intermembrane	neutral
MT-ND5	202	A	T	transmembrane	neutral
MT-ND5	472	I	M	intermembrane	neutral
MT-ND2	60	F	S	transmembrane	neutral
MT-ND1	68	I	M	matrix	neutral
MT-CYB	60	S	P	intermembrane	neutral
MT-ATP6	164	I	V	transmembrane	neutral
MT-ND5	392	K	M	transmembrane	neutral
MT-CO1	308	A	V	transmembrane	neutral
MT-ND5	304	F	S	transmembrane	neutral
MT-ATP8	45	K	E	matrix	neutral
MT-ND5	518	C	R	transmembrane	neutral
MT-ND4	17	L	F	transmembrane	neutral
MT-ND3	53	M	T	transmembrane	neutral
MT-CO1	478	S	W	transmembrane	neutral
MT-ND6	166	I	M	matrix	neutral
MT-CYB	43	L	F	transmembrane	neutral
MT-CYB	239	L	S	transmembrane	neutral
MT-CO1	53	I	T	transmembrane	neutral
MT-CO1	417	M	T	transmembrane	neutral
MT-CYB	125	A	T	transmembrane	neutral
MT-ATP6	171	M	V	transmembrane	neutral
MT-ATP8	64	L	F	matrix	neutral
MT-CO1	452	I	T	transmembrane	neutral
MT-ND4	108	M	L	transmembrane	neutral
MT-ND1	265	L	F	transmembrane	neutral
MT-ND5	396	I	M	transmembrane	neutral
MT-CYB	349	I	T	transmembrane	neutral
MT-ND4L	21	V	L	transmembrane	neutral
MT-CO2	187	T	M	intermembrane	neutral
MT-CO2	123	L	P	intermembrane	neutral
MT-ND5	410	S	A	transmembrane	neutral
MT-ND2	79	M	V	transmembrane	neutral
MT-ND2	24	S	P	matrix	neutral
MT-CO1	282	F	S	transmembrane	neutral
MT-ND3	3	F	L	transmembrane	neutral
MT-CO1	206	I	M	transmembrane	neutral
MT-CYB	229	A	T	transmembrane	neutral
MT-CO3	253	Y	D	transmembrane	neutral
MT-ATP6	218	V	A	transmembrane	neutral
MT-ATP6	213	V	G	transmembrane	neutral
MT-CYB	59	A	G	intermembrane	neutral
MT-ND4	418	S	P	matrix	neutral
MT-ND6	101	G	E	transmembrane	neutral
MT-ND3	97	I	T	transmembrane	neutral
MT-CO1	95	P	S	transmembrane	neutral
MT-CYB	166	G	E	intermembrane	neutral
MT-ATP6	161	T	S	transmembrane	neutral
MT-ND3	90	S	P	transmembrane	neutral
MT-CO1	10	T	A	matrix	neutral
MT-ND4	74	P	R	transmembrane	neutral
MT-ND2	154	L	I	transmembrane	neutral
MT-ND5	115	N	D	transmembrane	neutral
MT-CO3	3	H	P	matrix	neutral
MT-ND4	191	A	P	transmembrane	neutral
MT-ND5	65	N	S	intermembrane	neutral
MT-ND5	374	T	I	transmembrane	neutral
MT-CYB	122	A	T	transmembrane	neutral
MT-CYB	376	M	V	transmembrane	neutral
MT-CO1	139	P	S	intermembrane	neutral
MT-CYB	300	I	T	transmembrane	neutral
MT-CO1	418	F	L	transmembrane	neutral
MT-CYB	219	T	I	matrix	neutral
MT-ND3	96	I	V	transmembrane	neutral
MT-CYB	238	S	P	transmembrane	neutral
MT-CO1	302	R	Q	transmembrane	neutral
MT-ND1	61	L	P	matrix	neutral
MT-ND3	11	T	A	transmembrane	neutral
MT-CO2	7	V	M	intermembrane	neutral
MT-ND5	523	S	P	matrix	neutral
MT-CYB	26	N	D	matrix	neutral
MT-CO1	155	V	A	transmembrane	neutral
MT-ND6	4	A	T	transmembrane	neutral
MT-ND4	451	P	S	intermembrane	neutral
MT-CYB	152	A	G	intermembrane	neutral
MT-ATP6	214	F	S	transmembrane	neutral
MT-ND6	54	M	V	transmembrane	neutral
MT-ATP6	121	I	T	transmembrane	neutral
MT-CYB	376	M	L	transmembrane	neutral
MT-ND2	52	S	P	transmembrane	neutral
MT-CO2	62	E	K	transmembrane	neutral
MT-CO2	224	V	M	intermembrane	neutral
MT-CYB	306	I	V	transmembrane	neutral
MT-CO1	322	S	N	transmembrane	neutral
MT-ND1	39	V	I	matrix	neutral
MT-CO2	36	F	S	transmembrane	neutral
MT-ND6	165	Y	H	matrix	neutral
MT-CO3	136	V	M	transmembrane	neutral
MT-ND5	484	L	I	intermembrane	neutral
MT-ND2	62	T	M	transmembrane	neutral
MT-ND4	107	I	V	transmembrane	neutral
MT-ND5	83	D	N	intermembrane	neutral
MT-ATP6	21	V	M	transmembrane	neutral
MT-CYB	248	D	N	intermembrane	neutral
MT-ND6	58	I	T	transmembrane	neutral
MT-ND2	331	A	G	transmembrane	neutral
MT-CYB	193	A	V	transmembrane	neutral
MT-ND5	381	A	P	transmembrane	neutral
MT-ATP6	142	V	A	matrix	neutral
MT-CO1	347	L	F	transmembrane	neutral
MT-CYB	212	T	P	matrix	neutral
MT-ND5	109	N	K	matrix	neutral
MT-ND5	109	N	D	matrix	neutral
MT-CYB	2	T	I	matrix	neutral
MT-CYB	132	V	I	intermembrane	neutral
MT-CO1	431	L	F	transmembrane	neutral
MT-ND5	177	I	M	transmembrane	neutral
MT-ND1	121	W	G	transmembrane	neutral
MT-ND5	96	V	I	transmembrane	neutral
MT-ND4	448	S	F	intermembrane	neutral
MT-ND2	210	I	S	transmembrane	neutral
MT-ND6	123	S	N	intermembrane	neutral
MT-ND6	133	G	E	intermembrane	neutral
MT-CO3	229	S	T	matrix	neutral
MT-ND6	139	P	L	transmembrane	neutral
MT-ND5	300	K	E	transmembrane	neutral
MT-ND1	236	T	I	transmembrane	neutral
MT-CO2	146	I	T	intermembrane	neutral
MT-CO3	5	S	P	matrix	neutral
MT-ND4	419	L	F	matrix	neutral
MT-CO1	40	E	G	transmembrane	neutral
MT-ND4L	61	I	T	transmembrane	neutral
MT-ND4	458	S	P	intermembrane	neutral
MT-CYB	329	A	V	transmembrane	neutral
MT-ND3	34	S	F	matrix	neutral
MT-ND2	191	M	T	matrix	neutral
MT-ATP6	213	V	I	transmembrane	neutral
MT-ND2	103	A	T	transmembrane	neutral
MT-CYB	306	I	T	transmembrane	neutral
MT-ND5	201	M	V	transmembrane	neutral
MT-ATP6	45	T	A	matrix	neutral
MT-ND5	109	N	Y	matrix	neutral
MT-ND5	598	T	A	transmembrane	neutral
MT-ND2	233	T	A	intermembrane	neutral
MT-ND5	87	M	V	transmembrane	neutral
MT-CO1	83	V	I	transmembrane	neutral
MT-CYB	215	S	Y	matrix	neutral
MT-CO2	147	E	D	intermembrane	neutral
MT-ND5	205	N	T	transmembrane	neutral
MT-ND2	100	M	I	transmembrane	neutral
MT-CYB	148	N	T	intermembrane	neutral
MT-ATP6	68	W	C	transmembrane	neutral
MT-ND5	427	I	V	transmembrane	neutral
MT-ND5	58	D	G	transmembrane	neutral
MT-ATP6	128	F	L	matrix	neutral
MT-CYB	302	A	E	transmembrane	neutral
MT-ND1	11	V	L	transmembrane	neutral
MT-ND4	45	I	F	intermembrane	neutral
MT-ND3	45	S	Y	matrix	neutral
MT-CO2	183	T	I	intermembrane	neutral
MT-ND6	156	T	I	transmembrane	neutral
MT-ATP6	181	M	T	intermembrane	neutral
MT-ND1	1	M	T	transmembrane	neutral
MT-ND6	150	R	P	transmembrane	neutral
MT-CYB	158	T	A	intermembrane	neutral
MT-ND2	189	W	G	transmembrane	neutral
MT-ND4	420	T	A	matrix	neutral
MT-CYB	263	N	S	intermembrane	neutral
MT-CYB	354	A	T	transmembrane	neutral
MT-ATP6	188	S	F	transmembrane	neutral
MT-CO3	142	V	A	transmembrane	neutral
MT-ATP8	10	P	L	transmembrane	neutral
MT-ATP6	4	N	D	intermembrane	neutral
MT-ATP6	215	T	M	transmembrane	neutral
MT-ND2	48	M	T	intermembrane	neutral
MT-CYB	189	I	M	transmembrane	neutral
MT-CO2	164	A	T	intermembrane	neutral
MT-CYB	54	H	R	intermembrane	neutral
MT-ND2	55	A	G	transmembrane	neutral
MT-ND1	305	V	I	transmembrane	neutral
MT-ND2	239	W	C	transmembrane	neutral
MT-CYB	84	A	T	transmembrane	neutral
