# Supplementary material for: Machine learning classifier for identification of damaging missense mutations exclusive to human mitochondrial DNA-encoded polypeptides
Source: BMC Bioinformatics. 2017 Mar 7;18:158. doi: 10.1186/s12859-017-1562-7 (PMC5341421; doi:10.1186/s12859-017-1562-7)
Supplement: Additional file 6: Table S6. — Training set after oversampling with SMOTE. 1666 mutations are synthetic samples. Each mutation is described by its phenotype of the mutation (Phenotype), numerical scores for the three features (Feature_1, Feature_2, Feature_3), gene (GENE), amino acid position within the polypeptide (AA position), wild type amino acid (WT AA), mutant amino acid (M AA) and domain (Domain). (XLS 427 kb) [file 12859_2017_1562_MOESM6_ESM.xls]

## Sheet: TRAINING_SMOTE
Phenotype	Feature_1	Feature_2	Feature_3	GENE	AA_position	Wild_AA	Mutant_AA	Domain
damaging	8.79	1.23624	69.28	MT-ND6	64	M	V	transmembrane
damaging	14.99	0.019361	85.62	MT-ND1	52	A	T	matrix
damaging	0.3	0	119.58	MT-ATP6	217	L	R	transmembrane
damaging	23.65	16.1677	71.66	MT-ND6	36	G	S	transmembrane
damaging	6.87	0.212972	99.38	MT-ND1	24	E	K	transmembrane
damaging	1.59	0.019384	128.57	MT-ND5	312	L	P	transmembrane
damaging	31.23	1.45377	98.9	MT-ND5	243	V	I	transmembrane
damaging	5.23	0	56.87	MT-ND3	45	S	P	matrix
damaging	1.59	0	100.03	MT-ATP6	156	L	P	transmembrane
damaging	3.94	0.038797	99.35	MT-ND4	340	R	H	matrix
damaging	5.31	0.019361	103.82	MT-ND1	110	S	N	transmembrane
damaging	7.24	0	99.35	MT-ND4	340	R	S	matrix
damaging	3.79	0	124.48	MT-CO2	135	L	P	intermembrane
damaging	38.69	6.87319	120.99	MT-ND1	56	F	L	matrix
damaging	6.78	0	103.95	MT-CO1	232	Q	K	transmembrane
damaging	1.59	0	112.72	MT-ND2	71	L	P	transmembrane
damaging	1.67	0	90.11	MT-CO3	195	S	P	transmembrane
damaging	16.15	3.50436	62.72	MT-ND1	2	P	S	transmembrane
damaging	1.59	0.060914	119.58	MT-ATP6	217	L	P	transmembrane
damaging	31.88	0.232603	99.44	MT-ND5	124	F	L	transmembrane
damaging	0.57	0	140.37	MT-ATP6	109	W	R	transmembrane
damaging	15.45	0.019384	111.72	MT-ND5	393	D	N	transmembrane
damaging	0.39	0.040096	99.52	MT-CYB	278	Y	C	intermembrane
damaging	2.1	0.040609	131.47	MT-ATP6	105	A	P	transmembrane
damaging	16.97	0.618119	69.28	MT-ND6	64	M	I	transmembrane
damaging	13.64	0.193162	85.7	MT-ND6	25	P	L	transmembrane
damaging	6.78	0.038767	99.73	MT-ND5	253	V	A	transmembrane
damaging	5.72	0.019361	99.77	MT-ND1	195	R	Q	matrix
damaging	12.59	0	99.23	MT-ND5	236	A	T	transmembrane
damaging	2.11	0.101523	149	MT-ATP6	222	L	P	matrix
damaging	1.59	0.020305	153.19	MT-ATP6	220	L	P	transmembrane
damaging	13.9	0.507614	113.12	MT-ATP6	1	M	T	intermembrane
damaging	23.65	0.020048	99.74	MT-CYB	34	G	S	transmembrane
damaging	8.93	1.12034	120.23	MT-ND6	72	A	V	transmembrane
neutra	12.93	2.6	67.94	MT-ND5	572	S	A	matrix
neutra	5.75	0.21	151.05	MT-CO1	491	N	D	matrix
neutra	11.54	6.4	52.51	MT-ND2	345	M	T	matrix
neutra	8.18	0.86	111.58	MT-CYB	298	I	F	transmembrane
neutra	12.81	0.41	99.2	MT-CO1	133	A	T	intermembrane
neutra	19.51	7.28	82.74	MT-ND2	309	N	S	intermembrane
neutra	23.01	36.56	98.96	MT-ND2	193	V	I	matrix
neutra	12.62	0	119.67	MT-CO3	203	F	I	transmembrane
neutra	23.86	7.51	52.54	MT-ND4	9	I	V	transmembrane
neutra	15.15	27.23	93.31	MT-CO3	212	S	T	transmembrane
neutra	16.07	7.5	96.98	MT-CO3	31	L	M	transmembrane
neutra	11.74	1.55	129.16	MT-CO2	82	R	H	transmembrane
neutra	0.57	0.04	92.47	MT-ATP6	224	D	G	matrix
neutra	0.37	0.02	119.58	MT-ND5	146	G	D	transmembrane
neutra	8.4	0.06	116.74	MT-CYB	217	K	E	matrix
neutra	12.59	18.05	57.87	MT-ND2	215	A	T	transmembrane
neutra	18.59	14.08	110.5	MT-CO1	215	L	F	intermembrane
neutra	23.65	1.82	111.8	MT-CYB	101	G	S	transmembrane
neutra	6.78	1.64	85.14	MT-ND6	159	T	M	matrix
neutra	23.86	36.83	87.01	MT-CYB	304	I	V	transmembrane
neutra	1.67	0.04	32.25	MT-ND5	410	S	P	transmembrane
neutra	2.11	0	77.55	MT-ATP6	150	L	P	matrix
neutra	16.42	43.55	51.23	MT-ND4	111	T	S	transmembrane
neutra	20.78	16.47	95.79	MT-ATP6	44	T	S	matrix
neutra	17.22	0.39	140.03	MT-ND4	81	Q	R	transmembrane
neutra	0.15	0	68.72	MT-ND6	52	G	R	transmembrane
neutra	18.92	0.02	100.52	MT-CO2	98	K	Q	intermembrane
neutra	3.33	0.21	101.94	MT-ND1	292	N	D	transmembrane
neutra	4.4	0.41	113.76	MT-CO2	203	N	Y	intermembrane
neutra	12.57	16.88	36.16	MT-ND2	284	T	I	transmembrane
neutra	9.22	2.13	47.69	MT-ND4	165	I	T	transmembrane
neutra	6.53	0.22	86.7	MT-CYB	156	I	T	intermembrane
neutra	19.49	3.64	75.9	MT-CO1	488	P	S	matrix
neutra	17.36	2.45	19.86	MT-ND6	174	N	S	matrix
neutra	11.54	3.47	39.7	MT-CYB	4	M	T	matrix
neutra	9.22	12.28	90.1	MT-ATP8	12	M	T	transmembrane
neutra	0.39	0.48	111.93	MT-ND1	255	Y	C	intermembrane
neutra	18.58	1.26	9	MT-ND6	119	N	D	intermembrane
neutra	3.13	1.71	66.37	MT-ATP8	48	N	I	matrix
neutra	8.67	1.76	95.89	MT-CO3	41	T	M	transmembrane
neutra	18.93	20.73	70.52	MT-CO1	489	S	T	matrix
neutra	18.58	0.15	48.27	MT-ND1	93	N	D	intermembrane
neutra	31.88	3.63	121.72	MT-CO3	235	F	L	transmembrane
neutra	12.59	5.47	95.21	MT-ND5	458	A	T	transmembrane
neutra	14.99	65.52	86.31	MT-ND1	201	A	T	matrix
neutra	12.59	6.9	81.94	MT-CO3	32	A	T	transmembrane
neutra	8.99	3	72.88	MT-ND5	469	T	I	intermembrane
neutra	14.8	7.49	122.23	MT-ND2	201	T	A	transmembrane
neutra	3.1	1.28	137.09	MT-CO1	502	Y	S	matrix
neutra	31.23	1.04	131.71	MT-CYB	291	V	I	transmembrane
neutra	21.06	11.12	30.38	MT-ND2	331	A	S	transmembrane
neutra	15.96	33.22	65.3	MT-CO3	171	L	F	transmembrane
neutra	8.4	0.02	0.41	MT-ATP8	49	K	E	matrix
neutra	9.22	14.35	70.94	MT-ATP8	16	M	T	transmembrane
neutra	23.86	1.26	92.87	MT-ND6	26	I	V	transmembrane
neutra	12.7	3.02	120.53	MT-CO1	173	P	T	matrix
neutra	2.55	0	124.47	MT-ND2	172	Q	R	intermembrane
neutra	11.58	1.2	66.63	MT-ND2	219	L	V	transmembrane
neutra	14.99	0.96	78.48	MT-CYB	379	W	R	matrix
neutra	0.09	0	99.65	MT-CO3	208	V	D	transmembrane
neutra	5.72	1.78	120.97	MT-ND4	278	R	Q	matrix
neutra	0.37	0.02	99.51	MT-ATP6	167	G	D	transmembrane
neutra	11.31	3.18	129.7	MT-ND1	31	M	V	matrix
neutra	31.88	25.72	109.22	MT-CYB	181	F	L	transmembrane
neutra	31.88	4.29	37.77	MT-CO3	182	F	L	transmembrane
neutra	3.81	0.93	114.03	MT-CO2	2	A	G	intermembrane
neutra	12.59	48.7	42.04	MT-CYB	193	A	T	transmembrane
neutra	9.22	13.17	36.96	MT-CYB	369	I	T	transmembrane
neutra	14.99	0.04	96.2	MT-CO2	58	A	T	matrix
neutra	23.86	37.99	81.14	MT-ATP6	204	I	V	transmembrane
neutra	23.65	59.34	41.69	MT-ND6	49	G	S	transmembrane
neutra	11.58	1.22	118.3	MT-CO2	73	L	V	transmembrane
neutra	10.69	1.28	78.06	MT-ND2	87	T	A	matrix
neutra	3.33	1.2	61.3	MT-ND2	220	N	D	transmembrane
neutra	2.86	2.57	114.01	MT-CO3	261	S	Y	intermembrane
neutra	5.31	16.2	50.43	MT-ND2	152	S	N	transmembrane
neutra	11	0.35	116.96	MT-ATP6	158	V	M	transmembrane
neutra	8.79	3.41	18.41	MT-ND1	21	M	V	transmembrane
neutra	8.86	4.02	62.4	MT-ATP6	191	I	M	transmembrane
neutra	9.42	0.12	33.9	MT-ND2	93	Y	H	transmembrane
neutra	23.86	7.19	70.65	MT-ATP6	201	I	V	transmembrane
neutra	6.78	0.78	41.02	MT-ND2	151	V	A	transmembrane
neutra	20.78	4.18	130.8	MT-ATP6	146	T	S	matrix
neutra	19.51	2.75	88.97	MT-ND4	43	N	S	intermembrane
neutra	11	17	49.14	MT-CO1	456	V	M	transmembrane
neutra	13.2	2.34	127.37	MT-CO1	48	L	M	intermembrane
neutra	9.22	0.85	71.16	MT-ATP6	114	I	T	transmembrane
neutra	12.59	0.99	77.45	MT-ATP6	110	A	T	transmembrane
neutra	16.21	13.09	91.17	MT-CYB	60	S	T	intermembrane
neutra	16.07	12.77	65.26	MT-ATP6	25	L	M	transmembrane
neutra	23.86	23.53	139.03	MT-ND5	100	I	V	transmembrane
neutra	18.44	8.49	72.54	MT-ATP6	50	I	V	matrix
neutra	7.47	4.25	61.58	MT-ND5	485	Y	H	intermembrane
neutra	1.63	0.56	124.7	MT-ND5	265	P	H	intermembrane
neutra	18.93	27.36	38.18	MT-ATP8	38	S	T	matrix
neutra	14.8	1.42	61.54	MT-ATP6	53	T	A	transmembrane
neutra	12.59	12.97	75.4	MT-ATP6	11	A	T	transmembrane
neutra	0.41	0.19	95.87	MT-ND5	587	Y	C	matrix
neutra	22.67	1.98	64.19	MT-CYB	323	S	A	transmembrane
neutra	6.78	27.72	74.62	MT-ATP6	21	V	A	transmembrane
neutra	19.29	25.8	73.39	MT-CO1	4	D	N	matrix
neutra	18.58	0.23	114.75	MT-ND5	405	N	D	intermembrane
neutra	9.78	18.07	84.17	MT-ND2	83	Q	E	matrix
neutra	12.59	21.51	97.51	MT-ND4	365	A	T	transmembrane
neutra	1.78	0.02	101.87	MT-CO1	461	S	Y	transmembrane
neutra	0.38	0.62	68.64	MT-ND5	403	Y	D	intermembrane
neutra	8.86	2.01	119.42	MT-ND3	60	I	M	transmembrane
neutra	21.86	1.22	48.96	MT-ND5	477	P	S	intermembrane
neutra	8.65	0.14	100.08	MT-ND6	160	L	S	matrix
neutra	12.59	1.01	28.74	MT-ND2	265	A	T	transmembrane
neutra	9.22	17.56	52.64	MT-ND3	19	I	T	transmembrane
neutra	3.33	3.67	47.91	MT-ND4	188	N	D	transmembrane
neutra	8.86	11.77	55.39	MT-CYB	42	I	M	transmembrane
neutra	10.04	7.85	101.24	MT-CO3	38	H	Y	intermembrane
neutra	23.86	26.46	78.21	MT-ND6	42	I	V	transmembrane
neutra	12.66	1.14	108.08	MT-CO3	24	A	G	transmembrane
neutra	12.81	0.54	95.59	MT-CO1	141	A	T	intermembrane
neutra	5.63	0.04	122.87	MT-CO1	142	S	F	transmembrane
neutra	8.86	8.65	48.82	MT-ND5	283	I	M	transmembrane
neutra	4.75	1.22	66.37	MT-ATP8	48	N	Y	matrix
neutra	8.67	8.91	22.19	MT-ND1	257	T	M	transmembrane
neutra	9.22	4.25	70.4	MT-CO2	21	I	T	transmembrane
neutra	9.37	8.4	71.56	MT-ND3	90	S	L	transmembrane
neutra	20.79	2.38	99.04	MT-CO3	136	V	L	transmembrane
neutra	3.37	0	130.04	MT-CO1	442	D	Y	intermembrane
neutra	11.31	2.94	53.25	MT-ND3	44	M	V	matrix
neutra	5.33	3.83	35.46	MT-CO1	3	A	V	matrix
neutra	9.37	8.21	101.13	MT-CO3	179	S	L	transmembrane
neutra	4.93	1.68	120.14	MT-ND3	26	Q	H	matrix
neutra	14.8	9.1	33.98	MT-ND2	156	T	A	transmembrane
neutra	11.58	1.82	63.75	MT-ND2	243	L	V	transmembrane
neutra	8.79	4.09	76.16	MT-ND2	187	M	V	transmembrane
neutra	8.99	0.59	61.1	MT-ATP6	183	T	I	intermembrane
neutra	2.66	0.04	99.81	MT-CO1	319	K	E	transmembrane
neutra	32.31	44.58	21.74	MT-ND4	6	V	I	intermembrane
neutra	0.88	0.04	98.53	MT-ATP6	132	G	D	matrix
neutra	0.37	0.33	132.37	MT-ND2	121	G	D	transmembrane
neutra	25.97	7.38	100.55	MT-ND1	160	F	L	intermembrane
neutra	4.07	0.66	115.5	MT-ND1	113	V	G	transmembrane
neutra	9.22	2.97	47.49	MT-ND2	159	I	T	transmembrane
neutra	21.86	10.7	34.81	MT-ND5	271	P	S	intermembrane
neutra	15.96	4.82	58.54	MT-ATP8	22	L	F	transmembrane
neutra	14.8	1.62	132.23	MT-CYB	126	T	A	transmembrane
neutra	36.72	16.08	73.34	MT-CYB	129	M	L	transmembrane
neutra	1.34	0	113.86	MT-CO2	29	M	K	transmembrane
neutra	12.05	3.43	64.91	MT-CYB	211	I	T	matrix
neutra	3.25	0.62	24.29	MT-CO3	111	Q	H	intermembrane
neutra	14.79	0.18	111.92	MT-ATP6	61	H	Y	transmembrane
neutra	8.86	1.12	127.9	MT-CO2	76	I	M	transmembrane
neutra	16.42	1.82	89.47	MT-ND1	236	T	S	transmembrane
neutra	14.8	1.87	148.34	MT-ATP6	93	T	A	transmembrane
neutra	3.91	0.16	127.19	MT-CYB	93	C	Y	transmembrane
neutra	34.56	0.42	141.05	MT-CYB	231	G	A	transmembrane
neutra	33.81	43.14	78.14	MT-CO1	469	I	L	transmembrane
neutra	8.79	3.92	47.98	MT-ND2	97	M	V	transmembrane
neutra	9.42	0.16	103.46	MT-CYB	259	A	P	intermembrane
neutra	17.36	18.3	87.57	MT-ND5	524	N	S	matrix
neutra	1.31	0.02	115.09	MT-CO1	182	P	H	matrix
neutra	11.63	0.85	99.7	MT-CO3	153	E	G	transmembrane
neutra	24.66	25.95	96.94	MT-CO2	97	I	V	intermembrane
neutra	11	1.32	80.81	MT-ATP6	218	V	M	transmembrane
neutra	1.67	0.06	120.82	MT-CYB	35	S	P	transmembrane
neutra	1.67	0.04	85.92	MT-ND1	306	S	P	transmembrane
neutra	14.8	13.84	91.28	MT-ND2	241	T	A	transmembrane
neutra	9.08	0.54	65.14	MT-ND5	50	P	A	transmembrane
neutra	17.36	17.93	29.2	MT-ND5	109	N	S	matrix
neutra	12.05	25.24	104.08	MT-CO2	55	I	T	matrix
neutra	11	10.5	77.82	MT-ND4L	21	V	M	transmembrane
neutra	6.78	4.81	75.92	MT-ND2	115	V	A	transmembrane
neutra	15.31	1.18	116.23	MT-CO3	183	E	Q	transmembrane
neutra	33.81	28.93	58.94	MT-ND2	139	I	L	transmembrane
neutra	8.64	0.28	34.6	MT-CYB	8	N	T	matrix
neutra	1.08	0.47	69.04	MT-ND2	14	F	C	transmembrane
neutra	2.61	1.49	89.85	MT-ND5	564	K	M	matrix
neutra	21.27	5.97	83.11	MT-ND5	452	N	S	transmembrane
neutra	15.52	0.04	99.67	MT-CO1	235	F	Y	transmembrane
neutra	19.29	40.65	49.62	MT-CO1	406	D	N	matrix
neutra	1.08	0.04	145.19	MT-ND5	141	F	C	transmembrane
neutra	38.69	73.83	33.44	MT-ND6	161	F	L	matrix
neutra	0.9	0.09	40.43	MT-ATP8	34	H	R	matrix
neutra	17.36	2.83	60.02	MT-ND5	442	N	S	matrix
neutra	2.97	0.12	122.28	MT-ATP6	212	Y	C	transmembrane
neutra	31.88	4.97	126.39	MT-CYB	199	F	L	transmembrane
neutra	4.75	3.26	69.96	MT-ND5	547	N	Y	matrix
neutra	23.86	61.43	59.48	MT-ND1	27	I	V	transmembrane
neutra	13.9	34.31	52.53	MT-CO3	40	M	T	intermembrane
neutra	31.23	19.27	119.35	MT-CO3	129	V	I	transmembrane
neutra	16.21	2.66	67.51	MT-ND4	459	S	T	intermembrane
neutra	14.8	73.42	71.34	MT-ND1	275	T	A	transmembrane
neutra	23.86	60.04	58.08	MT-ND1	273	I	V	transmembrane
neutra	9.22	0.34	87.65	MT-CYB	189	I	T	transmembrane
neutra	6.78	0.08	140.35	MT-CO2	131	G	A	intermembrane
neutra	11.58	0.35	119.42	MT-ATP6	87	L	V	transmembrane
neutra	9.22	0.1	81.81	MT-ND4	132	I	T	transmembrane
neutra	12.93	0.21	69.81	MT-CO2	56	S	A	matrix
neutra	12.59	50.98	69.05	MT-ND5	221	A	T	transmembrane
neutra	21.86	1.02	118	MT-CYB	342	P	S	intermembrane
neutra	9.53	1.42	82.83	MT-CYB	7	T	I	matrix
neutra	0.33	0.06	122.4	MT-ND4	377	G	E	transmembrane
neutra	14.53	0.31	130.3	MT-ND4L	98	C	S	matrix
neutra	18.44	6.36	34.78	MT-ND5	571	I	V	matrix
neutra	9.22	0.38	90.69	MT-CYB	79	I	T	transmembrane
neutra	13.2	2.41	109.73	MT-ND4	66	L	M	intermembrane
neutra	4.22	0.3	17.99	MT-CYB	235	F	S	transmembrane
neutra	7.1	0.06	161.69	MT-ND4	331	N	K	transmembrane
neutra	15.15	2.31	80.58	MT-CYB	370	S	T	transmembrane
neutra	9.02	0.64	61.06	MT-ND1	245	T	M	intermembrane
neutra	15.96	0.66	112.32	MT-CO1	339	L	F	transmembrane
neutra	0.33	0.02	137.95	MT-ND2	169	G	E	transmembrane
neutra	8.93	1.78	111.91	MT-CYB	108	L	V	matrix
neutra	13.2	4.44	51.34	MT-ND2	229	L	M	intermembrane
neutra	8.79	1	70.79	MT-CYB	89	M	V	transmembrane
neutra	21.86	6.32	32.5	MT-CO2	125	P	S	intermembrane
neutra	9.22	0.23	119.42	MT-ND3	60	I	T	transmembrane
neutra	0.66	0.08	70.03	MT-ATP6	172	H	R	transmembrane
neutra	20.78	12.47	48.14	MT-CYB	212	T	S	matrix
neutra	12.59	0.15	98.37	MT-ND1	18	A	T	transmembrane
neutra	14.99	2.61	124.7	MT-CO1	175	A	T	matrix
neutra	5.31	0.1	82.24	MT-ND2	166	S	N	transmembrane
neutra	31.88	24.76	40.69	MT-ND2	325	F	L	transmembrane
neutra	12.05	10.57	60.44	MT-ND6	75	I	T	matrix
neutra	5.63	0.33	111.93	MT-ND2	299	S	F	transmembrane
neutra	9.82	0.04	100.13	MT-CYB	170	V	M	intermembrane
neutra	24.66	36.19	101.92	MT-CYB	153	I	V	intermembrane
neutra	5.04	0	113.5	MT-CO2	14	S	F	intermembrane
neutra	1.71	0.08	103.73	MT-CO2	11	D	A	intermembrane
neutra	8.11	1.26	125.18	MT-CO1	25	W	G	transmembrane
neutra	18.58	5.37	111.76	MT-CYB	260	N	D	intermembrane
neutra	7.37	3.93	33.68	MT-ND5	575	I	M	matrix
neutra	14.8	2.4	76.32	MT-ATP6	63	T	A	transmembrane
neutra	16.42	6.17	148.34	MT-ATP6	93	T	S	transmembrane
neutra	16.07	3.25	120.64	MT-CO1	20	L	M	transmembrane
neutra	15.96	10.87	77.78	MT-ND5	23	L	F	transmembrane
neutra	4.07	1.4	74.62	MT-ATP6	21	V	G	transmembrane
neutra	16.07	3.84	67.19	MT-ATP6	17	L	M	transmembrane
neutra	16.3	36.65	24.56	MT-CYB	214	H	N	matrix
neutra	11.92	0	97.49	MT-CO3	113	G	E	intermembrane
neutra	0.41	0	34.06	MT-ATP6	36	Y	C	matrix
neutra	14.8	0.14	66.51	MT-CYB	361	T	A	transmembrane
neutra	0.73	0	95.02	MT-ND5	378	L	Q	transmembrane
neutra	5.33	1.04	89.29	MT-ATP6	124	A	V	matrix
neutra	11.31	3.28	53.56	MT-ATP8	42	M	V	matrix
neutra	12.59	3.07	61.32	MT-ND4L	44	A	T	transmembrane
neutra	0.39	0.02	10.93	MT-CYB	168	Y	C	intermembrane
neutra	2.1	0.04	121.09	MT-CO1	325	A	P	transmembrane
neutra	15.96	9.92	86.71	MT-ND2	153	L	F	transmembrane
neutra	18.44	4.07	44.39	MT-ND5	537	I	V	matrix
neutra	7.37	0.06	100.87	MT-CYB	27	I	M	matrix
neutra	6.7	0.31	129.18	MT-CO1	506	E	K	matrix
neutra	2.97	0	104.01	MT-CO3	253	Y	C	transmembrane
neutra	12.81	0.04	103.46	MT-CYB	259	A	T	intermembrane
neutra	5.63	0.14	129.39	MT-ND2	161	S	F	transmembrane
neutra	8.99	20.66	25.33	MT-ND5	9	T	I	intermembrane
neutra	25.09	0.24	141.83	MT-CYB	136	G	S	intermembrane
neutra	8.86	2.82	71.94	MT-ATP6	192	I	M	transmembrane
neutra	16.07	1.64	119.15	MT-CO1	283	L	M	transmembrane
neutra	3.81	1.38	31.15	MT-ND5	492	A	G	intermembrane
neutra	11.85	0.1	11.73	MT-ND5	28	K	Q	transmembrane
neutra	6.04	1.8	34.81	MT-ND5	271	P	L	intermembrane
neutra	8.63	0.86	12.3	MT-ATP8	65	P	L	matrix
neutra	15.96	21.34	46.96	MT-CO3	164	L	F	transmembrane
neutra	24.66	57.4	52.74	MT-CO2	154	I	V	intermembrane
neutra	14.8	5.85	48.1	MT-ATP8	19	T	A	transmembrane
neutra	17.36	8.51	81.17	MT-ND5	447	N	S	matrix
neutra	23.86	12.66	62.68	MT-ND1	15	I	V	transmembrane
neutra	1.59	0.02	48.96	MT-CYB	195	L	P	transmembrane
neutra	12.15	2.44	83.66	MT-ND5	481	T	A	intermembrane
neutra	11.54	2.64	60.98	MT-ND4	426	M	T	matrix
neutra	31.23	29.21	99	MT-ND5	132	V	I	transmembrane
neutra	1.08	0	128.2	MT-CO2	23	F	C	transmembrane
neutra	16.97	12.93	38.89	MT-CO3	44	M	I	transmembrane
neutra	15.96	10.57	64.09	MT-CYB	237	L	F	transmembrane
neutra	23.86	11.6	78.14	MT-CO1	469	I	V	transmembrane
neutra	21.27	3.06	3.3	MT-ND5	30	N	S	transmembrane
neutra	9.22	1.45	95.5	MT-ND1	10	I	T	transmembrane
neutra	8.86	6.58	48.58	MT-ND2	281	I	M	transmembrane
neutra	9.25	2.87	96.72	MT-CYB	246	S	L	intermembrane
neutra	12.11	12.32	69.73	MT-ATP6	26	F	I	matrix
neutra	1.63	3.61	117.81	MT-CO3	110	P	H	intermembrane
neutra	5.63	0.58	47.58	MT-ND3	91	S	F	transmembrane
neutra	7.43	0.02	123.94	MT-CYB	100	R	Q	transmembrane
neutra	12.59	7.62	104.42	MT-CO1	39	A	T	transmembrane
neutra	8.67	8.65	32.8	MT-ND5	500	T	M	transmembrane
neutra	1.59	0.08	143.14	MT-ATP6	198	L	P	transmembrane
neutra	17.36	1.61	55.77	MT-ND5	352	N	S	matrix
neutra	19.51	0.6	111.76	MT-CYB	260	N	S	intermembrane
neutra	23.86	13.81	72.2	MT-CO1	472	I	V	transmembrane
neutra	23.86	1.57	58.94	MT-ND2	139	I	V	transmembrane
neutra	38.69	20.51	24.06	MT-ND2	342	F	L	matrix
neutra	24.58	28.45	57.01	MT-CYB	43	L	I	transmembrane
neutra	2.7	0.02	130.04	MT-CO1	442	D	G	intermembrane
neutra	31.88	4.56	125.45	MT-CO1	63	F	L	transmembrane
neutra	4.22	7.8	91.76	MT-ATP8	21	F	S	transmembrane
neutra	15.96	6.92	59.14	MT-ATP6	190	L	F	transmembrane
neutra	12.57	3.35	76.32	MT-ATP6	63	T	I	transmembrane
neutra	31.23	20.84	40.93	MT-ND2	43	V	I	transmembrane
neutra	8.93	7.59	67.66	MT-ND2	21	A	V	transmembrane
neutra	0.41	0.29	137.09	MT-CO1	502	Y	C	matrix
neutra	31.23	24.6	77.6	MT-ND4	313	V	I	transmembrane
neutra	10.69	1.98	66.61	MT-ND2	85	T	A	matrix
neutra	6.87	0.52	121.25	MT-ND4	433	E	K	transmembrane
neutra	2.29	1.78	86.64	MT-CO1	487	E	G	matrix
neutra	22.67	3.67	30.38	MT-ND4	442	S	A	transmembrane
neutra	8.86	9.23	43.77	MT-ND5	602	I	M	transmembrane
neutra	2.23	0.06	39.73	MT-ND3	11	T	N	transmembrane
neutra	15.15	21.94	106.66	MT-ND4	407	S	T	transmembrane
neutra	23.86	24.07	151.48	MT-ND5	155	I	V	transmembrane
neutra	31.88	38.69	91.76	MT-ATP8	21	F	L	transmembrane
neutra	23.86	2.05	75.83	MT-CO3	165	I	V	transmembrane
neutra	11	1.05	85.86	MT-ND4	230	V	M	transmembrane
neutra	0.57	0	117.38	MT-CO3	240	W	R	transmembrane
neutra	4.93	3.33	98.39	MT-ND5	546	Q	H	matrix
neutra	12.85	0.83	41.76	MT-ND4	21	H	Q	matrix
neutra	16.07	5.68	79.02	MT-CO3	168	L	M	transmembrane
neutra	25.09	7.35	106.66	MT-CO2	8	G	S	intermembrane
neutra	14.8	1.22	46	MT-ATP8	24	T	A	transmembrane
neutra	16.21	10.1	64.58	MT-ND5	476	S	T	intermembrane
neutra	12.85	0.02	123.62	MT-CO3	232	H	Q	matrix
neutra	14.8	60.91	52.12	MT-ND4	124	T	A	transmembrane
neutra	10.69	7.56	43.95	MT-ND5	439	T	A	matrix
neutra	12.15	3.82	60.68	MT-ND5	5	T	A	intermembrane
neutra	9.22	1.46	78.47	MT-ATP6	58	M	T	transmembrane
neutra	23.86	11.49	47.77	MT-ND2	162	I	V	transmembrane
neutra	8.86	7.75	53.56	MT-ATP8	23	I	M	transmembrane
neutra	25.97	5.26	121.25	MT-ATP6	6	F	L	intermembrane
neutra	24.96	13.05	96.77	MT-ND5	525	M	L	matrix
neutra	21.82	23.76	26.43	MT-ND1	53	M	I	matrix
neutra	23.86	26.35	71.49	MT-ND4L	4	I	V	transmembrane
neutra	2.97	2.61	139.33	MT-CO1	270	Y	C	transmembrane
neutra	14.8	0	99.77	MT-ND5	241	T	A	transmembrane
neutra	19.51	4.75	114.38	MT-CYB	286	N	S	intermembrane
neutra	8.86	17.16	81.65	MT-ND2	98	I	M	transmembrane
neutra	3.5	12.35	68.64	MT-ND5	403	Y	N	intermembrane
neutra	14.8	6.72	38.88	MT-CYB	241	T	A	transmembrane
neutra	23.65	0.93	100.66	MT-CO1	23	G	S	transmembrane
neutra	16.3	0.2	156.14	MT-ATP6	127	H	N	matrix
neutra	18.44	1.92	53.86	MT-ND1	68	I	V	matrix
neutra	11.9	0.56	131.11	MT-CO3	105	S	G	transmembrane
neutra	31.88	59.91	56.6	MT-ND2	27	F	L	transmembrane
neutra	2.11	0.51	100.6	MT-ATP6	42	L	P	matrix
neutra	8.23	1.82	67.26	MT-CO2	142	V	A	intermembrane
neutra	16.21	8.87	57.96	MT-ND1	178	S	T	intermembrane
neutra	9.22	1.28	99.93	MT-ND5	180	I	T	transmembrane
neutra	12.53	3.13	124.88	MT-CO2	57	D	H	matrix
neutra	9.22	2.21	64.47	MT-ATP6	195	I	T	transmembrane
neutra	19.51	15.33	63.56	MT-ND1	161	N	S	intermembrane
neutra	19.49	0.02	99.83	MT-ND4	208	P	S	matrix
neutra	23.86	6.38	74.43	MT-ND4	104	I	V	transmembrane
neutra	4.22	0	99.9	MT-CO1	305	F	S	transmembrane
neutra	6.13	0.02	99.42	MT-CYB	174	T	N	intermembrane
neutra	8.79	1.3	93.43	MT-CO1	117	M	V	transmembrane
neutra	1.67	1.91	108.42	MT-ATP6	8	S	P	transmembrane
neutra	14.8	0	99.65	MT-CO1	59	T	A	transmembrane
neutra	9.15	4.87	31.78	MT-ND6	90	V	A	matrix
neutra	15.15	21.85	50.43	MT-ND2	152	S	T	transmembrane
neutra	31.23	2.29	0.62	MT-ND5	24	V	I	transmembrane
neutra	15.96	6.26	119.33	MT-CYB	230	L	F	transmembrane
neutra	19.51	8.61	147.52	MT-ATP8	5	N	S	intermembrane
neutra	31.23	34.35	65.18	MT-CO1	155	V	I	transmembrane
neutra	9.02	0.54	83.66	MT-ND5	481	T	M	intermembrane
neutra	15.15	11.82	98.48	MT-ND5	423	S	T	transmembrane
neutra	12.15	26.49	93.82	MT-ND1	168	T	A	intermembrane
neutra	5.23	1.94	108.43	MT-CYB	213	S	P	matrix
neutra	23.86	6.34	85.59	MT-CO2	132	D	N	intermembrane
neutra	8.93	1.81	50.14	MT-ATP6	19	A	V	transmembrane
neutra	8.93	3.27	64.47	MT-CYB	122	A	V	transmembrane
neutra	9.22	0.04	119.4	MT-ND4	294	M	T	transmembrane
neutra	12.59	1.65	22.49	MT-ND2	164	A	T	transmembrane
neutra	11.06	7.55	61.8	MT-ND3	83	N	T	intermembrane
neutra	23.86	8.82	36.96	MT-CYB	369	I	V	transmembrane
neutra	17.36	5.63	98.28	MT-CO2	52	N	S	matrix
neutra	36.72	5.96	85.35	MT-ND2	79	M	L	transmembrane
neutra	12.57	71.95	23.05	MT-CYB	348	T	I	transmembrane
neutra	0.09	0	113.15	MT-ATP6	72	L	R	intermembrane
neutra	0.27	0	112.85	MT-ND5	386	L	H	transmembrane
neutra	16.21	11.65	34.45	MT-ND5	473	S	T	intermembrane
neutra	14.79	4.21	77.93	MT-ND4	256	H	Y	transmembrane
neutra	16.07	16.38	71.66	MT-CYB	296	L	M	transmembrane
neutra	20.78	1.34	19.24	MT-ATP6	45	T	S	matrix
neutra	2.29	0.83	110.72	MT-CO2	60	E	G	matrix
neutra	6.7	0.39	12.02	MT-ATP8	52	E	K	matrix
neutra	8.86	6.9	41.18	MT-CO3	220	I	M	transmembrane
neutra	9.15	1.22	78.93	MT-ND6	86	V	A	matrix
neutra	12.59	0.79	154.33	MT-ND5	93	A	T	transmembrane
neutra	8.67	0.48	47.67	MT-CO3	62	T	M	transmembrane
neutra	18.44	5.93	75.53	MT-ATP6	43	I	V	matrix
neutra	6.78	5.82	66.26	MT-ND2	31	V	A	transmembrane
neutra	31.88	14.5	75.29	MT-ATP6	193	F	L	transmembrane
neutra	12.59	3.07	44.71	MT-CYB	39	A	T	transmembrane
neutra	4.22	9	37.92	MT-ND4	438	F	S	transmembrane
neutra	31.88	50.84	71.85	MT-ND1	259	F	L	transmembrane
neutra	9.22	1.47	51.83	MT-ND5	414	I	T	transmembrane
neutra	19.51	64.41	71.71	MT-ATP6	4	N	S	intermembrane
neutra	8.86	3.8	81.14	MT-ATP6	204	I	M	transmembrane
neutra	36.72	1.93	110.69	MT-CO3	54	M	L	transmembrane
neutra	10.69	13.55	50.5	MT-ND5	565	T	A	matrix
neutra	12.28	1.48	60.33	MT-ATP8	35	L	M	matrix
neutra	14.8	1.12	71.06	MT-CO3	213	T	A	transmembrane
neutra	31.23	2.48	126.03	MT-ND5	315	V	I	transmembrane
neutra	11.54	0.89	83.99	MT-ATP6	140	M	T	matrix
neutra	21.27	17.95	125.6	MT-ND1	230	N	S	transmembrane
neutra	12.15	0.7	67.55	MT-ND4	55	T	A	intermembrane
neutra	9.22	0.16	67.18	MT-ATP6	171	M	T	transmembrane
neutra	9.22	0	124.68	MT-CO1	273	M	T	transmembrane
neutra	14.29	1.63	89.66	MT-ND1	43	Y	H	matrix
neutra	12.15	10.56	29.16	MT-ND5	13	T	A	intermembrane
neutra	18.58	0.58	124.33	MT-CYB	74	N	D	intermembrane
neutra	1.64	0	79.27	MT-ND4	109	T	P	transmembrane
neutra	9.08	0	99.86	MT-ND5	240	P	A	transmembrane
neutra	8.93	0.93	48.45	MT-ND5	202	A	V	transmembrane
neutra	9.48	50.64	24.56	MT-CYB	214	H	D	matrix
neutra	18.59	11.36	51.52	MT-ND6	134	L	F	intermembrane
neutra	23.86	18.41	98.4	MT-ND1	187	I	V	transmembrane
neutra	0.41	0.19	124.14	MT-ND1	30	Y	C	matrix
neutra	9.22	0.12	104.54	MT-CO1	158	I	T	transmembrane
neutra	12.93	5.29	60.53	MT-ND3	34	S	A	matrix
neutra	25.97	52.63	37.58	MT-ND4	42	F	L	intermembrane
neutra	18.58	0.08	85.52	MT-ND2	235	N	D	intermembrane
neutra	23.03	1.26	126.59	MT-CYB	53	M	L	intermembrane
neutra	12.66	14.86	96.67	MT-ND4L	72	A	G	transmembrane
neutra	6.14	9.85	26.39	MT-ND5	569	H	Y	matrix
neutra	11.58	2.19	55.13	MT-ND3	86	L	V	transmembrane
neutra	6.78	0.33	119.35	MT-CO3	129	V	A	transmembrane
neutra	6.78	0.35	116.96	MT-ATP6	158	V	A	transmembrane
neutra	17.36	10.61	110.53	MT-CYB	206	N	S	matrix
neutra	24.66	7.07	86.88	MT-ND1	166	I	V	intermembrane
neutra	17.3	6.21	83.33	MT-ND2	336	L	I	matrix
neutra	11.06	2.71	100.93	MT-ND5	471	N	T	intermembrane
neutra	15.15	2.44	46.4	MT-ND5	515	S	T	transmembrane
neutra	24.22	50.11	38.99	MT-ND1	64	A	S	matrix
neutra	1.78	0	98.98	MT-CO2	143	V	G	intermembrane
neutra	0.6	0	129.02	MT-CO1	94	F	C	matrix
neutra	17.36	27.4	113.53	MT-CO1	331	N	S	matrix
neutra	14.8	9.77	63.41	MT-CO1	415	T	A	transmembrane
neutra	5.41	1.55	101.09	MT-ND4	50	F	S	intermembrane
neutra	8.93	3.09	134.92	MT-ND6	74	A	V	transmembrane
neutra	9.22	3.92	70.65	MT-ATP6	201	I	T	transmembrane
neutra	12.93	1.63	72.15	MT-ND4	418	S	A	matrix
neutra	12.59	2.93	95.55	MT-ND5	187	A	T	transmembrane
neutra	6.04	20.47	48.23	MT-ND4	54	P	L	intermembrane
neutra	9.22	0.1	8.73	MT-ND6	98	M	T	transmembrane
neutra	0.39	0.64	51.19	MT-ND6	132	S	W	intermembrane
neutra	8.64	11.17	95.99	MT-ATP6	39	N	T	matrix
neutra	9.53	0.6	98.01	MT-CO1	404	T	I	matrix
neutra	11.17	1.78	43.86	MT-ND5	531	S	N	matrix
neutra	8.86	2.36	142.61	MT-ATP6	151	I	M	transmembrane
neutra	18.59	15.25	95.31	MT-ATP6	84	L	F	intermembrane
neutra	31.88	40.84	17.99	MT-CYB	235	F	L	transmembrane
neutra	12.15	35.24	62.56	MT-ND2	45	T	A	intermembrane
neutra	5.63	12.88	74.22	MT-ND4	101	S	F	transmembrane
neutra	5.2	32.91	43.95	MT-ND5	439	T	P	matrix
neutra	21.86	1.1	61.06	MT-CYB	173	P	S	intermembrane
neutra	18.93	8.42	75.07	MT-CYB	314	S	T	matrix
neutra	4.07	0	119.35	MT-CO3	129	V	G	transmembrane
neutra	11	2.53	59.89	MT-CYB	356	V	M	transmembrane
neutra	11.58	18.6	62.15	MT-CYB	233	L	V	transmembrane
neutra	23.86	11.2	44.36	MT-ND5	19	I	V	transmembrane
neutra	13.9	0	99.8	MT-CYB	138	M	T	intermembrane
neutra	11.9	1.04	122.1	MT-ATP6	219	S	G	transmembrane
neutra	31.23	5.23	58.13	MT-ND3	88	V	I	transmembrane
neutra	23.86	6.37	46.33	MT-ND2	278	I	V	transmembrane
neutra	13.2	10.47	81.01	MT-ND5	266	L	M	intermembrane
neutra	8.93	0.63	140.23	MT-ATP6	177	A	V	transmembrane
neutra	14.8	0.08	125.5	MT-CYB	336	T	A	transmembrane
neutra	3.02	0	124.08	MT-CO1	86	M	K	matrix
neutra	17.36	0.46	108.76	MT-ND1	38	N	S	matrix
neutra	1.67	0.04	105.61	MT-CYB	297	S	P	transmembrane
neutra	31.23	56.24	56.74	MT-CO2	64	V	I	transmembrane
neutra	11.31	44.65	26.43	MT-ND1	53	M	V	matrix
neutra	17.22	0.08	155.07	MT-ND2	63	Q	R	transmembrane
neutra	20.79	16.52	61.34	MT-ND6	38	V	L	transmembrane
neutra	8.93	10.8	17.18	MT-ND1	4	A	V	transmembrane
neutra	11.58	3.39	133.54	MT-ND4	369	L	V	transmembrane
neutra	3.3	0.04	103.46	MT-CYB	259	A	D	intermembrane
neutra	12.59	4.06	125.99	MT-CO3	200	A	T	transmembrane
neutra	23.86	2.92	76.03	MT-ATP6	14	I	V	transmembrane
neutra	6.34	0.25	123.54	MT-CO3	58	W	S	transmembrane
neutra	14.99	1.48	75.29	MT-ATP6	126	A	T	matrix
neutra	2.11	0.02	161.56	MT-ATP6	149	L	P	matrix
neutra	2.73	0.3	43.7	MT-ATP6	119	S	C	transmembrane
neutra	17.36	15.81	57.96	MT-ATP8	30	N	S	matrix
neutra	22.67	4.87	144.76	MT-ATP6	99	S	A	transmembrane
neutra	21.06	60.55	58.28	MT-ND3	14	A	S	transmembrane
neutra	8.79	1.26	83.06	MT-ND1	156	M	V	transmembrane
neutra	14.99	2.79	129	MT-ND3	47	A	T	matrix
neutra	6.78	0.58	131.71	MT-CYB	291	V	A	transmembrane
neutra	3.05	0.19	2.04	MT-ATP8	68	S	Y	matrix
neutra	8.86	4.19	39.64	MT-CYB	78	I	M	transmembrane
neutra	6.78	0.48	3.55	MT-ND6	100	V	A	transmembrane
neutra	12.81	20.26	26.95	MT-ND5	475	A	T	intermembrane
neutra	31.88	27.35	127.4	MT-ND5	304	F	L	transmembrane
neutra	2.01	0.08	96.72	MT-CYB	246	S	P	intermembrane
neutra	8.63	1.24	102.02	MT-ND4	217	P	L	matrix
neutra	20.78	2.31	107.82	MT-CYB	2	T	S	matrix
neutra	12.81	17.21	63.38	MT-CO2	186	A	T	intermembrane
neutra	2.01	15.29	34.45	MT-ND5	473	S	P	intermembrane
neutra	0.12	0.14	76.1	MT-ND2	5	A	D	transmembrane
neutra	8.86	3.04	98.39	MT-ND5	546	Q	L	matrix
neutra	10.69	2.38	33.46	MT-ND5	533	T	A	matrix
neutra	11.54	46.93	73.08	MT-CYB	316	M	T	matrix
neutra	14.54	2.58	75.67	MT-ND3	29	G	S	matrix
neutra	23.86	14.94	87.65	MT-CYB	189	I	V	transmembrane
neutra	1.67	9.47	53.62	MT-ND4	187	S	P	transmembrane
neutra	5.23	2.14	38.18	MT-ATP8	38	S	P	matrix
neutra	12.59	1.43	52.4	MT-ND5	459	A	T	transmembrane
neutra	6.14	0.08	73.1	MT-ATP6	223	H	Y	matrix
neutra	12.59	5.19	8.11	MT-CYB	329	A	T	transmembrane
neutra	12.05	27.8	39.43	MT-ND5	576	I	T	matrix
neutra	1.34	0.06	124.99	MT-ND1	203	G	E	matrix
neutra	19.49	4.52	105.62	MT-ND2	147	P	S	matrix
neutra	0.3	0	153.19	MT-ATP6	220	L	R	transmembrane
neutra	31.88	12.26	121.91	MT-CO1	476	F	L	transmembrane
neutra	12.93	3.48	68.23	MT-CO1	513	S	A	matrix
neutra	12.57	7.56	63.41	MT-CO1	415	T	I	transmembrane
neutra	16.97	5.74	62.76	MT-ND4L	19	M	I	transmembrane
neutra	16.79	6.34	87.71	MT-ND5	59	Q	L	transmembrane
neutra	20.79	5.35	72.58	MT-CO3	254	V	L	transmembrane
neutra	12.59	0.16	134.61	MT-ATP6	207	A	T	transmembrane
neutra	18.93	8.08	67.94	MT-ND5	572	S	T	matrix
neutra	23.86	9.87	108.67	MT-ND5	261	I	V	transmembrane
neutra	9.22	6.77	81.73	MT-ND2	209	I	T	transmembrane
neutra	19.29	0.6	110.65	MT-ND5	355	D	N	matrix
neutra	15.37	0.08	119.24	MT-ND4	279	Q	R	matrix
neutra	2.61	0.04	120.99	MT-ND1	56	F	S	matrix
neutra	9.22	9.43	60.95	MT-ND3	18	M	T	transmembrane
neutra	5.75	6.4	64	MT-ND2	91	N	D	matrix
neutra	9.22	1.46	87.01	MT-CYB	304	I	T	transmembrane
neutra	14.95	7	91.01	MT-ND4	93	K	N	matrix
neutra	14.99	61.52	39.12	MT-ND6	171	A	T	matrix
neutra	14.8	0.1	124.81	MT-CYB	176	T	A	transmembrane
neutra	9.22	4.65	69.79	MT-CYB	118	I	T	transmembrane
neutra	3.33	0.02	96.15	MT-ND4	333	N	D	transmembrane
neutra	2.93	0.5	57.52	MT-ND2	81	S	F	matrix
neutra	8.93	13.88	78.21	MT-ND3	103	A	V	transmembrane
neutra	6.7	16.59	160.94	MT-ND6	169	E	K	matrix
neutra	24.66	16.19	33.62	MT-CO2	146	I	V	intermembrane
neutra	11.43	0.66	104.84	MT-CYB	15	N	K	matrix
neutra	6.4	0.08	56.92	MT-CYB	23	T	N	matrix
neutra	8.4	1.86	78.98	MT-ATP8	40	K	E	matrix
neutra	12.57	14.98	45.48	MT-ND4	412	T	I	transmembrane
neutra	0.47	0.06	61.25	MT-CYB	372	I	N	transmembrane
neutra	8.79	4.28	90.1	MT-ATP8	12	M	V	transmembrane
neutra	3.33	0.02	147.23	MT-ATP6	101	N	D	transmembrane
neutra	5.24	2.67	125.6	MT-ND1	230	N	H	transmembrane
neutra	5.23	1.1	112.13	MT-CYB	310	S	P	matrix
neutra	10.69	55.56	54.7	MT-ND3	114	T	A	matrix
neutra	2.1	0.41	35.39	MT-ND6	97	A	P	transmembrane
neutra	0.9	3.78	60.4	MT-ND5	34	H	R	matrix
neutra	15.96	0.5	4.21	MT-ND6	102	L	F	transmembrane
neutra	36.72	0.04	99.77	MT-ND5	237	M	L	transmembrane
neutra	15.96	6.76	76.01	MT-CO3	43	L	F	transmembrane
neutra	7.37	0.78	90.09	MT-CYB	19	I	M	matrix
neutra	23.86	0.43	96.96	MT-CO1	75	I	V	transmembrane
neutra	5.1	0.08	78.71	MT-CYB	185	L	S	transmembrane
neutra	5.33	0.48	10.67	MT-CYB	380	A	V	matrix
neutra	13.64	0.54	114.15	MT-ND5	384	P	L	transmembrane
neutra	23.86	9.02	61.25	MT-CYB	372	I	V	transmembrane
neutra	12.7	34.68	75.87	MT-ND4	140	P	T	matrix
neutra	31.23	0.04	99.57	MT-CO1	380	V	I	transmembrane
neutra	3.1	0.15	34.88	MT-ND6	165	Y	S	matrix
neutra	6.53	2.94	40.15	MT-CO2	218	I	T	intermembrane
neutra	12.05	2.29	51.15	MT-ATP6	38	I	T	matrix
neutra	21.82	16.44	52.51	MT-ND2	345	M	I	matrix
neutra	14.8	1.82	35.63	MT-ATP8	14	T	A	transmembrane
neutra	25.85	20.41	56.18	MT-ND5	482	I	L	intermembrane
neutra	12.15	0.43	47.79	MT-ND5	74	T	A	intermembrane
neutra	18.44	0.16	100.87	MT-CYB	27	I	V	matrix
neutra	14.8	10.81	68.7	MT-ND4	27	T	A	transmembrane
neutra	21.86	3.04	124.7	MT-ND5	265	P	S	intermembrane
neutra	19.51	0.27	11.73	MT-CO2	119	N	S	intermembrane
neutra	4.41	0.64	99.7	MT-CO3	153	E	V	transmembrane
neutra	1.48	0	127.33	MT-CYB	267	H	R	intermembrane
neutra	12.15	0.36	83.2	MT-CYB	61	T	A	intermembrane
neutra	23.86	30.9	88.83	MT-CO2	92	D	N	intermembrane
neutra	12.59	0.75	124.75	MT-CO1	32	A	T	transmembrane
neutra	0.41	0.06	62.53	MT-ATP8	33	Y	C	matrix
neutra	9.22	4.6	76.16	MT-ND2	187	M	T	transmembrane
neutra	7.37	8.64	60.6	MT-ND2	145	I	M	matrix
neutra	2.55	0.04	101.68	MT-CYB	137	Q	R	intermembrane
neutra	8.86	6	81.14	MT-ND2	57	I	M	transmembrane
neutra	13.2	4.06	28.43	MT-ND2	237	L	M	intermembrane
neutra	12.15	0.12	99.42	MT-CYB	174	T	A	intermembrane
neutra	10.31	0.04	98.76	MT-CO3	14	S	G	matrix
neutra	16.07	4.1	115.39	MT-ND1	266	L	M	transmembrane
neutra	20.79	1.45	124.87	MT-CO1	188	V	L	transmembrane
neutra	8.67	8.93	52.63	MT-ND2	125	T	M	transmembrane
neutra	10.69	1.39	98.01	MT-CO1	404	T	A	matrix
neutra	5.1	1.05	60.13	MT-ND4	325	L	S	transmembrane
neutra	9.82	0.64	94.37	MT-CO1	118	V	M	intermembrane
neutra	10.14	0.02	128.34	MT-ND1	124	N	H	matrix
neutra	11.8	1.77	88.49	MT-ATP6	37	L	F	matrix
neutra	8.86	0.14	124.48	MT-ATP6	209	I	M	transmembrane
neutra	31.88	1.46	120.89	MT-CYB	90	F	L	transmembrane
neutra	11.54	0.83	32.17	MT-CO1	332	M	T	matrix
neutra	9.02	1.53	80.61	MT-ND5	70	T	M	intermembrane
neutra	14.99	0.06	96.92	MT-ATP8	51	W	R	matrix
neutra	16.97	0.45	123.96	MT-ND5	338	M	I	transmembrane
neutra	21.86	0	99.86	MT-CO1	131	P	S	intermembrane
neutra	15.96	7.4	107.47	MT-CYB	295	L	F	transmembrane
neutra	6.87	0.58	135.02	MT-CO2	18	E	K	transmembrane
neutra	12.15	0.56	46.9	MT-CO2	226	T	A	intermembrane
neutra	11.17	6.21	60.92	MT-ND2	275	S	N	matrix
neutra	2.29	0.21	12.02	MT-ATP8	52	E	G	matrix
neutra	12.05	5.87	53.86	MT-ND1	68	I	T	matrix
neutra	23.86	0.51	78.24	MT-ATP6	10	I	V	transmembrane
neutra	23.86	13.11	68.28	MT-ND1	248	D	N	intermembrane
neutra	15.96	7.94	61.92	MT-ND2	276	L	F	transmembrane
neutra	19.49	0.79	151.37	MT-ATP6	27	P	S	matrix
neutra	24.66	19.66	41.41	MT-ND6	135	I	V	intermembrane
neutra	23.86	5.03	76.99	MT-ND2	74	I	V	transmembrane
neutra	24.66	2.62	92.24	MT-ATP6	79	I	V	intermembrane
neutra	12.57	2.93	126.76	MT-ND5	416	T	I	transmembrane
neutra	23.65	0.02	99.9	MT-CYB	116	G	S	transmembrane
neutra	6.87	4.83	116.88	MT-CYB	111	E	K	transmembrane
neutra	15.37	1.59	133.71	MT-ND3	108	Q	R	matrix
neutra	8.79	7.64	45.9	MT-CO1	466	M	V	transmembrane
neutra	6.87	1.53	141.82	MT-ND4	335	E	K	transmembrane
neutra	16.49	13.91	126.79	MT-ND4	114	E	D	intermembrane
neutra	33.81	30.29	68.66	MT-ATP6	24	I	L	transmembrane
neutra	7.43	1.33	138.27	MT-CO3	156	R	Q	transmembrane
neutra	12.57	20.81	49.56	MT-ND1	261	T	I	transmembrane
neutra	19.51	1.95	89.64	MT-CO3	125	N	S	intermembrane
neutra	24.58	6.48	84.25	MT-ATP6	70	L	I	transmembrane
neutra	0.9	0.02	156.14	MT-ATP6	127	H	R	matrix
neutra	8.93	0	119.15	MT-CO1	375	A	V	transmembrane
neutra	14.99	3.84	89.29	MT-ATP6	124	A	T	matrix
neutra	1.48	0.39	101.24	MT-CO3	38	H	R	intermembrane
neutra	38.69	0.48	99.1	MT-CYB	220	F	L	matrix
neutra	6.78	4.15	59.89	MT-CYB	356	V	A	transmembrane
neutra	24.58	4.63	114.95	MT-ND5	413	L	I	transmembrane
neutra	1.67	0.06	99.58	MT-CO1	149	S	P	transmembrane
neutra	9.22	55.46	74.78	MT-ND2	37	M	T	transmembrane
neutra	0.67	1.04	118.05	MT-ATP6	41	R	P	matrix
neutra	14.8	40.96	36.41	MT-ND5	398	T	A	transmembrane
neutra	23.01	8.27	55.77	MT-ND3	49	V	I	matrix
neutra	14.8	27.33	57.42	MT-ND4	299	T	A	transmembrane
neutra	0.3	26.19	81.15	MT-ATP6	52	L	R	transmembrane
neutra	13.64	32.89	40.61	MT-ND2	324	P	L	transmembrane
neutra	18.44	2.04	125.12	MT-ND5	356	I	V	matrix
neutra	1.84	3.43	47.93	MT-CYB	258	L	Q	intermembrane
neutra	9.22	0.62	45.9	MT-CO1	466	M	T	transmembrane
neutra	12.57	2.98	71.25	MT-ND1	263	T	I	transmembrane
neutra	16.07	6.28	95.02	MT-ND5	378	L	M	transmembrane
neutra	4.07	0.06	74.7	MT-ND4L	73	V	G	transmembrane
neutra	9.22	3.76	48.82	MT-ND5	283	I	T	transmembrane
neutra	31.88	0.08	99.75	MT-ND5	340	F	L	transmembrane
neutra	14.8	1.8	58.03	MT-ND2	320	T	A	transmembrane
neutra	1.67	0.12	52.15	MT-ND1	312	S	P	transmembrane
neutra	1.59	0.08	59.74	MT-CYB	234	L	P	transmembrane
neutra	16.42	8.24	55.69	MT-ATP6	59	T	S	transmembrane
neutra	10.48	5.5	137.14	MT-ND5	456	R	G	transmembrane
neutra	8.86	0.8	74.25	MT-ND4	25	I	M	transmembrane
neutra	14.95	0.27	94.77	MT-ND3	109	K	N	matrix
neutra	33.81	14.07	61.61	MT-ND5	190	I	L	transmembrane
neutra	12.93	6.56	38.18	MT-ATP8	38	S	A	matrix
neutra	12.59	0.91	97.95	MT-CO3	178	A	T	transmembrane
neutra	8.79	1.2	70.94	MT-ATP8	16	M	V	transmembrane
neutra	2.01	0.02	114.01	MT-CO3	261	S	P	intermembrane
neutra	5.45	4.77	81.92	MT-ND4	184	Q	K	intermembrane
neutra	23.65	2.88	110.86	MT-CO1	272	G	S	transmembrane
neutra	11.9	3.06	121.79	MT-ND4	31	S	G	transmembrane
neutra	12.57	19.27	13.48	MT-CYB	46	T	I	transmembrane
neutra	31.23	33.05	48.85	MT-ND6	155	V	I	transmembrane
neutra	12.59	0.86	90.13	MT-CYB	191	A	T	transmembrane
neutra	0.73	0.02	118.46	MT-CO3	132	L	Q	transmembrane
neutra	24.58	0.62	102.59	MT-CO1	199	L	I	transmembrane
neutra	16.07	7.76	98.94	MT-ND1	111	L	M	transmembrane
neutra	18.59	20.79	89.62	MT-ND1	98	L	F	intermembrane
neutra	23.86	17.33	65.33	MT-ND5	126	I	V	transmembrane
neutra	5.24	0.64	115.02	MT-ND5	194	N	H	transmembrane
neutra	9.22	9.6	57.86	MT-ND1	311	I	T	transmembrane
neutra	24.22	4.21	10.67	MT-CYB	380	A	S	matrix
neutra	8.86	4.61	59.84	MT-ND3	96	I	M	transmembrane
neutra	0.73	0.6	62.12	MT-ND5	507	L	Q	transmembrane
neutra	2.23	0.02	88.64	MT-ND4	372	T	N	transmembrane
neutra	8.67	8.2	21.06	MT-ND5	603	T	M	transmembrane
neutra	0.33	0	132.65	MT-ND4L	35	G	E	transmembrane
neutra	0.9	0.47	73.1	MT-ATP6	223	H	R	matrix
neutra	23.86	45.83	59.32	MT-CO1	416	I	V	transmembrane
neutra	5.23	0.04	2.04	MT-ATP8	68	S	P	matrix
neutra	12.7	2.42	105.71	MT-ATP8	37	P	T	matrix
neutra	11.63	0.02	162.1	MT-ND5	145	E	G	transmembrane
neutra	24.66	26.88	86.7	MT-CYB	156	I	V	intermembrane
neutra	18.93	7.63	60.53	MT-ND3	34	S	T	matrix
neutra	8.93	1.04	63.66	MT-CO1	336	A	V	transmembrane
neutra	10.69	0.84	113.83	MT-CYB	203	T	A	matrix
neutra	21.27	21.55	101.94	MT-ND1	292	N	S	transmembrane
neutra	16.15	15.9	37.25	MT-ATP6	187	P	S	transmembrane
neutra	21.27	0.87	81.85	MT-CO3	50	N	S	transmembrane
neutra	14.99	3.79	10.67	MT-CYB	380	A	T	matrix
neutra	20.61	9.48	108.93	MT-CO1	223	A	S	intermembrane
neutra	9.22	0.19	65.36	MT-CO2	71	I	T	transmembrane
neutra	17.36	1.54	34.6	MT-CYB	8	N	S	matrix
neutra	2.11	5.1	67.28	MT-ND4	89	L	P	matrix
neutra	38.69	65.44	53.07	MT-CYB	18	F	L	matrix
neutra	19.51	0.6	144.09	MT-CYB	255	N	S	intermembrane
neutra	15.96	9.4	64.59	MT-CYB	333	L	F	transmembrane
neutra	4.22	4	41.9	MT-ND2	76	F	S	transmembrane
neutra	8.23	3.39	100.07	MT-CYB	343	V	A	intermembrane
neutra	1.64	0.13	48.1	MT-ATP8	19	T	P	transmembrane
neutra	10.12	0.04	122.32	MT-CO1	480	R	G	matrix
neutra	18.59	1.72	86.68	MT-CYB	249	L	F	intermembrane
neutra	15.37	0.39	100.1	MT-ATP6	47	Q	R	matrix
neutra	11.8	13.71	90.11	MT-ATP6	30	L	F	matrix
neutra	24.66	1.39	40.15	MT-CO2	218	I	V	intermembrane
neutra	9.22	1.56	73.34	MT-CYB	129	M	T	transmembrane
neutra	23.86	4.8	117.76	MT-CO2	34	I	V	transmembrane
neutra	15.31	0	99.65	MT-ND1	143	E	Q	transmembrane
neutra	1.67	0.95	75.92	MT-ND2	148	S	P	transmembrane
neutra	33.81	20.14	86.92	MT-ND4	77	I	L	transmembrane
neutra	5.26	4.62	61.3	MT-ND2	220	N	Y	transmembrane
neutra	9.02	28.23	70.81	MT-ND4	247	T	M	intermembrane
neutra	7.61	0.3	12.02	MT-ATP8	52	E	D	matrix
neutra	9.02	12.25	36.98	MT-ND5	489	T	M	intermembrane
neutra	16.15	3.85	127.11	MT-ND1	12	P	S	transmembrane
neutra	12.59	9.75	98.71	MT-CO1	477	A	T	transmembrane
neutra	4.93	1.11	25.58	MT-ND2	92	Q	H	matrix
neutra	25.97	0.31	27.07	MT-CO2	127	F	L	intermembrane
neutra	2.69	0.39	50.02	MT-ND2	6	Q	P	transmembrane
neutra	1	0.68	79.86	MT-ND6	150	R	C	transmembrane
neutra	28.42	2.56	98.75	MT-ND1	40	V	L	matrix
neutra	3.88	2.17	125.38	MT-CYB	114	N	I	transmembrane
neutra	11.9	0.5	61.75	MT-ND5	420	S	G	transmembrane
neutra	17.22	83.74	92.13	MT-ATP6	152	Q	R	transmembrane
neutra	8.01	0.32	93.54	MT-ATP6	184	I	F	intermembrane
neutra	16.97	5	26.14	MT-ND1	17	M	I	transmembrane
neutra	13.64	0.7	79.88	MT-ND5	18	P	L	transmembrane
neutra	5.2	2.03	71.87	MT-ATP6	33	T	P	matrix
neutra	11.9	49.29	56.26	MT-ND1	313	S	G	transmembrane
neutra	11	23.33	92.56	MT-ND1	95	L	V	intermembrane
neutra	8.11	0.08	124.28	MT-ND5	196	W	G	transmembrane
neutra	24.66	1.24	71.32	MT-ATP6	76	I	V	intermembrane
neutra	1.78	7.54	46.4	MT-ND5	515	S	Y	transmembrane
neutra	5.23	2.4	68.23	MT-CO1	513	S	P	matrix
neutra	2.86	21.44	67.51	MT-ND4	459	S	Y	intermembrane
neutra	6.53	1.24	101.92	MT-CYB	153	I	T	intermembrane
neutra	6.78	0.02	116.52	MT-ATP6	206	V	A	transmembrane
neutra	12.59	31.06	94.09	MT-CO2	27	A	T	transmembrane
neutra	36.72	11.73	38.89	MT-CO3	44	M	L	transmembrane
neutra	14.8	14.25	137.06	MT-ATP6	161	T	A	transmembrane
neutra	23.86	40.06	74.83	MT-CYB	300	I	V	transmembrane
neutra	33.81	10.69	36.96	MT-CYB	369	I	L	transmembrane
neutra	8.93	2.6	54.37	MT-ND5	381	A	V	transmembrane
neutra	19.22	2.19	43.33	MT-ATP6	182	S	A	intermembrane
neutra	3.63	0.02	122.7	MT-ND5	149	I	S	transmembrane
neutra	19.49	9	75.49	MT-ATP8	39	P	S	matrix
neutra	14.8	12.95	39.32	MT-ND5	430	T	A	transmembrane
neutra	4.58	3.21	107.01	MT-ND6	88	V	F	matrix
neutra	15.45	3.68	100.84	MT-ND5	163	D	N	transmembrane
neutra	25.97	11.97	101.09	MT-ND4	50	F	L	intermembrane
neutra	10.69	0.28	130.8	MT-ATP6	146	T	A	matrix
neutra	6.53	2.52	62.91	MT-ND1	314	I	T	intermembrane
neutra	31.88	15.13	86.05	MT-ND4	309	F	L	transmembrane
neutra	31.88	19.16	102.07	MT-CO2	32	F	L	transmembrane
neutra	23.86	8.64	95.5	MT-ND1	10	I	V	transmembrane
neutra	9.22	2.37	49.13	MT-CYB	364	I	T	transmembrane
neutra	24.58	16.07	86.71	MT-ND2	153	L	I	transmembrane
neutra	15.15	15.98	82.3	MT-ND4	18	S	T	transmembrane
neutra	16.97	25.98	51.04	MT-ND6	54	M	I	transmembrane
neutra	6.78	3.92	30.67	MT-ND5	536	T	M	matrix
neutra	25.09	4.47	140.35	MT-CO2	131	G	S	intermembrane
neutra	8.93	0.04	99.23	MT-ND5	236	A	V	transmembrane
neutra	12.59	7.31	75.53	MT-ATP6	103	A	T	transmembrane
neutra	0.9	4.14	102.31	MT-CO3	3	H	R	matrix
neutra	8.67	3.14	57.42	MT-ND4	299	T	M	transmembrane
neutra	2.11	3.01	88.39	MT-ND4	419	L	P	matrix
neutra	8.79	1.02	85.78	MT-ATP6	104	M	V	transmembrane
neutra	19.49	1.44	0.6	MT-ATP8	53	P	S	matrix
neutra	12.15	33.51	49.16	MT-ND1	87	T	A	intermembrane
neutra	12.93	26.32	56.01	MT-ND5	567	S	A	matrix
neutra	2.61	1.56	69.73	MT-ATP6	26	F	S	matrix
neutra	2.11	0.88	48.54	MT-CYB	320	L	P	matrix
neutra	12.59	3.72	64	MT-ATP6	20	A	T	transmembrane
neutra	9.22	0.47	76.66	MT-ATP8	13	I	T	transmembrane
neutra	3.25	3.03	94.07	MT-ND4	44	Q	H	intermembrane
neutra	8.99	0.3	107.34	MT-ATP8	6	T	I	intermembrane
neutra	21.27	9.51	61.68	MT-CO3	157	N	S	transmembrane
neutra	16.07	2.83	56.5	MT-CYB	232	L	M	transmembrane
neutra	31.88	75.71	40.13	MT-CO3	219	F	L	transmembrane
neutra	23.86	23.1	89.35	MT-CO3	167	I	V	transmembrane
neutra	19.49	5.53	115.09	MT-CO1	182	P	S	matrix
neutra	2.01	0.04	60.22	MT-ND4	58	S	P	intermembrane
neutra	16.42	0.89	36.16	MT-ND2	284	T	S	transmembrane
neutra	10.04	9.53	91.94	MT-ND1	171	H	Y	intermembrane
neutra	24.66	16.3	67.25	MT-ND6	126	I	V	intermembrane
neutra	8.67	27.75	26.1	MT-CYB	194	T	M	transmembrane
neutra	6.14	0.16	156.14	MT-ATP6	127	H	Y	matrix
neutra	16.07	33.88	53.37	MT-ND6	152	L	M	transmembrane
neutra	23.86	10.36	80.24	MT-ND4	314	I	V	transmembrane
neutra	0.3	0	64.09	MT-CYB	237	L	R	transmembrane
neutra	19.49	1.97	103	MT-ATP6	139	P	S	matrix
neutra	24.58	15.04	61.92	MT-ND2	276	L	I	transmembrane
neutra	5.1	3.87	79.02	MT-CO3	168	L	S	transmembrane
neutra	28.28	57.61	78.82	MT-CO2	35	C	S	transmembrane
neutra	21.08	83.64	28.44	MT-CYB	107	F	Y	matrix
neutra	8.93	5.57	111.96	MT-CYB	330	A	V	transmembrane
neutra	6.34	0.1	140.37	MT-ATP6	109	W	S	transmembrane
neutra	9.22	5.02	64.22	MT-ND4	201	M	T	transmembrane
neutra	4.39	12.11	67.29	MT-ND6	164	V	M	matrix
neutra	8.86	9	55.3	MT-ND2	210	I	M	transmembrane
neutra	14.8	0.12	23.05	MT-CYB	348	T	A	transmembrane
neutra	25.97	0.1	139	MT-CO1	285	F	L	intermembrane
neutra	0.38	0.08	110.47	MT-CO2	113	Y	D	intermembrane
neutra	14.8	1.65	76.82	MT-ND2	119	T	A	transmembrane
neutra	5.75	1.39	108.76	MT-ND1	38	N	D	matrix
neutra	31.23	4.28	116.52	MT-ATP6	206	V	I	transmembrane
neutra	12.59	0.23	97.66	MT-CO1	26	A	T	transmembrane
neutra	8.18	0.1	91.78	MT-CYB	45	I	F	transmembrane
neutra	2.69	0.14	128.95	MT-ND5	139	Q	P	transmembrane
neutra	2.29	1.47	126.58	MT-ND6	80	E	G	matrix
neutra	0.82	0	124.88	MT-CO2	57	D	A	matrix
neutra	8.86	41.29	75.4	MT-ND4L	61	I	M	transmembrane
neutra	16.42	27.57	142.29	MT-ATP6	96	T	S	transmembrane
neutra	2.01	1.3	67.51	MT-ND4	459	S	P	intermembrane
neutra	6.78	3.23	48.85	MT-ND6	155	V	A	transmembrane
neutra	16.15	1.52	41.72	MT-ATP8	10	P	S	transmembrane
neutra	8.23	0.25	47.41	MT-CO2	90	V	A	intermembrane
neutra	23.86	2.44	108.4	MT-ND5	454	I	V	transmembrane
neutra	23.86	32.61	76.12	MT-ATP6	106	I	V	transmembrane
neutra	6.14	0.36	51.47	MT-CYB	16	H	Y	matrix
neutra	19.51	1.37	2.96	MT-ND6	117	N	S	intermembrane
neutra	11.9	14.8	73.78	MT-ATP6	176	S	G	transmembrane
neutra	1.59	0.1	110.07	MT-ND4	326	L	P	transmembrane
neutra	9.22	15.17	68.66	MT-ATP6	24	I	T	transmembrane
neutra	10.69	14.32	61.67	MT-ND2	333	T	A	matrix
neutra	5.46	0.02	123.25	MT-CO2	134	R	G	intermembrane
neutra	17.36	1.78	63.51	MT-ND5	113	N	S	matrix
neutra	1.48	0.19	126.87	MT-ND2	3	P	H	transmembrane
neutra	23.86	2.52	48.82	MT-ND5	283	I	V	transmembrane
neutra	5.75	0.73	41.23	MT-ATP8	46	N	D	matrix
neutra	9.22	2.72	33.27	MT-ND4	33	I	T	transmembrane
neutra	8.4	24.12	78.37	MT-ATP8	43	K	E	matrix
neutra	1.59	46.44	50.16	MT-ATP6	186	L	P	transmembrane
neutra	0.33	0	98.91	MT-ND4	320	G	E	transmembrane
neutra	16.21	0.39	114.01	MT-CO3	261	S	T	intermembrane
neutra	20.79	22.15	54.62	MT-ND4	402	V	L	transmembrane
neutra	19.49	1.05	12.3	MT-ATP8	65	P	S	matrix
neutra	19.49	14.32	52.49	MT-ND5	549	P	S	matrix
neutra	16.97	0.02	100.05	MT-CO1	208	M	I	transmembrane
neutra	8.93	4.43	77.55	MT-ATP6	150	L	V	matrix
neutra	9.53	9.4	74.72	MT-ND5	556	T	I	matrix
neutra	12.81	11.99	59.49	MT-CO2	5	A	T	intermembrane
neutra	10.31	70.28	82.28	MT-CO1	330	S	G	matrix
neutra	14.8	34.07	65.49	MT-CO3	216	T	A	transmembrane
neutra	1.67	1.74	52.77	MT-CYB	110	S	P	transmembrane
neutra	11.92	0	99.82	MT-CYB	157	G	E	intermembrane
neutra	23.86	7.56	50.95	MT-ND5	273	I	V	transmembrane
neutra	8.67	4.67	65.3	MT-ND5	277	T	M	transmembrane
neutra	31.88	11.47	121.32	MT-CYB	50	F	L	transmembrane
neutra	25.97	12.29	130.99	MT-CYB	245	F	L	intermembrane
neutra	12.57	40.96	97.07	MT-CO2	63	T	I	transmembrane
neutra	12.59	0.04	99.5	MT-CO1	203	A	T	transmembrane
neutra	0.05	0	68.85	MT-ND1	11	V	E	transmembrane
neutra	0.05	0	80.81	MT-ATP6	218	V	E	transmembrane
neutra	1.59	3.39	61.62	MT-ATP6	22	L	P	transmembrane
neutra	5.69	9.43	1.93	MT-ND6	120	S	G	intermembrane
neutra	21.27	0.15	124.68	MT-CO3	133	N	S	transmembrane
neutra	0.66	1.16	121.88	MT-ND1	287	H	R	transmembrane
neutra	25.09	31.79	116.24	MT-CO3	191	G	S	intermembrane
neutra	17.36	5.42	41.23	MT-ATP8	46	N	S	matrix
neutra	10.69	5.93	85.14	MT-ND6	159	T	A	matrix
neutra	20.79	35.67	75.92	MT-ND2	115	V	L	transmembrane
neutra	5.63	7.86	52.04	MT-CYB	238	S	F	transmembrane
neutra	12.59	7.36	58.28	MT-ND3	14	A	T	transmembrane
neutra	23.86	3.96	81.14	MT-ND2	57	I	V	transmembrane
neutra	11.54	3.95	69.21	MT-CYB	315	M	T	matrix
neutra	5.23	0	12.21	MT-ATP8	63	S	P	matrix
neutra	31.88	8.11	37.92	MT-ND4	438	F	L	transmembrane
neutra	36.72	33.61	41.74	MT-ND6	14	M	L	transmembrane
neutra	15.96	0.24	119.42	MT-ATP6	87	L	F	transmembrane
neutra	4.22	1.45	102.07	MT-CO2	32	F	S	transmembrane
neutra	6.11	0.55	111.83	MT-ATP6	75	L	S	intermembrane
neutra	11.35	3.86	54.81	MT-ND6	2	M	I	intermembrane
neutra	10.65	0.7	12.02	MT-CYB	344	S	N	intermembrane
neutra	9.22	1.04	76.03	MT-ATP6	14	I	T	transmembrane
neutra	6.14	0.78	24.56	MT-CYB	214	H	Y	matrix
neutra	8.86	0.02	92.87	MT-ND6	26	I	M	transmembrane
neutra	2.73	0.62	74.22	MT-ND4	101	S	C	transmembrane
neutra	12.28	4.55	112.6	MT-ND1	28	L	M	matrix
neutra	8.86	8.18	47.94	MT-CYB	306	I	M	transmembrane
neutra	11.54	23.76	53.56	MT-ATP8	42	M	T	matrix
neutra	12.81	29.49	46.59	MT-CYB	59	A	T	intermembrane
neutra	6.78	14.89	33.46	MT-ND5	533	T	M	matrix
neutra	8.93	50.47	33.58	MT-ND6	142	A	V	transmembrane
neutra	11.31	1.62	73.08	MT-CYB	316	M	V	matrix
neutra	0.66	0.02	61.43	MT-ND5	264	H	R	transmembrane
neutra	14.8	36.3	71.25	MT-ND1	263	T	A	transmembrane
neutra	25.97	0.85	17.93	MT-ND5	478	F	L	intermembrane
neutra	13.64	2.91	37.47	MT-ND2	242	P	L	transmembrane
neutra	4.02	0.56	126.16	MT-ND2	173	T	P	intermembrane
neutra	9.22	0.02	111.58	MT-CYB	298	I	T	transmembrane
neutra	16.97	80.99	33.87	MT-CO1	471	M	I	transmembrane
neutra	33.81	26.66	76.12	MT-ATP6	106	I	L	transmembrane
neutra	16.07	1.69	147.15	MT-ATP6	202	L	M	transmembrane
neutra	19.49	3	113.25	MT-ND5	530	P	S	matrix
neutra	1.34	27.31	63.07	MT-CO3	224	M	K	transmembrane
neutra	10.31	0.32	99.6	MT-ATP6	148	S	G	matrix
neutra	0.6	0.08	24.06	MT-ND2	342	F	C	matrix
neutra	4.22	0.15	40.13	MT-CO3	219	F	S	transmembrane
neutra	10.14	0.1	19.86	MT-ND6	174	N	H	matrix
neutra	6.87	0.12	162.1	MT-ND5	145	E	K	transmembrane
neutra	14.29	1.24	62.53	MT-ATP8	33	Y	H	matrix
neutra	23.86	13.53	119.02	MT-CYB	58	D	N	intermembrane
neutra	12.57	2.27	55.69	MT-ATP6	59	T	I	transmembrane
neutra	15.15	6.58	53.62	MT-ND4	187	S	T	transmembrane
neutra	2.93	0.15	56.87	MT-ND3	45	S	F	matrix
neutra	9.22	1.85	62.4	MT-ATP6	191	I	T	transmembrane
neutra	4.22	8.97	75.29	MT-ATP6	193	F	S	transmembrane
neutra	7.37	2.44	60.42	MT-ATP6	31	I	M	matrix
neutra	31.88	2.15	111.8	MT-CO3	251	F	L	transmembrane
neutra	18.44	5.49	62.98	MT-ND4	423	I	V	matrix
neutra	14.8	0.6	47.67	MT-CO3	62	T	A	transmembrane
neutra	15.96	25.69	94.95	MT-ATP8	17	L	F	transmembrane
neutra	8.86	5.51	65.36	MT-CO2	71	I	M	transmembrane
neutra	10.09	0.48	78.2	MT-ND4	19	K	Q	matrix
neutra	31.88	0.02	99.83	MT-CO3	86	F	L	transmembrane
neutra	15.96	32.24	91.24	MT-CYB	121	L	F	transmembrane
neutra	23.86	11.78	69.28	MT-CO1	452	I	V	transmembrane
neutra	15.89	7.82	27.98	MT-ND1	241	I	M	intermembrane
neutra	12.62	17.21	115.91	MT-ND5	138	F	I	transmembrane
neutra	1.08	0	113.71	MT-CO3	98	F	C	transmembrane
neutra	12.59	0.77	99.42	MT-CO3	107	A	T	transmembrane
neutra	12.15	0.38	44.32	MT-CYB	70	T	A	intermembrane
neutra	3.81	3.57	127.91	MT-ND5	134	A	G	intermembrane
neutra	15.96	1.84	108.9	MT-ND4	408	L	F	transmembrane
neutra	6.53	8.99	66.1	MT-CO2	117	I	T	intermembrane
neutra	12.85	49.86	81.72	MT-ND4L	91	H	Q	matrix
neutra	13.64	5.27	62.72	MT-ND1	2	P	L	transmembrane
neutra	16.15	17.46	25.56	MT-ND5	594	P	S	transmembrane
neutra	8.67	0	110.15	MT-CO1	166	T	M	transmembrane
neutra	2.97	0.14	132.36	MT-CO1	261	Y	C	transmembrane
neutra	31.88	1.18	113.71	MT-CO3	98	F	L	transmembrane
neutra	23.86	3.47	108.36	MT-ND1	130	I	V	transmembrane
neutra	14.8	1.2	29.21	MT-ND1	240	T	A	transmembrane
neutra	14.95	3.45	78.98	MT-ATP8	40	K	N	matrix
neutra	2.73	3.69	84.04	MT-ND4	265	S	C	transmembrane
neutra	15.89	2.4	112.26	MT-CO3	256	I	M	intermembrane
neutra	9.22	1.59	50.95	MT-ND5	273	I	T	transmembrane
neutra	23.86	12.47	111.58	MT-CYB	298	I	V	transmembrane
neutra	0.33	0	99.55	MT-ND5	148	G	E	transmembrane
neutra	22.67	2	53.62	MT-ND4	187	S	A	transmembrane
neutra	9.22	0.23	64.47	MT-ND6	73	M	T	transmembrane
neutra	31.23	17.31	43.71	MT-ND5	290	V	I	transmembrane
neutra	12.59	5.64	69.4	MT-CO3	95	A	T	transmembrane
neutra	2.1	0.06	101.11	MT-ND1	182	A	P	transmembrane
neutra	5.04	16.15	34.45	MT-ND5	473	S	F	intermembrane
neutra	36.72	7.98	110.77	MT-CO3	152	M	L	transmembrane
neutra	6.87	0.28	99.43	MT-ATP6	203	E	K	transmembrane
neutra	7.47	0.41	111.93	MT-ND1	255	Y	H	intermembrane
neutra	3.33	0.06	125.6	MT-ND1	230	N	D	transmembrane
neutra	9.22	58.92	59.83	MT-CYB	309	M	T	transmembrane
neutra	12.59	21.42	30.38	MT-ND2	331	A	T	transmembrane
neutra	9.22	4.77	81.51	MT-CYB	366	M	T	transmembrane
neutra	16.07	5.43	100.43	MT-CYB	371	L	M	transmembrane
neutra	0.15	0.04	128.53	MT-ND2	127	G	R	transmembrane
neutra	23.86	66.37	35.78	MT-CO3	217	I	V	transmembrane
neutra	23.86	2.31	124.48	MT-ATP6	209	I	V	transmembrane
neutra	23.86	7.99	36.2	MT-ND5	596	I	V	transmembrane
neutra	6.32	0	116.27	MT-ND1	138	Q	H	transmembrane
neutra	12.15	1.09	35.21	MT-ND5	6	T	A	intermembrane
neutra	32.31	12.36	32.09	MT-ND6	114	V	I	intermembrane
neutra	12.59	1.89	111.33	MT-ND4L	76	A	T	transmembrane
neutra	8.99	3.47	67.55	MT-ND4	55	T	I	intermembrane
neutra	15.37	72.53	43.13	MT-CYB	313	Q	R	matrix
neutra	12.15	0.56	34.15	MT-ND5	2	T	A	intermembrane
neutra	24.58	4.68	103.06	MT-CO3	206	L	I	transmembrane
neutra	8.86	0.16	130.27	MT-ND4	286	I	M	transmembrane
neutra	6.78	0	98.9	MT-ND5	243	V	A	transmembrane
neutra	6.14	4	57.89	MT-ND4	421	H	Y	matrix
neutra	21.27	8.67	68.68	MT-ND4	390	N	S	transmembrane
neutra	16.15	4.31	75.88	MT-ND2	245	P	S	transmembrane
neutra	20.79	30.88	74.7	MT-ND4L	73	V	L	transmembrane
neutra	23.86	11.96	52.71	MT-ATP6	197	I	V	transmembrane
neutra	12.59	2.4	50.14	MT-ATP6	19	A	T	transmembrane
neutra	9.22	2.4	139.03	MT-ND5	100	I	T	transmembrane
neutra	18.44	35.85	106.97	MT-ND4	225	I	V	matrix
neutra	17.36	1.78	104.84	MT-CYB	15	N	S	matrix
neutra	23.65	1.82	106.95	MT-CO3	78	G	S	transmembrane
neutra	8.86	2.39	120.88	MT-CYB	350	I	M	transmembrane
neutra	18.44	6.09	42.42	MT-ND2	346	I	V	matrix
neutra	34.56	18.99	121.47	MT-CYB	340	G	A	transmembrane
neutra	5.33	2.28	38.99	MT-ND1	64	A	V	matrix
neutra	0.41	0.06	129.18	MT-ND1	277	Y	C	matrix
neutra	0.47	0.02	107.84	MT-ND1	116	I	N	transmembrane
neutra	9.08	54.9	70.49	MT-ND2	279	P	A	transmembrane
neutra	5.31	0.04	53.43	MT-ND6	35	S	N	transmembrane
neutra	12.59	46.38	54.37	MT-ND5	381	A	T	transmembrane
neutra	0.51	0.02	1.51	MT-CO2	222	G	R	intermembrane
neutra	7.1	9.19	83.11	MT-ND5	452	N	K	transmembrane
neutra	14	0	99.71	MT-CO2	208	P	T	intermembrane
neutra	21.86	0.54	121.36	MT-CYB	266	P	S	intermembrane
neutra	12.59	29.51	69.22	MT-ND1	74	A	T	transmembrane
neutra	8.79	3.68	65.13	MT-ATP6	115	M	V	transmembrane
neutra	0.76	0.31	70.52	MT-CO1	489	S	C	matrix
neutra	8.93	21.07	81.94	MT-CO3	32	A	V	transmembrane
neutra	14.8	4.57	42.68	MT-ND4L	13	T	A	transmembrane
neutra	9.08	0	147.82	MT-ND4	371	P	A	transmembrane
neutra	24.58	24.92	119.17	MT-ND2	288	L	I	transmembrane
neutra	1.34	0	87.63	MT-ND4L	63	M	K	transmembrane
neutra	25.09	5.35	112.96	MT-CYB	251	G	S	intermembrane
neutra	2.7	0.12	40.51	MT-CYB	159	D	G	intermembrane
neutra	10.69	1.5	31.24	MT-CYB	219	T	A	matrix
neutra	21.86	1.37	111.77	MT-CO3	126	P	S	intermembrane
neutra	12.15	0.37	32.86	MT-CO2	107	T	A	intermembrane
neutra	8.18	1.4	74.83	MT-CYB	300	I	F	transmembrane
neutra	14.8	7.78	84.72	MT-ND2	271	T	A	transmembrane
neutra	2.11	0	96.47	MT-CYB	209	L	P	matrix
neutra	1.67	16.65	76.77	MT-ND2	94	S	P	transmembrane
neutra	8.93	3.46	101.73	MT-CO1	24	A	V	transmembrane
neutra	12.59	0.62	127.54	MT-CO1	60	A	T	transmembrane
neutra	18.59	1.14	74.89	MT-CO2	213	L	F	intermembrane
neutra	14.99	4	35.46	MT-CO1	3	A	T	matrix
neutra	11.92	0	73.23	MT-ND4	456	G	E	intermembrane
neutra	12.05	8.49	105.37	MT-ATP6	147	I	T	matrix
neutra	31.88	50.26	82.01	MT-CO1	459	F	L	transmembrane
neutra	11.31	27.72	42.12	MT-ATP8	28	M	V	matrix
neutra	31.88	0.14	135.94	MT-ND5	89	F	L	transmembrane
neutra	2.1	0.04	42.42	MT-ND4L	62	A	P	transmembrane
neutra	1.59	0.97	35.91	MT-ND4	394	L	P	transmembrane
neutra	6.98	1.98	74.37	MT-ND2	317	F	V	transmembrane
neutra	12.15	8.55	93.02	MT-CO2	182	T	A	intermembrane
neutra	24.58	5.33	106.37	MT-ND5	260	L	I	transmembrane
neutra	23.86	3.7	129.19	MT-ATP6	174	I	V	transmembrane
neutra	19.49	2.54	75.87	MT-ND4	140	P	S	matrix
neutra	14.8	0.97	72.33	MT-ND4	28	T	A	transmembrane
neutra	11.92	0.02	95.72	MT-ND5	465	G	E	intermembrane
neutra	12.59	0.33	134.42	MT-ND4	202	A	T	transmembrane
neutra	1.59	1.24	44.43	MT-ND5	272	L	P	transmembrane
neutra	9.37	17.48	64.19	MT-CYB	323	S	L	transmembrane
neutra	3.63	0.56	75.68	MT-ND5	375	I	S	transmembrane
neutra	10.69	0.78	48.14	MT-CYB	212	T	A	matrix
neutra	0.33	0	98.41	MT-CYB	99	G	E	transmembrane
neutra	18.44	63.03	45.59	MT-ND6	166	I	V	matrix
neutra	15.15	3.8	71.56	MT-ND3	90	S	T	transmembrane
neutra	23.86	6	41.63	MT-ND2	330	I	V	transmembrane
neutra	10.69	11.84	57.84	MT-ND5	573	T	A	matrix
neutra	5.84	1.62	51.15	MT-ATP6	38	I	S	matrix
neutra	13.64	3.74	103.47	MT-ND4	13	P	L	transmembrane
neutra	15.96	20.06	60.4	MT-CO3	175	L	F	transmembrane
neutra	14	22.59	86.25	MT-CO3	123	P	T	intermembrane
neutra	23.86	91.04	30.44	MT-ND4	291	I	V	transmembrane
neutra	8.67	3.74	29.21	MT-ND1	240	T	M	transmembrane
neutra	16.21	7.37	74.44	MT-ND5	77	S	T	intermembrane
neutra	8.79	0.41	55.01	MT-ND5	341	M	V	transmembrane
neutra	24.58	7.68	89.78	MT-CYB	332	L	I	transmembrane
neutra	12.59	2.27	107.66	MT-ND4	404	A	T	transmembrane
neutra	18.44	79.48	27.58	MT-ND1	213	I	V	matrix
neutra	11	0.87	68.85	MT-ND1	11	V	M	transmembrane
neutra	16.42	9.21	124.68	MT-ND5	284	T	S	transmembrane
neutra	9.22	2.17	85.03	MT-ATP6	23	I	T	transmembrane
neutra	12.7	0.68	112.35	MT-CYB	9	P	T	matrix
neutra	14.29	2.15	34.06	MT-ATP6	36	Y	H	matrix
neutra	33.81	0.06	99.38	MT-CO1	247	I	L	transmembrane
neutra	16.15	1.84	102.57	MT-CO3	74	P	S	transmembrane
neutra	16.97	3.38	69.28	MT-CO3	27	M	I	transmembrane
neutra	7.61	0.08	99.34	MT-ATP6	145	E	D	matrix
neutra	12.05	1.08	152.72	MT-ATP6	138	I	T	matrix
neutra	36.72	4.57	59.83	MT-CYB	309	M	L	transmembrane
neutra	19.51	1.96	124.33	MT-CYB	74	N	S	intermembrane
neutra	21.86	18.57	95.26	MT-CO3	185	P	S	intermembrane
neutra	21.27	16.45	91.43	MT-ATP6	62	N	S	transmembrane
neutra	1.59	0	108.68	MT-CYB	102	L	P	transmembrane
neutra	7.68	2.01	142.04	MT-CO1	178	Q	P	matrix
neutra	9.22	2.15	109.46	MT-CO3	33	M	T	transmembrane
neutra	9.22	2.19	77.05	MT-ND2	19	I	T	transmembrane
neutra	5.75	12.74	81.17	MT-ND5	447	N	D	matrix
neutra	18.58	6.94	99.77	MT-CO2	91	N	D	intermembrane
neutra	9.42	38.35	65.89	MT-ND4L	5	Y	H	transmembrane
neutra	1.59	0.68	57.14	MT-ND5	517	L	P	transmembrane
neutra	2.61	2.13	80.09	MT-CO3	225	F	S	matrix
neutra	23.86	2.89	81.41	MT-ND2	267	I	V	transmembrane
neutra	1.59	0.02	102.59	MT-CO1	199	L	P	transmembrane
neutra	16.07	9.14	77.48	MT-ND6	7	L	M	transmembrane
neutra	2.66	0.85	15.53	MT-ND6	11	G	C	transmembrane
neutra	18.44	10.6	51.15	MT-ATP6	38	I	V	matrix
neutra	16.15	3.23	112.98	MT-CYB	222	P	S	transmembrane
neutra	5.75	1.37	121.58	MT-CO3	128	E	K	intermembrane
neutra	16.07	8.93	105.48	MT-ND1	77	L	M	transmembrane
neutra	31.23	34.33	72.58	MT-CO3	254	V	I	transmembrane
neutra	1.48	0.15	69.02	MT-CO3	115	H	R	intermembrane
neutra	14.8	19.44	44.49	MT-ND4	384	T	A	transmembrane
neutra	5.75	0.21	33.1	MT-ATP8	32	N	D	matrix
neutra	16.07	0.14	113.18	MT-CYB	335	L	M	transmembrane
neutra	9.22	3.78	66.79	MT-ND4	391	I	T	transmembrane
neutra	12.15	0.79	110.46	MT-ND5	494	T	A	intermembrane
neutra	11.92	0	118.8	MT-CYB	142	G	E	intermembrane
neutra	12.57	30.94	29	MT-ND1	76	T	I	transmembrane
neutra	2.1	0.12	136.48	MT-ND4	79	A	P	transmembrane
neutra	0.3	0	62.64	MT-ATP8	15	P	R	transmembrane
neutra	23.86	0.83	50.75	MT-ATP6	121	I	V	transmembrane
neutra	3.63	7.21	71.94	MT-ATP6	192	I	S	transmembrane
neutra	3.63	7.07	98.4	MT-ND1	187	I	S	transmembrane
neutra	23.86	12.94	113.3	MT-ND2	266	I	V	transmembrane
neutra	0.9	0	127.07	MT-CYB	221	H	R	matrix
neutra	36.72	35.45	54.97	MT-ND5	426	M	L	transmembrane
neutra	9.22	7.84	59.84	MT-ND3	96	I	T	transmembrane
neutra	19.51	5.58	100.93	MT-ND5	471	N	S	intermembrane
neutra	10.69	5.62	71.87	MT-ATP6	33	T	A	matrix
neutra	13.64	10.99	62.64	MT-ATP8	15	P	L	transmembrane
neutra	12.59	2.18	108.08	MT-CO3	24	A	T	transmembrane
neutra	33.81	25.25	46.33	MT-ND2	278	I	L	transmembrane
neutra	5.75	0.68	34.6	MT-CYB	8	N	D	matrix
neutra	23.86	4.62	47.69	MT-ND4	165	I	V	transmembrane
neutra	8.79	1.8	61.43	MT-ND4	78	M	V	transmembrane
neutra	6.4	1.92	33.45	MT-ND2	89	T	N	matrix
neutra	5.63	9.52	30.38	MT-ND4	442	S	F	transmembrane
neutra	3.63	0.08	39.64	MT-CYB	78	I	S	transmembrane
neutra	8.93	8.2	44.71	MT-CYB	39	A	V	transmembrane
neutra	8.79	16.92	41.74	MT-ND6	14	M	V	transmembrane
neutra	5.04	5.26	67.51	MT-ND4	459	S	F	intermembrane
neutra	0.41	2.04	74.87	MT-ND2	196	Y	C	matrix
neutra	23.86	9.28	48.58	MT-ND2	281	I	V	transmembrane
neutra	24.66	7.29	112.26	MT-CO3	256	I	V	intermembrane
neutra	10.14	0.67	95.99	MT-ATP6	39	N	H	matrix
neutra	15.96	8.56	92.71	MT-ND2	80	L	F	transmembrane
neutra	3.79	84.92	47.93	MT-CYB	258	L	P	intermembrane
neutra	31.88	3.79	66.4	MT-ND6	19	F	L	transmembrane
neutra	23.86	75.84	47.96	MT-CYB	117	I	V	transmembrane
neutra	31.23	68.11	36.39	MT-CO2	74	V	I	transmembrane
neutra	14.8	18.34	52.61	MT-ND5	449	T	A	transmembrane
neutra	11.43	3.7	28.74	MT-ATP6	123	N	K	matrix
neutra	12.57	0.97	80.23	MT-ATP6	200	T	I	transmembrane
neutra	12.81	6.28	21.93	MT-ND5	267	A	T	intermembrane
neutra	12.81	0.79	97.52	MT-CO1	122	A	T	intermembrane
neutra	22.67	6.62	75.92	MT-ND2	148	S	A	transmembrane
neutra	12.57	8.34	114.95	MT-ND2	65	T	I	transmembrane
neutra	12.59	14.77	78.17	MT-ND5	162	A	T	transmembrane
neutra	12.59	0.02	114	MT-ND4	232	A	T	transmembrane
neutra	9.22	1.62	91.73	MT-CYB	98	I	T	transmembrane
neutra	9.22	11.65	76	MT-CYB	115	I	T	transmembrane
neutra	23.86	1.18	93.38	MT-CO3	209	I	V	transmembrane
neutra	12.15	14.97	83.82	MT-CO1	448	T	A	intermembrane
neutra	11.8	51.09	77.55	MT-ATP6	150	L	F	matrix
neutra	3.33	19.81	145.13	MT-CYB	374	N	D	transmembrane
neutra	19.51	33.55	25.63	MT-CO1	46	N	S	intermembrane
neutra	6.78	0.02	111.97	MT-CO1	193	V	A	transmembrane
neutra	6.93	0.04	120.36	MT-ATP6	221	Y	S	transmembrane
neutra	8.79	1.7	59.83	MT-CYB	309	M	V	transmembrane
neutra	23.86	3.55	110.46	MT-ND2	178	I	V	transmembrane
neutra	0.39	0.24	93.73	MT-CYB	75	Y	C	intermembrane
neutra	9.42	6.94	106	MT-ND4	409	Y	H	transmembrane
neutra	5.1	0.76	100.37	MT-ND1	300	L	S	transmembrane
neutra	10.69	18.59	27.47	MT-ND1	73	T	A	matrix
neutra	15.15	2.35	112.31	MT-ND5	461	S	T	transmembrane
neutra	16.42	12	81.86	MT-ND1	310	T	S	transmembrane
neutra	8.79	86.2	26.14	MT-ND1	17	M	V	transmembrane
neutra	14.95	3.88	124.55	MT-ND5	585	K	N	matrix
neutra	11	1.08	100.44	MT-CO3	142	V	M	transmembrane
neutra	9.22	0.52	85.35	MT-ND2	79	M	T	transmembrane
neutra	12.57	17.71	152.35	MT-ATP6	165	T	I	transmembrane
neutra	16.5	6.61	124.28	MT-ND5	196	W	L	transmembrane
neutra	23.03	0	1.47	MT-CO2	221	M	L	intermembrane
neutra	12.57	6.52	47.39	MT-ND4	29	T	I	transmembrane
neutra	5.63	1.61	72.42	MT-ND4	387	S	F	transmembrane
neutra	12.59	3.47	113.03	MT-ND2	64	A	T	transmembrane
neutra	12.15	27.46	23.68	MT-CO2	167	T	A	intermembrane
neutra	16.07	1.38	57.14	MT-ND5	517	L	M	transmembrane
neutra	2.01	0.04	96.42	MT-CO2	162	S	P	intermembrane
neutra	12.59	0.81	36.29	MT-CO1	116	A	T	transmembrane
neutra	11.97	8.63	65.34	MT-ND5	208	P	T	transmembrane
neutra	23.86	4.11	128.68	MT-CYB	171	D	N	intermembrane
neutra	14.8	0.66	51.88	MT-ND2	238	T	A	transmembrane
neutra	9.22	0.83	40.84	MT-ND1	81	I	T	transmembrane
neutra	14.8	2.62	82.91	MT-ND5	21	T	A	transmembrane
neutra	9.42	53.38	55.66	MT-ND1	304	Y	H	transmembrane
neutra	31.88	4.35	113.85	MT-CO3	233	F	L	transmembrane
neutra	6.78	0.06	99.57	MT-CO1	380	V	A	transmembrane
neutra	3.76	2.77	43.86	MT-ND5	531	S	I	matrix
neutra	6.7	0.12	99.34	MT-ATP6	145	E	K	matrix
neutra	10.65	1.37	1.93	MT-ND6	120	S	N	intermembrane
neutra	16.07	1.68	118.3	MT-CYB	41	L	M	transmembrane
neutra	9.22	0.86	63.27	MT-CYB	184	I	T	transmembrane
neutra	9.22	2.7	52.71	MT-ATP6	197	I	T	transmembrane
neutra	10.12	0.81	111.78	MT-ND3	110	G	A	matrix
neutra	2.58	0.51	122.59	MT-ND4L	93	L	Q	matrix
neutra	10.69	1.74	50.7	MT-ND1	69	T	A	matrix
neutra	16.49	3.73	108.62	MT-CO1	119	E	D	intermembrane
neutra	11.31	26.4	83.99	MT-ATP6	140	M	V	matrix
neutra	12.28	2.92	100.02	MT-ND3	24	L	M	matrix
neutra	3.79	0.02	92.85	MT-ND3	79	L	P	intermembrane
neutra	14.8	3.67	47.4	MT-CO2	45	T	A	transmembrane
neutra	5.63	25.6	55.13	MT-ND1	268	S	F	transmembrane
neutra	12.57	0.81	64.14	MT-ND5	22	T	I	transmembrane
neutra	23.86	28.37	49.13	MT-CYB	364	I	V	transmembrane
neutra	9.22	7.06	59.32	MT-CO1	416	I	T	transmembrane
neutra	20.78	9.37	50.7	MT-ND1	69	T	S	matrix
neutra	8.63	0.15	52.54	MT-ATP8	50	P	L	matrix
neutra	1.48	0	52.16	MT-ND5	4	H	R	intermembrane
neutra	15.52	4.05	109.5	MT-ND5	385	F	Y	transmembrane
neutra	5.63	16.15	55.8	MT-ND2	11	S	F	transmembrane
neutra	14	0.12	118	MT-CYB	342	P	T	intermembrane
neutra	31.88	0.02	77.88	MT-ATP6	9	F	L	transmembrane
neutra	14.8	14.08	65.42	MT-ND6	156	T	A	transmembrane
neutra	1.64	1.12	18.06	MT-ND5	211	T	P	transmembrane
neutra	23.01	53.5	92.2	MT-ATP6	142	V	I	matrix
neutra	15.45	24.66	101.2	MT-CYB	331	D	N	transmembrane
neutra	0.39	0.02	99.9	MT-CYB	131	Y	C	intermembrane
neutra	0.05	0	74.62	MT-ATP6	21	V	E	transmembrane
neutra	3.25	0.19	74.49	MT-ND5	479	Q	H	intermembrane
neutra	28.08	1.08	52.39	MT-ND6	147	D	E	transmembrane
neutra	20.79	0.1	116.52	MT-ATP6	206	V	L	transmembrane
neutra	16.07	6.84	46.01	MT-ND3	15	L	M	transmembrane
neutra	12.59	2.39	97.79	MT-ND4L	56	A	T	transmembrane
neutra	3.49	0.06	62.72	MT-CYB	29	A	P	matrix
neutra	9.02	3.24	60.8	MT-ND5	404	T	M	intermembrane
neutra	7.68	0.23	111.76	MT-ND5	580	Q	P	matrix
neutra	8.93	7.57	26.54	MT-ND6	4	A	V	transmembrane
neutra	11.58	0.29	109.97	MT-ND5	94	L	V	transmembrane
neutra	11.58	0.81	57.14	MT-ND5	517	L	V	transmembrane
neutra	3.81	0.7	124.43	MT-ND5	490	A	G	intermembrane
neutra	19.51	4.41	99.01	MT-ATP6	2	N	S	intermembrane
neutra	10.69	2.27	68.65	MT-ND5	544	T	A	matrix
neutra	14.8	0.31	110.15	MT-CO1	166	T	A	transmembrane
neutra	3.1	3.78	124.14	MT-ND1	30	Y	S	matrix
neutra	31.88	11.47	41.9	MT-ND2	76	F	L	transmembrane
neutra	0.37	0.02	99.77	MT-CO1	351	G	D	transmembrane
neutra	8.79	0.73	78.47	MT-ATP6	58	M	V	transmembrane
neutra	24.58	4.81	66.63	MT-ND2	219	L	I	transmembrane
neutra	10.69	45.23	87.34	MT-CO3	2	T	A	matrix
neutra	9.37	0.85	141.29	MT-ND4	284	S	L	transmembrane
neutra	15.96	3.03	100.54	MT-ND4	436	L	F	transmembrane
neutra	23.86	5.06	104.74	MT-ND5	183	I	V	transmembrane
neutra	8.86	7.45	85.09	MT-ND4L	8	I	M	transmembrane
neutra	0.76	3.45	60.53	MT-ND3	34	S	C	matrix
neutra	15.96	12.91	72.06	MT-ND2	70	L	F	transmembrane
neutra	23.86	4.56	111.23	MT-ND5	317	I	V	transmembrane
neutra	1.67	0.06	43.7	MT-ATP6	119	S	P	transmembrane
neutra	21.06	3.42	127.54	MT-CO1	60	A	S	transmembrane
neutra	8.86	3.61	91.73	MT-CYB	98	I	M	transmembrane
neutra	24.58	11.83	86.11	MT-ND1	296	L	I	transmembrane
neutra	9.41	0.06	115.48	MT-ND4	366	N	T	transmembrane
neutra	4.22	7.16	94.46	MT-ND4	430	F	S	transmembrane
neutra	3.94	0	99.54	MT-ND1	34	R	H	matrix
neutra	14.8	0.1	47.09	MT-CO2	87	T	A	transmembrane
neutra	12.59	0.63	141.81	MT-ATP6	166	A	T	transmembrane
neutra	8.99	4.48	47.79	MT-ND5	74	T	I	intermembrane
neutra	5.69	0.04	12.02	MT-CYB	344	S	G	intermembrane
neutra	0.51	0	99.83	MT-CO2	194	G	R	intermembrane
neutra	12.59	0.02	130.59	MT-CO1	385	A	T	transmembrane
neutra	24.58	23.78	75.99	MT-ND4	445	L	I	transmembrane
neutra	3.13	9.3	28.74	MT-ATP6	123	N	I	matrix
neutra	15.96	7.74	46.96	MT-ND2	332	L	F	transmembrane
neutra	14.8	31.4	81.86	MT-ND1	310	T	A	transmembrane
neutra	23.86	27.66	94.62	MT-ND6	58	I	V	transmembrane
neutra	23.86	4.59	62.4	MT-ATP6	191	I	V	transmembrane
neutra	29	39.78	51.15	MT-ATP6	38	I	L	matrix
neutra	19.29	0.04	99.77	MT-ND5	297	D	N	matrix
neutra	9.22	10.6	83.93	MT-ND4L	9	M	T	transmembrane
neutra	11.8	18.64	98.11	MT-ND4	352	L	F	matrix
neutra	12.15	1.26	25.33	MT-ND5	9	T	A	intermembrane
neutra	5.23	0.02	115.66	MT-ND1	205	S	P	matrix
neutra	23.65	8.13	139.08	MT-ND4	146	G	S	transmembrane
neutra	5.75	1.43	63.51	MT-ND5	113	N	D	matrix
neutra	21.26	0.64	86.31	MT-ND1	201	A	G	matrix
neutra	9.22	0.97	102.87	MT-CO1	73	I	T	transmembrane
neutra	12.15	3.19	81.66	MT-ND1	164	T	A	intermembrane
neutra	17.36	8.67	95.99	MT-ATP6	39	N	S	matrix
neutra	0.88	0	99.77	MT-ND1	210	G	D	matrix
neutra	1.59	0	128.24	MT-ND4	285	L	P	transmembrane
neutra	14.8	6.13	126.76	MT-ND5	416	T	A	transmembrane
neutra	21.27	23.9	71.15	MT-ND5	509	N	S	transmembrane
neutra	0.9	0.21	26.39	MT-ND5	569	H	R	matrix
neutra	24.66	15.04	109.42	MT-CYB	164	I	V	intermembrane
neutra	9.22	0	124.48	MT-ATP6	209	I	T	transmembrane
neutra	1.03	1.33	83.61	MT-ND6	172	R	W	matrix
neutra	15.96	3.92	121.47	MT-ND5	216	L	F	transmembrane
neutra	9.82	0.08	1.7	MT-ND6	113	V	M	intermembrane
neutra	9.22	11	99.19	MT-CO3	160	I	T	transmembrane
neutra	8.93	9.8	42.42	MT-ND4L	62	A	V	transmembrane
neutra	23.1	89.58	44.78	MT-CO1	52	H	Q	transmembrane
neutra	6.14	0.1	103.67	MT-ND4	213	H	Y	matrix
neutra	10.69	1.53	64.74	MT-ND1	67	T	A	matrix
neutra	9.22	2.25	81.14	MT-ATP6	204	I	T	transmembrane
neutra	14.29	17.37	90.8	MT-ND5	159	Y	H	matrix
neutra	23.1	1.59	48.39	MT-ND2	319	H	Q	transmembrane
neutra	8.99	28.15	86.91	MT-CYB	257	T	I	intermembrane
neutra	8.93	5.83	52.4	MT-ND5	459	A	V	transmembrane
neutra	38.69	0.12	99.99	MT-CO1	268	F	L	matrix
neutra	8.99	2.61	64.55	MT-ND3	82	T	I	intermembrane
neutra	5.1	0.26	39.56	MT-ATP6	208	L	S	transmembrane
neutra	6.78	1.92	68.85	MT-ND1	11	V	A	transmembrane
neutra	23.86	6.97	52.64	MT-ND3	19	I	V	transmembrane
neutra	5.43	0.04	99.93	MT-ND4L	74	G	V	transmembrane
neutra	15.96	4.1	101.27	MT-ND1	83	L	F	transmembrane
neutra	24.96	3.35	64.79	MT-ND3	31	M	L	matrix
neutra	12.57	5.29	37.87	MT-ND5	598	T	I	transmembrane
neutra	23.86	21.7	79.63	MT-CO2	67	I	V	transmembrane
neutra	8.93	0.52	115.37	MT-ND1	135	A	V	transmembrane
neutra	9.22	1.66	81.33	MT-CO2	31	I	T	transmembrane
neutra	5.31	26.25	99.92	MT-ND5	377	S	N	transmembrane
neutra	1.59	0	72.06	MT-ND2	70	L	P	transmembrane
neutra	12.15	0.69	61.1	MT-ATP6	183	T	A	intermembrane
neutra	23.01	7.42	107.01	MT-ND6	88	V	I	matrix
neutra	8.71	11.93	46.59	MT-CYB	59	A	V	intermembrane
neutra	6.53	5.73	125.4	MT-CYB	69	I	T	intermembrane
neutra	10.69	40.3	107.82	MT-CYB	2	T	A	matrix
neutra	6.53	3.04	52.74	MT-CO2	154	I	T	intermembrane
neutra	14.8	3.94	35.21	MT-CO3	51	T	A	transmembrane
neutra	10.69	6.07	143.71	MT-ATP6	133	T	A	matrix
neutra	8.67	4.48	91.28	MT-ND2	241	T	M	transmembrane
neutra	2.73	0	137.58	MT-ND5	250	S	C	transmembrane
neutra	6.78	3.06	50.5	MT-ND5	565	T	M	matrix
neutra	5.72	0.04	99.48	MT-ND1	279	R	Q	matrix
neutra	5.63	0.27	104.05	MT-ND4	157	S	F	transmembrane
neutra	14.8	5.93	26.1	MT-CYB	194	T	A	transmembrane
neutra	3.33	0.04	159.76	MT-ND2	36	N	D	transmembrane
neutra	9.42	1.18	120.36	MT-ATP6	221	Y	H	transmembrane
neutra	12.59	0.76	121.49	MT-ND5	379	A	T	transmembrane
neutra	16.15	7.42	108.3	MT-CO3	73	P	S	transmembrane
neutra	23.86	8.7	70.4	MT-CO2	21	I	V	transmembrane
neutra	0.57	0.1	99.59	MT-CO3	249	W	R	transmembrane
neutra	1.59	0.04	95.02	MT-ND5	378	L	P	transmembrane
neutra	5.33	17.08	39.12	MT-ND6	171	A	V	matrix
neutra	9.22	0.08	122.7	MT-ND5	149	I	T	transmembrane
neutra	15.96	5.89	52.42	MT-CYB	327	L	F	transmembrane
neutra	23.86	3.88	46.94	MT-ND5	45	I	V	transmembrane
neutra	10.69	5.75	95.79	MT-ATP6	44	T	A	matrix
neutra	13.64	0.17	89.52	MT-ND2	42	P	L	transmembrane
neutra	8.86	4.17	97.58	MT-CYB	92	I	M	transmembrane
neutra	6.78	0.04	15.23	MT-ATP8	56	T	M	matrix
neutra	14.8	3.53	56.75	MT-ND2	323	T	A	transmembrane
neutra	0.37	0	115	MT-ND4	239	G	D	transmembrane
neutra	21.06	2.9	35.39	MT-ND6	97	A	S	transmembrane
neutra	10.69	2.75	30.67	MT-ND5	536	T	A	matrix
neutra	19.49	5.89	99.69	MT-ND5	538	P	S	matrix
neutra	1.55	0.39	47.72	MT-ND5	270	S	C	intermembrane
neutra	2.73	5.19	54.45	MT-ND5	42	S	C	transmembrane
neutra	7.1	8.02	3.3	MT-ND5	30	N	K	transmembrane
neutra	8.79	23.9	50.83	MT-CYB	303	M	V	transmembrane
neutra	8.79	5.64	41.03	MT-ND5	53	M	V	transmembrane
neutra	1.64	7.92	47.74	MT-ND2	328	T	P	transmembrane
neutra	0.57	0.02	99.79	MT-ND1	199	D	G	matrix
neutra	15.37	1.01	84.32	MT-ND5	434	Q	R	matrix
neutra	6.53	7.98	54.22	MT-ATP6	77	I	T	intermembrane
neutra	14.8	4.52	95.27	MT-ND5	508	T	A	transmembrane
neutra	11.9	1.9	72.37	MT-ND4	86	S	G	transmembrane
neutra	8.86	2.92	81.33	MT-CO2	31	I	M	transmembrane
neutra	9.22	7.79	35.78	MT-CO3	217	I	T	transmembrane
neutra	5.31	1.22	122.1	MT-ATP6	219	S	N	transmembrane
neutra	11.9	60.73	50.59	MT-CO3	65	S	G	transmembrane
neutra	6.87	0.08	101.74	MT-ND5	397	E	K	transmembrane
neutra	19.22	5.26	114.82	MT-ATP6	74	S	A	intermembrane
neutra	5.75	4.61	66.37	MT-ATP8	48	N	D	matrix
neutra	9.22	1.96	55.51	MT-ND2	200	M	T	transmembrane
neutra	20.78	25.06	31.24	MT-CYB	219	T	S	matrix
neutra	1.34	0.52	76.18	MT-ND1	1	M	K	transmembrane
neutra	12.59	2.96	46.35	MT-CO2	41	A	T	transmembrane
neutra	1.59	0	124.68	MT-CO1	353	L	P	transmembrane
neutra	11.58	3.23	121.93	MT-CYB	49	L	V	transmembrane
neutra	8.79	4.61	43.49	MT-ND5	55	M	V	transmembrane
neutra	19.22	1.54	34.77	MT-CYB	56	S	A	intermembrane
neutra	9.82	4.5	80.1	MT-ND6	112	V	M	intermembrane
neutra	10.69	0.43	113.12	MT-ATP6	1	M	V	intermembrane
neutra	23.86	5.43	56.97	MT-ND2	69	I	V	transmembrane
neutra	17.36	25.35	151.05	MT-CO1	491	N	S	matrix
neutra	0.57	0.21	124.88	MT-CO2	57	D	G	matrix
neutra	6.78	4.62	58.28	MT-ND4	263	V	A	transmembrane
neutra	12.57	15.91	96.13	MT-CO3	49	T	I	transmembrane
neutra	14.8	22.79	55.04	MT-ATP8	11	T	A	transmembrane
neutra	16.42	51.66	75.33	MT-CYB	225	T	S	transmembrane
neutra	8.79	0.87	54.49	MT-CO3	159	M	V	transmembrane
neutra	9.42	1.92	75.61	MT-CYB	224	Y	H	transmembrane
neutra	21.27	2.4	103.63	MT-ND5	400	N	S	transmembrane
neutra	31.23	0.79	26.21	MT-CO1	28	V	I	transmembrane
neutra	10.04	0.74	100.32	MT-ND5	67	H	Y	intermembrane
neutra	0.88	0.02	122.67	MT-ND1	29	G	D	matrix
neutra	19.49	3.86	105.71	MT-ATP8	37	P	S	matrix
neutra	1.64	0.04	67.37	MT-ND6	71	T	P	transmembrane
neutra	36.72	0.69	70.94	MT-ATP8	16	M	L	transmembrane
neutra	5.75	0.3	57.96	MT-ATP8	30	N	D	matrix
neutra	25.97	2.67	124.8	MT-CO3	37	F	L	intermembrane
neutra	17.36	12.68	129.52	MT-ND4L	94	N	S	matrix
neutra	8.67	5.74	47.74	MT-ND2	328	T	M	transmembrane
neutra	8.63	1.42	146.44	MT-ND2	198	P	L	matrix
neutra	1.59	0	122.58	MT-ND1	285	L	P	transmembrane
neutra	9.22	15.92	67.68	MT-CO1	394	I	T	transmembrane
neutra	3.3	0.02	100.8	MT-CO2	164	A	D	intermembrane
neutra	23.01	20.14	75.17	MT-ND5	40	V	I	matrix
neutra	9.22	0.29	117.76	MT-CO2	34	I	T	transmembrane
neutra	2.73	0.56	41.82	MT-ND2	246	S	C	transmembrane
neutra	17.36	0.52	131.02	MT-CO1	11	N	S	matrix
neutra	4.22	0.02	99.67	MT-CO1	235	F	S	transmembrane
neutra	6.78	0.72	106.92	MT-CO1	185	V	A	transmembrane
neutra	1.59	0.02	94.95	MT-ATP8	17	L	P	transmembrane
neutra	5.63	2.84	43.7	MT-ATP6	119	S	F	transmembrane
neutra	31.23	8.75	67.72	MT-ND6	92	V	I	transmembrane
neutra	1.64	0.04	129.95	MT-CO1	326	T	P	transmembrane
neutra	14.8	6.16	64.14	MT-ND5	22	T	A	transmembrane
neutra	0.41	0.02	105.14	MT-ND1	282	Y	C	matrix
neutra	8.99	1.06	68.26	MT-CO2	13	T	I	intermembrane
neutra	0.55	0	60.84	MT-ND5	76	L	H	intermembrane
neutra	16.15	2.15	66.78	MT-ND5	17	P	S	transmembrane
neutra	31.23	5.16	100.38	MT-CO2	38	V	I	transmembrane
neutra	9.28	2.91	38.18	MT-ATP8	38	S	L	matrix
neutra	12.59	0.22	141.41	MT-ATP6	205	A	T	transmembrane
neutra	5.31	2.42	73.78	MT-ATP6	176	S	N	transmembrane
neutra	18.44	6.58	64.91	MT-CYB	211	I	V	matrix
neutra	23.65	0.76	101.95	MT-CYB	86	G	S	transmembrane
neutra	9.22	0.37	93.13	MT-ND4	410	M	T	transmembrane
neutra	12.28	2.77	67.57	MT-ND1	61	L	M	matrix
neutra	4.22	1.33	82.01	MT-CO1	459	F	S	transmembrane
neutra	21.82	17.91	129.7	MT-ND1	31	M	I	matrix
neutra	2.11	0.04	78.27	MT-ND4	212	L	P	matrix
neutra	18.58	39.49	89.64	MT-CO3	125	N	D	intermembrane
neutra	1.59	0.02	103.59	MT-ND1	14	L	P	transmembrane
neutra	20.79	1.84	100.44	MT-CO3	142	V	L	transmembrane
neutra	3.79	2.96	82.36	MT-ATP6	5	L	P	intermembrane
neutra	1.78	3.2	90.69	MT-ND4	85	S	Y	transmembrane
neutra	6.78	0.72	112.96	MT-CYB	251	G	A	intermembrane
neutra	11	53.03	19.59	MT-CO1	338	V	M	transmembrane
neutra	21.27	5.39	83.86	MT-ND2	150	N	S	transmembrane
neutra	14.8	46.23	57.91	MT-ATP6	189	T	A	transmembrane
neutra	8.86	17.21	37.42	MT-ND5	123	I	M	transmembrane
neutra	8.67	6.35	43.87	MT-ND1	153	T	M	transmembrane
neutra	18.59	2.46	52.98	MT-ND1	172	L	F	intermembrane
neutra	5.1	6.51	36.05	MT-ND3	93	L	S	transmembrane
neutra	18.58	0.17	25.63	MT-CO1	46	N	D	intermembrane
neutra	21.86	2.34	100.13	MT-CO2	149	P	S	intermembrane
neutra	8.93	8.19	29.35	MT-ND4	131	A	V	transmembrane
neutra	21.86	0.21	97.84	MT-ATP8	2	P	S	intermembrane
neutra	5.2	61.99	31.24	MT-CYB	219	T	P	matrix
neutra	8.67	0.56	51.88	MT-ND2	238	T	M	transmembrane
neutra	5.23	3.67	105.06	MT-CYB	25	S	P	matrix
neutra	12.59	8.18	62.99	MT-CYB	190	A	T	transmembrane
neutra	16.21	1.16	47.72	MT-ND5	270	S	T	intermembrane
neutra	11.74	0.12	133.33	MT-ATP6	118	R	H	transmembrane
neutra	5.63	1.78	90.69	MT-ND4	85	S	F	transmembrane
neutra	12.05	12.46	34.78	MT-ND5	571	I	T	matrix
neutra	11.58	0.14	99.52	MT-CO1	195	L	V	transmembrane
neutra	12.57	15.23	61.54	MT-ATP6	53	T	I	transmembrane
neutra	8.64	0.04	131.02	MT-CO1	11	N	T	matrix
neutra	9.42	0.04	44.59	MT-ND6	50	Y	H	transmembrane
neutra	18.58	2.54	77.82	MT-ND4	46	N	D	intermembrane
neutra	36.72	0.1	119.4	MT-ND4	294	M	L	transmembrane
neutra	12.15	0.81	78.19	MT-ATP6	81	T	A	intermembrane
neutra	1.67	0.14	58.31	MT-ATP6	54	S	P	transmembrane
neutra	31.88	25.48	89.32	MT-ATP6	117	F	L	transmembrane
neutra	14.29	60.07	57.39	MT-CO1	496	Y	H	matrix
neutra	15.96	62.5	79.53	MT-CO1	109	L	F	transmembrane
neutra	0.18	0	97.78	MT-CO3	118	P	R	intermembrane
neutra	16.07	3.09	60.74	MT-ND2	4	L	M	transmembrane
neutra	4.93	3.49	65.84	MT-ND5	568	Q	H	matrix
neutra	6.7	0.06	99.48	MT-ND1	206	E	K	matrix
neutra	23.86	4.48	34.42	MT-ND6	140	I	V	transmembrane
neutra	8.67	6.63	91.68	MT-CO1	449	T	M	transmembrane
neutra	8.67	2.18	108.75	MT-CO3	19	T	M	transmembrane
neutra	1.59	48.28	82.62	MT-ND3	84	L	P	transmembrane
neutra	9.42	0.02	141.83	MT-CYB	136	G	D	intermembrane
neutra	2.97	0.04	6.44	MT-CYB	325	Y	C	transmembrane
neutra	9.96	2.69	123.84	MT-CO1	174	P	A	matrix
neutra	3.63	1.48	62.4	MT-ATP6	191	I	S	transmembrane
neutra	18.58	0.1	66.01	MT-CYB	263	N	D	intermembrane
neutra	16.42	6.59	65.49	MT-CO3	216	T	S	transmembrane
neutra	9.22	11.66	93.43	MT-CO1	117	M	T	transmembrane
neutra	9.22	4.55	78.24	MT-ATP6	10	I	T	transmembrane
neutra	14.8	14.57	90.82	MT-ND4L	48	T	A	transmembrane
neutra	14.8	10.05	89.47	MT-ND1	236	T	A	transmembrane
neutra	23.86	28.99	65.36	MT-CO2	71	I	V	transmembrane
neutra	14.8	0.66	137.18	MT-ND1	139	T	A	transmembrane
neutra	7.13	0.04	99	MT-ND5	132	V	F	transmembrane
neutra	4.22	0.39	98.6	MT-ND4	110	F	S	transmembrane
neutra	3.13	2.42	41.23	MT-ATP8	46	N	I	matrix
neutra	6.78	2.21	74.85	MT-ATP6	135	T	M	matrix
neutra	9.22	0.91	72.62	MT-ATP6	100	M	T	transmembrane
neutra	19.49	25.56	109.76	MT-CYB	3	P	S	matrix
neutra	9.42	19.62	45.84	MT-ND5	84	Y	H	transmembrane
neutra	34.56	1.24	111.8	MT-CYB	101	G	A	transmembrane
neutra	15.96	3.25	138.31	MT-ND6	32	L	F	transmembrane
neutra	24.58	4.47	91.24	MT-CYB	121	L	I	transmembrane
neutra	8.86	0.79	104.52	MT-CO1	389	I	M	transmembrane
neutra	9.22	0.77	71.46	MT-ATP6	57	M	T	transmembrane
neutra	9.41	1.2	83.11	MT-ND5	452	N	T	transmembrane
neutra	31.88	5.94	102.23	MT-CO1	393	F	L	transmembrane
neutra	16.15	5.83	48.1	MT-ND6	139	P	S	transmembrane
neutra	11.9	0.62	50.43	MT-ND2	152	S	G	transmembrane
neutra	24.66	5.58	56.18	MT-ND5	482	I	V	intermembrane
neutra	9.53	9.67	57.29	MT-ND5	441	T	I	matrix
neutra	18.44	4.83	39.43	MT-ND5	576	I	V	matrix
neutra	17.36	6.79	44.72	MT-ND2	274	N	S	matrix
neutra	10.69	0.21	15.23	MT-ATP8	56	T	A	matrix
neutra	2.97	0.25	124.2	MT-CO3	81	Y	C	transmembrane
neutra	23.86	8.62	125.04	MT-CYB	334	I	V	transmembrane
neutra	22.67	1.59	41.82	MT-ND2	246	S	A	transmembrane
neutra	0.73	0.02	118.1	MT-ND2	128	L	Q	transmembrane
neutra	12.93	45.21	101.84	MT-CO3	5	S	A	matrix
neutra	23.86	7.84	68.66	MT-ATP6	24	I	V	transmembrane
neutra	8.23	8.16	42.84	MT-CO2	224	V	A	intermembrane
neutra	11	0.68	158.35	MT-ND5	147	V	M	transmembrane
neutra	4.02	0	83.2	MT-CYB	61	T	P	intermembrane
neutra	14.29	0.12	129.18	MT-ND1	277	Y	H	matrix
neutra	17.36	20.49	105.47	MT-ATP6	40	N	S	matrix
neutra	7.68	33.8	94.66	MT-ATP8	25	Q	P	matrix
neutra	31.23	19.22	111.97	MT-CO1	193	V	I	transmembrane
neutra	6.11	15.41	51.62	MT-CO2	126	L	S	intermembrane
neutra	0.37	0	99.74	MT-CYB	290	G	D	transmembrane
neutra	12.57	5.24	105.02	MT-ND2	280	T	I	transmembrane
neutra	8.79	6.94	115.43	MT-ND5	314	M	V	transmembrane
neutra	24.58	28.34	58.54	MT-ATP8	22	L	I	transmembrane
neutra	11	14.89	60.84	MT-ND5	76	L	V	intermembrane
neutra	4.22	1.86	37.77	MT-CO3	182	F	S	transmembrane
neutra	4.39	0.64	117.93	MT-CO1	485	V	M	matrix
neutra	8.79	6.09	109.46	MT-CO3	33	M	V	transmembrane
neutra	14.54	4.94	59.36	MT-ND6	163	G	S	matrix
neutra	23.86	12.05	115.29	MT-CO1	162	I	V	transmembrane
neutra	12.59	4.46	32.34	MT-ND2	15	A	T	transmembrane
neutra	4.75	0.64	96.22	MT-ND5	351	N	Y	matrix
neutra	5.2	0.61	91.23	MT-ATP6	226	T	P	matrix
neutra	0.41	0.93	89.66	MT-ND1	43	Y	C	matrix
neutra	8.63	1.29	57.58	MT-ATP8	36	P	L	matrix
neutra	23.86	21.18	136.87	MT-CO1	356	I	V	transmembrane
neutra	5.75	1.95	28.74	MT-ATP6	123	N	D	matrix
neutra	12.57	0.97	118.81	MT-CO3	174	T	I	transmembrane
neutra	1.08	0	121.9	MT-CO3	93	F	C	transmembrane
neutra	16.97	6.92	87.63	MT-ND4L	63	M	I	transmembrane
neutra	4.02	3.81	97.48	MT-CYB	158	T	P	intermembrane
neutra	3.37	0.31	88.83	MT-CO2	92	D	Y	intermembrane
neutra	8.79	7.05	22.06	MT-ND3	8	M	V	transmembrane
neutra	6.78	3.63	49.13	MT-ND6	31	V	A	transmembrane
neutra	10.69	70.9	64.63	MT-ND1	196	T	A	matrix
neutra	0.57	0.02	77.19	MT-ND6	151	W	R	transmembrane
neutra	12.81	3.33	89.33	MT-ATP6	7	A	T	intermembrane
neutra	23.86	1.89	71.94	MT-ATP6	192	I	V	transmembrane
neutra	16.42	1.63	32.8	MT-ND5	500	T	S	transmembrane
neutra	6.78	0.54	49.14	MT-CO1	456	V	A	transmembrane
neutra	1.59	1.4	93.06	MT-ND4	446	L	P	transmembrane
neutra	10.65	72.53	48.09	MT-CYB	172	S	N	intermembrane
neutra	8.86	2.15	61.61	MT-ND5	190	I	M	transmembrane
neutra	14.8	1.92	105.02	MT-ND2	280	T	A	transmembrane
neutra	1.67	0.08	125.52	MT-ND5	99	S	P	transmembrane
neutra	31.23	4.48	149.83	MT-ND6	66	V	I	transmembrane
neutra	15.96	4.97	59.74	MT-CYB	234	L	F	transmembrane
neutra	9.22	0.4	117.82	MT-CYB	338	I	T	transmembrane
neutra	12.15	1.16	62.53	MT-ND1	318	T	A	intermembrane
neutra	17.36	15.99	91.5	MT-CO2	54	N	S	matrix
neutra	8.63	4.43	44.15	MT-ATP8	41	P	L	matrix
neutra	8.18	4.57	61.25	MT-CYB	372	I	F	transmembrane
neutra	31.88	67.94	51.05	MT-ND2	270	F	L	transmembrane
neutra	31.88	11.18	69.04	MT-ND2	14	F	L	transmembrane
neutra	0.3	0	119.23	MT-CO1	230	L	R	transmembrane
neutra	12.81	9.65	31.15	MT-ND5	492	A	T	intermembrane
neutra	4.4	1.22	99.77	MT-CO2	91	N	Y	intermembrane
neutra	1.59	0.02	107.03	MT-CYB	299	L	P	transmembrane
neutra	11	0	98.61	MT-CO1	374	V	M	transmembrane
neutra	10.31	39.15	75.07	MT-CYB	314	S	G	matrix
neutra	5.1	0.02	99.22	MT-CYB	200	L	S	transmembrane
neutra	3.72	9.5	61.58	MT-ND5	485	Y	S	intermembrane
neutra	11.97	0.08	124.64	MT-CO2	15	P	T	transmembrane
neutra	11	0.09	75.37	MT-ATP8	8	V	M	transmembrane
neutra	14.29	5.94	137.09	MT-CO1	502	Y	H	matrix
neutra	0.33	0	108.16	MT-ND5	382	G	E	transmembrane
neutra	2.73	1.98	82.3	MT-ND4	18	S	C	transmembrane
neutra	9.08	1.61	87.57	MT-ND5	516	P	A	transmembrane
neutra	24.66	50.01	89.76	MT-CO2	175	I	V	intermembrane
neutra	19.49	7.26	57.58	MT-ATP8	36	P	S	matrix
neutra	12.66	56.91	94.45	MT-ATP6	157	A	G	transmembrane
neutra	12.57	4.23	55.96	MT-ND4	170	T	I	transmembrane
neutra	9.22	0.95	103.26	MT-CO2	30	I	T	transmembrane
neutra	4.22	0.76	86.05	MT-ND4	309	F	S	transmembrane
neutra	8.86	1.7	59.48	MT-ND1	27	I	M	transmembrane
neutra	2.97	0.02	120.36	MT-ATP6	221	Y	C	transmembrane
neutra	32.31	25.89	40.32	MT-ND1	96	V	I	intermembrane
neutra	6.53	3.58	86.88	MT-ND1	166	I	T	intermembrane
neutra	1.84	0.02	57.32	MT-ND1	176	L	Q	intermembrane
neutra	12.59	3.67	110.61	MT-ND2	283	A	T	transmembrane
neutra	14.79	3.6	142.89	MT-CO2	26	H	Y	transmembrane
neutra	11.43	51.61	41.23	MT-ATP8	46	N	K	matrix
neutra	11	4.16	90.9	MT-CO1	350	V	M	transmembrane
neutra	14.79	0.95	46.14	MT-ND5	394	H	Y	transmembrane
neutra	12.15	33.24	36.98	MT-ND5	489	T	A	intermembrane
neutra	8.01	1.24	12.02	MT-ATP8	52	E	Q	matrix
neutra	36.72	7.18	76.18	MT-ND1	1	M	L	transmembrane
neutra	9.53	1.02	71.87	MT-ATP6	33	T	I	matrix
neutra	0.5	0.04	155.82	MT-ND4L	69	C	R	transmembrane
neutra	2.98	0	93.06	MT-ND1	39	V	G	matrix
neutra	10.65	59.51	47.72	MT-ND5	270	S	N	intermembrane
neutra	0.5	0.1	133.57	MT-CYB	40	C	R	transmembrane
neutra	15.96	7.71	66.11	MT-ATP8	18	L	F	transmembrane
neutra	11.92	6.88	21.94	MT-CO2	115	G	E	intermembrane
neutra	16.42	0.04	153.63	MT-ND4	129	T	S	transmembrane
neutra	6.87	0.33	116.23	MT-CO3	183	E	K	transmembrane
neutra	11	3.05	74.7	MT-ND4L	73	V	M	transmembrane
neutra	9.22	0.17	62.68	MT-ND1	15	I	T	transmembrane
neutra	21.27	2.23	8.32	MT-ND5	25	N	S	transmembrane
neutra	7.1	0.17	139.69	MT-ND2	77	N	K	transmembrane
neutra	14.8	5.59	18.4	MT-CYB	368	T	A	transmembrane
neutra	1.59	0.04	65.26	MT-ATP6	25	L	P	transmembrane
neutra	14.8	4.69	64.39	MT-ND4	70	T	A	transmembrane
neutra	22.67	3.35	125.52	MT-ND5	99	S	A	transmembrane
neutra	1.67	0.06	97.72	MT-ND4	274	S	P	transmembrane
neutra	9.53	0.21	64.74	MT-ND1	67	T	I	matrix
neutra	5.31	10.94	66.17	MT-ND1	157	S	N	transmembrane
neutra	6.14	1.73	60.4	MT-ND5	34	H	Y	matrix
neutra	0.21	0.02	48.09	MT-CYB	172	S	R	intermembrane
neutra	11	15.98	133.14	MT-ATP6	113	V	M	transmembrane
neutra	8.86	9.28	76.03	MT-ATP6	14	I	M	transmembrane
neutra	1.67	1.78	46.4	MT-ND5	515	S	P	transmembrane
neutra	2.1	0.02	120.23	MT-ND6	72	A	P	transmembrane
neutra	3.81	0.54	108.93	MT-CO1	223	A	G	intermembrane
neutra	14.95	0.02	122.34	MT-CO1	172	K	N	matrix
neutra	24.58	15.7	66.11	MT-ATP8	18	L	I	transmembrane
neutra	20.79	0.89	119.35	MT-CO3	129	V	L	transmembrane
neutra	9.28	3.15	12.21	MT-ATP8	63	S	L	matrix
neutra	12.81	1.34	135.99	MT-CYB	152	A	T	intermembrane
neutra	14.8	2.9	91.37	MT-CO3	88	T	A	transmembrane
neutra	21.27	5.08	61.3	MT-ND2	220	N	S	transmembrane
neutra	9.42	1.55	48.44	MT-ND5	506	Y	H	transmembrane
neutra	9.22	11.12	90.21	MT-ND4L	58	I	T	transmembrane
neutra	4.07	0.02	132.54	MT-ND5	96	V	G	transmembrane
neutra	4.07	0.19	66.26	MT-ND2	31	V	G	transmembrane
neutra	0.98	0.45	60.33	MT-ATP8	35	L	R	matrix
neutra	8.86	1.2	102.74	MT-ND4	270	I	M	transmembrane
neutra	9.22	7.4	47.98	MT-ND5	88	M	T	transmembrane
neutra	14.79	0.02	99.84	MT-CYB	182	H	Y	transmembrane
neutra	17.3	0.71	88.49	MT-ATP6	37	L	I	matrix
neutra	9.22	3.02	59.48	MT-ND1	27	I	T	transmembrane
neutra	8.93	1.51	124.33	MT-CO3	239	A	V	transmembrane
neutra	14.8	3.29	111.24	MT-CO1	408	T	A	transmembrane
neutra	33.81	80.72	40.84	MT-ND1	81	I	L	transmembrane
neutra	8.99	12.02	78.21	MT-CO3	122	T	I	intermembrane
neutra	14.99	11.88	49.92	MT-ND6	81	A	T	matrix
neutra	11.35	0.06	99.77	MT-CO2	207	M	I	intermembrane
neutra	2.61	0.25	121.85	MT-ND1	35	K	M	matrix
neutra	16.07	2.58	99.47	MT-ND5	339	L	M	transmembrane
neutra	6.78	4.66	31.16	MT-ND6	41	V	A	transmembrane
neutra	8.63	3.68	105.71	MT-ATP8	37	P	L	matrix
neutra	9.22	0.04	125.91	MT-CO1	383	M	T	transmembrane
neutra	8.93	3.16	136.48	MT-ND4	79	A	V	transmembrane
neutra	12.05	0.32	94.24	MT-ATP6	143	I	T	matrix
neutra	33.81	20.23	90.69	MT-CYB	79	I	L	transmembrane
neutra	29	22.01	60.6	MT-ND2	145	I	L	matrix
neutra	2.01	0.06	131.64	MT-CYB	151	S	P	intermembrane
neutra	3.94	0.02	100.36	MT-ND1	281	R	H	matrix
neutra	12.15	0	107.34	MT-ATP8	6	T	A	intermembrane
neutra	3.46	0.02	121.25	MT-ATP6	6	F	V	intermembrane
neutra	8.86	6.31	70.65	MT-ATP6	201	I	M	transmembrane
neutra	12.57	0.68	68.77	MT-CO2	22	T	I	transmembrane
neutra	9.22	0.9	39.64	MT-CYB	78	I	T	transmembrane
neutra	12.05	1.18	13.99	MT-ATP8	58	I	T	matrix
neutra	6.11	0.15	99.72	MT-CO3	112	L	S	intermembrane
neutra	23.86	5.85	122.7	MT-ND5	149	I	V	transmembrane
neutra	23.21	4.63	44.32	MT-CYB	70	T	S	intermembrane
neutra	23.86	10.56	55.3	MT-ND2	210	I	V	transmembrane
neutra	31.23	40.34	118.11	MT-CO1	318	V	I	transmembrane
neutra	19.51	0.08	140.47	MT-ATP6	83	N	S	intermembrane
neutra	19.49	1.75	99.08	MT-ATP6	136	P	S	matrix
neutra	4.07	0.04	90.9	MT-CO1	350	V	G	transmembrane
neutra	4.47	0.12	121.93	MT-ND3	25	P	Q	matrix
neutra	31.88	0.1	113.2	MT-ND5	389	F	L	transmembrane
neutra	16.97	3.47	78.47	MT-ATP6	58	M	I	transmembrane
neutra	31.88	1.01	98.6	MT-ND4	110	F	L	transmembrane
neutra	20.79	1.86	65.18	MT-CO1	155	V	L	transmembrane
neutra	1.59	0.04	72.35	MT-CYB	236	L	P	transmembrane
neutra	9.22	3.41	97.46	MT-ATP6	60	M	T	transmembrane
neutra	6.78	2.76	36.51	MT-ND6	106	V	A	transmembrane
neutra	9.22	3.36	37.18	MT-ND2	202	I	T	transmembrane
neutra	8.99	3.96	93.02	MT-CO2	182	T	I	intermembrane
neutra	8.71	6.94	87.88	MT-ATP6	80	A	V	intermembrane
neutra	14.8	0.48	116.97	MT-CO3	196	T	A	transmembrane
neutra	33.81	23.03	53.56	MT-ATP8	23	I	L	transmembrane
neutra	12.57	3.63	59.28	MT-ND4	435	T	I	transmembrane
neutra	19.22	0.31	64.58	MT-ND5	476	S	A	intermembrane
neutra	0.76	0.02	43.86	MT-ND5	531	S	C	matrix
neutra	9.96	3.58	128.16	MT-ND1	48	P	A	matrix
neutra	9.53	2.79	54.7	MT-ND3	114	T	I	matrix
neutra	5.2	0.02	85.14	MT-ND6	159	T	P	matrix
neutra	16.07	4.43	118.37	MT-CO3	26	L	M	transmembrane
neutra	8.86	1.75	84.17	MT-ND2	83	Q	L	matrix
neutra	14.8	52.34	68.42	MT-ND2	185	T	A	transmembrane
neutra	12.59	7.47	103.05	MT-ND1	112	A	T	transmembrane
neutra	23.03	5.57	58.29	MT-CO2	152	M	L	intermembrane
neutra	9.22	13.13	125.04	MT-CYB	334	I	T	transmembrane
neutra	6.78	0.37	3.26	MT-ND6	94	V	A	transmembrane
neutra	23.86	5.17	88.86	MT-ND3	9	I	V	transmembrane
neutra	11.06	49.64	63.56	MT-ND1	161	N	T	intermembrane
neutra	16.07	40.71	76.53	MT-ND5	137	L	M	transmembrane
neutra	11.43	0.6	34.6	MT-CYB	8	N	K	matrix
neutra	10.69	6.25	74.85	MT-ATP6	135	T	A	matrix
neutra	1.64	0.08	42.68	MT-ND4L	13	T	P	transmembrane
neutra	11.54	0.81	129.7	MT-ND1	31	M	T	matrix
neutra	18.44	9.56	105.37	MT-ATP6	147	I	V	matrix
neutra	23.86	28.45	66.47	MT-CYB	188	I	V	transmembrane
neutra	11	45.47	66.26	MT-ND2	31	V	M	transmembrane
neutra	3.33	0	102.99	MT-ATP6	185	N	D	transmembrane
neutra	2.01	0	116.19	MT-CYB	283	S	P	intermembrane
neutra	15.89	0.84	109.42	MT-CYB	164	I	M	intermembrane
neutra	0.3	0	98.49	MT-CO1	248	L	R	transmembrane
neutra	31.88	1.68	107.57	MT-CO3	35	F	L	transmembrane
neutra	8.93	18.37	35.39	MT-ND6	97	A	V	transmembrane
neutra	20.78	19.71	82.83	MT-CYB	7	T	S	matrix
neutra	21.58	4.24	53.46	MT-ND4L	54	L	I	intermembrane
neutra	1.39	0.02	71.97	MT-ND4	76	T	K	transmembrane
neutra	22.67	0.93	72.42	MT-ND4	387	S	A	transmembrane
neutra	8.18	0.72	59.48	MT-ND1	27	I	F	transmembrane
neutra	11.8	1.24	136.47	MT-ATP6	137	L	F	matrix
neutra	15.52	0.7	122.62	MT-CO1	346	F	Y	transmembrane
neutra	20.78	22.31	71.87	MT-ATP6	33	T	S	matrix
neutra	10.69	41.76	56.92	MT-CYB	23	T	A	matrix
neutra	5.41	0.68	105.67	MT-ND1	242	F	S	intermembrane
neutra	11.8	9.35	48.59	MT-ND6	89	L	F	matrix
neutra	8.79	4.21	38.89	MT-CO3	44	M	V	transmembrane
neutra	0.12	0	90.13	MT-CYB	191	A	D	transmembrane
damaging	12.1229	1.21384	69.28	SMOTE
damaging	1.92842	0.074341	89.0101	SMOTE
damaging	5.53629	1.03926	64.7007	SMOTE
damaging	3.30378	0.420453	72.545	SMOTE
damaging	15.2614	2.25739	69.2482	SMOTE
damaging	13.4027	1.06341	77.1514	SMOTE
damaging	5.39045	0.897423	66.9196	SMOTE
damaging	7.64337	1.01612	80.5365	SMOTE
damaging	10.4773	0.713522	69.28	SMOTE
damaging	14.3074	1.1896	78.9595	SMOTE
damaging	14.9397	0.522845	85.0026	SMOTE
damaging	12.5802	1.03003	69.28	SMOTE
damaging	4.25549	0.892641	76.3813	SMOTE
damaging	12.2975	1.0458	69.28	SMOTE
damaging	7.51198	0.936476	59.3376	SMOTE
damaging	5.98048	0.372099	66.7405	SMOTE
damaging	7.54848	0.371376	88.6305	SMOTE
damaging	9.80124	0.460482	69.4231	SMOTE
damaging	14.4355	0.86602	82.4867	SMOTE
damaging	1.76183	1.04679	84.0813	SMOTE
damaging	14.1423	0.798753	69.28	SMOTE
damaging	8.99697	2.57769	68.8009	SMOTE
damaging	13.5179	2.03765	68.2634	SMOTE
damaging	12.5015	0.880796	83.6011	SMOTE
damaging	4.22012	0.036319	87.2617	SMOTE
damaging	8.47884	0.670411	87.2448	SMOTE
damaging	6.80403	0.913175	61.8751	SMOTE
damaging	13.1053	2.52292	64.9371	SMOTE
damaging	14.0084	3.22309	63.6774	SMOTE
damaging	11.1115	1.29174	66.3214	SMOTE
damaging	7.85679	1.18426	86.45	SMOTE
damaging	15.6282	2.57419	65.0553	SMOTE
damaging	5.81555	0.314867	64.6949	SMOTE
damaging	10.2376	2.94786	68.2459	SMOTE
damaging	8.61248	0.128181	65.6523	SMOTE
damaging	8.57591	0.844805	83.1751	SMOTE
damaging	8.34296	0.559738	70.8507	SMOTE
damaging	12.5636	2.32193	68.4195	SMOTE
damaging	6.88257	0.064472	77.063	SMOTE
damaging	13.6344	0.060426	85.5632	SMOTE
damaging	14.9171	0.830288	69.28	SMOTE
damaging	12.8819	1.80394	63.243	SMOTE
damaging	9.06903	0.366374	78.5788	SMOTE
damaging	4.50437	0.447583	75.5991	SMOTE
damaging	11.5309	0.878123	69.28	SMOTE
damaging	15.8013	0.737369	69.28	SMOTE
damaging	12.1943	1.13967	69.28	SMOTE
damaging	8.57901	0.360791	75.0661	SMOTE
damaging	8.09626	0.982342	77.5017	SMOTE
damaging	13.0463	0.009391	90.3696	SMOTE
damaging	8.9635	0.824392	71.1545	SMOTE
damaging	13.3426	0.015013	91.671	SMOTE
damaging	12.6297	0.007724	92.844	SMOTE
damaging	15.8877	0.210789	76.638	SMOTE
damaging	13.6825	0.004964	97.5887	SMOTE
damaging	14.9334	0.017721	86.3321	SMOTE
damaging	1.93661	0.012192	89.5344	SMOTE
damaging	10.0671	0.141505	72.2385	SMOTE
damaging	14.4465	0.010428	98.2873	SMOTE
damaging	14.9238	0.0049	94.2804	SMOTE
damaging	13.0672	0.008896	87.9038	SMOTE
damaging	15.4963	0.402908	73.9125	SMOTE
damaging	11.1559	0.036892	86.4698	SMOTE
damaging	10.3937	0.026502	98.0683	SMOTE
damaging	14.1135	1.0015	74.8193	SMOTE
damaging	14.2868	0.002217	93.0285	SMOTE
damaging	7.22495	0.037742	90.8804	SMOTE
damaging	9.17792	0.028406	96.9548	SMOTE
damaging	12.6046	0.001858	97.9172	SMOTE
damaging	15.1202	0.08452	71.0245	SMOTE
damaging	9.84678	0.022602	90.2865	SMOTE
damaging	13.9237	0.032356	92.9248	SMOTE
damaging	16.0181	0.140342	79.9674	SMOTE
damaging	9.5632	0.521251	76.972	SMOTE
damaging	14.2455	0.014174	89.7858	SMOTE
damaging	14.9236	0.007513	89.5679	SMOTE
damaging	14.4423	0.014703	92.5969	SMOTE
damaging	12.8673	0.006631	94.375	SMOTE
damaging	14.9273	0.019326	89.1938	SMOTE
damaging	12.7472	0.016004	87.8732	SMOTE
damaging	14.7617	0.011451	96.8071	SMOTE
damaging	9.48206	0.010346	88.6233	SMOTE
damaging	9.2074	0.004311	88.174	SMOTE
damaging	16.4715	0.463008	71.7254	SMOTE
damaging	5.25974	0.018324	87.9511	SMOTE
damaging	13.0429	0.009107	95.4377	SMOTE
damaging	16.5351	0.236668	72.8404	SMOTE
damaging	9.74577	0.000661	87.045	SMOTE
damaging	16.8247	0.515461	81.4648	SMOTE
damaging	7.79428	0.034413	92.682	SMOTE
damaging	13.0377	0.012708	87.3859	SMOTE
damaging	11.2196	0.310276	77.9066	SMOTE
damaging	16.9612	0.330257	70.3538	SMOTE
damaging	7.21457	0.0247	90.3964	SMOTE
damaging	7.3192	0.03117	92.509	SMOTE
damaging	10.1738	0.25679	75.9407	SMOTE
damaging	16.2354	0.090862	83.5338	SMOTE
damaging	4.05204	0.00937	86.2825	SMOTE
damaging	1.55587	0.047981	119.58	SMOTE
damaging	1.09571	0.009534	127.229	SMOTE
damaging	1.73862	0	124.047	SMOTE
damaging	0.850139	0	113.819	SMOTE
damaging	1.12883	0.010564	121.242	SMOTE
damaging	0.466554	0	118.343	SMOTE
damaging	0.944528	0.013709	121.988	SMOTE
damaging	2.94991	0	121.787	SMOTE
damaging	3.96726	0.18041	119.766	SMOTE
damaging	0.800056	0.000115	127.744	SMOTE
damaging	0.542241	0	123.178	SMOTE
damaging	3.0221	0	122.538	SMOTE
damaging	0.976512	0	114.617	SMOTE
damaging	1.43484	0	114.397	SMOTE
damaging	3.54421	0	120.481	SMOTE
damaging	2.25001	0.79719	119.667	SMOTE
damaging	2.69868	0.678174	120.185	SMOTE
damaging	1.17937	0.01814	128.476	SMOTE
damaging	0.745596	0	118.68	SMOTE
damaging	2.95781	0.467832	120.169	SMOTE
damaging	0.388224	0	120.33	SMOTE
damaging	1.62284	0	120.44	SMOTE
damaging	1.24811	0	115.583	SMOTE
damaging	1.51104	0	118.738	SMOTE
damaging	1.44805	0.011608	126.336	SMOTE
damaging	3.77129	0.04999	119.758	SMOTE
damaging	0.879804	0	124.358	SMOTE
damaging	0.346909	0.020955	119.58	SMOTE
damaging	1.45945	0.060407	119.58	SMOTE
damaging	1.46698	0.301134	120.15	SMOTE
damaging	2.2393	0	121.726	SMOTE
damaging	3.44221	0	123.462	SMOTE
damaging	1.23737	0.029892	119.58	SMOTE
damaging	4.63767	0.121378	119.89	SMOTE
damaging	4.40186	0.321239	119.797	SMOTE
damaging	0.451524	0.016171	120.118	SMOTE
damaging	0.946594	0	114.231	SMOTE
damaging	2.72733	0	122.696	SMOTE
damaging	0.967007	0.005728	124.614	SMOTE
damaging	2.63694	0	119.584	SMOTE
damaging	1.01188	0	119.969	SMOTE
damaging	1.13915	0.009906	119.58	SMOTE
damaging	1.58005	0.456822	119.778	SMOTE
damaging	0.609725	0	119.327	SMOTE
damaging	4.07661	0.080859	119.736	SMOTE
damaging	8.51043	0.276204	119.756	SMOTE
damaging	1.49956	0.009884	121.449	SMOTE
damaging	0.695113	0	117.842	SMOTE
damaging	5.88255	0.344535	120.071	SMOTE
damaging	23.4431	6.25507	65.8622	SMOTE
damaging	21.395	7.501	71.348	SMOTE
damaging	16.4509	11.1493	78.9304	SMOTE
damaging	21.8842	5.49705	66.8418	SMOTE
damaging	22.6313	5.47069	63.3503	SMOTE
damaging	14.5048	11.2243	84.4455	SMOTE
damaging	16.88	2.58715	74.6783	SMOTE
damaging	17.1512	3.71403	83.4392	SMOTE
damaging	23.65	3.4169	90.9697	SMOTE
damaging	29.3547	5.97285	96.1094	SMOTE
damaging	16.3013	2.39737	73.2594	SMOTE
damaging	22.6307	13.3948	64.7014	SMOTE
damaging	8.44784	16.0967	95.0584	SMOTE
damaging	20.1257	5.6848	68.7898	SMOTE
damaging	8.91717	10.1341	74.3326	SMOTE
damaging	23.65	13.9526	79.5678	SMOTE
damaging	23.65	10.0403	98.0165	SMOTE
damaging	11.8583	5.26503	89.5582	SMOTE
damaging	30.3473	4.05872	79.6399	SMOTE
damaging	10.7014	9.55739	87.1191	SMOTE
damaging	30.8057	4.90909	93.3978	SMOTE
damaging	18.3529	12.6866	66.1481	SMOTE
damaging	23.65	9.67715	75.3948	SMOTE
damaging	23.65	5.00094	81.2186	SMOTE
damaging	23.5274	7.44101	65.0055	SMOTE
damaging	19.2629	9.67118	85.4809	SMOTE
damaging	23.5249	5.323	75.818	SMOTE
damaging	13.5266	13.1481	93.0158	SMOTE
damaging	23.65	9.94318	99.4533	SMOTE
damaging	17.5093	1.19399	81.1756	SMOTE
damaging	20.6506	4.92338	67.3653	SMOTE
damaging	23.65	14.481	75.6257	SMOTE
damaging	23.65	12.507	96.8167	SMOTE
damaging	23.65	0.416996	77.0269	SMOTE
damaging	30.9024	7.92521	84.0097	SMOTE
damaging	17.1478	8.41178	64.5356	SMOTE
damaging	23.65	13.5807	74.8291	SMOTE
damaging	23.65	5.987	72.484	SMOTE
damaging	31.1506	12.2597	81.9506	SMOTE
damaging	21.1672	5.38156	78.7333	SMOTE
damaging	21.8659	9.33683	95.6439	SMOTE
damaging	26.5326	1.28238	97.2714	SMOTE
damaging	17.1192	9.00689	80.1225	SMOTE
damaging	23.65	15.3591	81.3898	SMOTE
damaging	8.10266	12.2465	82.9573	SMOTE
damaging	23.65	15.5588	80.3165	SMOTE
damaging	23.65	1.47852	79.5717	SMOTE
damaging	8.50149	12.4427	88.3455	SMOTE
damaging	22.0787	6.19331	66.188	SMOTE
damaging	6.56127	0.047014	99.5006	SMOTE
damaging	4.94654	0.052005	99.47	SMOTE
damaging	6.19112	0.209963	99.3525	SMOTE
damaging	4.59219	0.110314	99.3626	SMOTE
damaging	7.16243	0.181354	99.3548	SMOTE
damaging	6.84367	0.211189	100.342	SMOTE
damaging	1.70707	0.049601	99.5165	SMOTE
damaging	6.32831	0.057246	99.5847	SMOTE
damaging	6.90572	0.179898	99.3603	SMOTE
damaging	6.39104	0.105968	99.43	SMOTE
damaging	4.2335	0.098653	99.4212	SMOTE
damaging	0.725803	0.198723	99.4845	SMOTE
damaging	6.58435	0.104401	99.6678	SMOTE
damaging	6.80534	0.170401	99.7138	SMOTE
damaging	5.95638	0.139573	99.6681	SMOTE
damaging	6.86397	0.060473	100.397	SMOTE
damaging	5.85607	0.087458	99.7482	SMOTE
damaging	6.80405	0.009085	102.937	SMOTE
damaging	6.96504	0.115933	99.3539	SMOTE
damaging	6.29139	0.089076	99.5029	SMOTE
damaging	7.09782	0.052845	99.3545	SMOTE
damaging	7.06833	0.20552	99.3599	SMOTE
damaging	5.96159	0.209678	99.6936	SMOTE
damaging	6.86597	0.050944	99.6328	SMOTE
damaging	1.16993	0.181647	99.4791	SMOTE
damaging	6.91187	0.012148	99.3771	SMOTE
damaging	6.4153	0.204949	99.5711	SMOTE
damaging	4.00465	0.091953	99.3772	SMOTE
damaging	6.54967	0.108734	99.6636	SMOTE
damaging	0.64	0.054866	99.4195	SMOTE
damaging	2.49052	0.106705	99.4894	SMOTE
damaging	4.55675	0.064216	99.369	SMOTE
damaging	6.79711	0.124532	100.896	SMOTE
damaging	6.25656	0.043121	99.3503	SMOTE
damaging	1.41165	0.040712	99.4528	SMOTE
damaging	5.80523	0.134262	99.5812	SMOTE
damaging	4.88576	0.065471	99.3569	SMOTE
damaging	6.77756	0.164081	99.4792	SMOTE
damaging	4.30582	0.145559	99.3698	SMOTE
damaging	3.72652	0.063906	99.3854	SMOTE
damaging	6.40121	0.194708	99.3892	SMOTE
damaging	4.52163	0.165252	99.5068	SMOTE
damaging	6.83856	0.062267	100.841	SMOTE
damaging	6.68132	0.070864	99.3594	SMOTE
damaging	7.18726	0.086007	99.3589	SMOTE
damaging	6.31297	0.039971	99.4613	SMOTE
damaging	4.85733	0.119801	99.3748	SMOTE
damaging	6.49775	0.119657	99.3571	SMOTE
damaging	6.84303	0.099143	100.195	SMOTE
damaging	4.58456	0.23366	125.092	SMOTE
damaging	0.733619	0.010753	121.528	SMOTE
damaging	1.59	0.056708	120.459	SMOTE
damaging	1.87084	0.039663	129.801	SMOTE
damaging	1.59	0.055155	125.947	SMOTE
damaging	1.83601	0.02328	130.406	SMOTE
damaging	1.6407	0.038921	129.845	SMOTE
damaging	4.18038	0.91276	122.886	SMOTE
damaging	1.79707	0.03584	130.17	SMOTE
damaging	1.59	0.027309	121.759	SMOTE
damaging	4.99405	0.16005	125.359	SMOTE
damaging	2.57346	0.010005	126.729	SMOTE
damaging	1.65014	0.03129	130.473	SMOTE
damaging	1.74836	0.011673	128.367	SMOTE
damaging	1.96766	0.03656	129.345	SMOTE
damaging	0.548777	0.016869	127.244	SMOTE
damaging	1.83391	0.013501	126.937	SMOTE
damaging	8.7838	0.851744	127.598	SMOTE
damaging	1.16728	0.005593	126.776	SMOTE
[truncated: 1,402 more rows]
