# Supplementary material for: Machine learning classifier for identification of damaging missense mutations exclusive to human mitochondrial DNA-encoded polypeptides
Source: BMC Bioinformatics. 2017 Mar 7;18:158. doi: 10.1186/s12859-017-1562-7 (PMC5341421; doi:10.1186/s12859-017-1562-7)
Supplement: Additional file 8: Table S7. — Conservation Index (CI) in Eukaryota. Each score is described by its gene (GENE), amino acid position within the polypeptide (AA position) and wild type amino acid (WT AA) as well as number of ortholog sequences used in the multiple sequence alignment (Sequences). CI is described as a percentage. The revised Cambridge reference sequence (rCRS, NC_012920.1) was used to define the reference amino acid sequence of each gene. (XLS 453 kb) [file 12859_2017_1562_MOESM8_ESM.xls]

## Sheet: CI
GENE	PROTEIN	AA position	WT AA	Sequences	CI (%)
MT-ND1	p.MT-ND1	1	M	5165	18,761
MT-ND1	p.MT-ND1	2	P	5165	0,639
MT-ND1	p.MT-ND1	3	M	5165	11,81
MT-ND1	p.MT-ND1	4	A	5165	2,904
MT-ND1	p.MT-ND1	5	N	5165	54,134
MT-ND1	p.MT-ND1	6	L	5165	6,428
MT-ND1	p.MT-ND1	7	L	5165	80,929
MT-ND1	p.MT-ND1	8	L	5165	20,445
MT-ND1	p.MT-ND1	9	L	5165	33,204
MT-ND1	p.MT-ND1	10	I	5165	63,059
MT-ND1	p.MT-ND1	11	V	5165	42,072
MT-ND1	p.MT-ND1	12	P	5165	66,157
MT-ND1	p.MT-ND1	13	I	5165	34,56
MT-ND1	p.MT-ND1	14	L	5165	93,127
MT-ND1	p.MT-ND1	15	I	5165	22,343
MT-ND1	p.MT-ND1	16	A	5165	70,726
MT-ND1	p.MT-ND1	17	M	5165	6,137
MT-ND1	p.MT-ND1	18	A	5165	97,599
MT-ND1	p.MT-ND1	19	F	5165	91,81
MT-ND1	p.MT-ND1	20	L	5165	79,516
MT-ND1	p.MT-ND1	21	M	5165	0,348
MT-ND1	p.MT-ND1	22	L	5165	95,392
MT-ND1	p.MT-ND1	23	T	5165	2,207
MT-ND1	p.MT-ND1	24	E	5165	99,38
MT-ND1	p.MT-ND1	25	R	5165	99,109
MT-ND1	p.MT-ND1	26	K	5165	95,508
MT-ND1	p.MT-ND1	27	I	5165	23,466
MT-ND1	p.MT-ND1	28	L	5165	93,243
MT-ND1	p.MT-ND1	29	G	5165	83,562
MT-ND1	p.MT-ND1	30	Y	5165	89,061
MT-ND1	p.MT-ND1	31	M	5165	70,203
MT-ND1	p.MT-ND1	32	Q	5165	96,709
MT-ND1	p.MT-ND1	33	L	5165	50,281
MT-ND1	p.MT-ND1	34	R	5165	99,535
MT-ND1	p.MT-ND1	35	K	5165	92,12
MT-ND1	p.MT-ND1	36	G	5165	99,555
MT-ND1	p.MT-ND1	37	P	5165	99,671
MT-ND1	p.MT-ND1	38	N	5165	95,702
MT-ND1	p.MT-ND1	39	V	5165	30,106
MT-ND1	p.MT-ND1	40	V	5165	91,578
MT-ND1	p.MT-ND1	41	G	5165	94,327
MT-ND1	p.MT-ND1	42	P	5165	64,163
MT-ND1	p.MT-ND1	43	Y	5165	50,494
MT-ND1	p.MT-ND1	44	G	5165	99,535
MT-ND1	p.MT-ND1	45	L	5165	75,992
MT-ND1	p.MT-ND1	46	L	5165	84,298
MT-ND1	p.MT-ND1	47	Q	5165	98,567
MT-ND1	p.MT-ND1	48	P	5165	93,591
MT-ND1	p.MT-ND1	49	F	5165	30,087
MT-ND1	p.MT-ND1	50	A	5165	78,316
MT-ND1	p.MT-ND1	51	D	5165	99,4
MT-ND1	p.MT-ND1	52	A	5165	36,612
MT-ND1	p.MT-ND1	53	M	5165	6,757
MT-ND1	p.MT-ND1	54	K	5165	99,284
MT-ND1	p.MT-ND1	55	L	5165	99,71
MT-ND1	p.MT-ND1	56	F	5165	84,743
MT-ND1	p.MT-ND1	57	T	5165	25,75
MT-ND1	p.MT-ND1	58	K	5165	97,832
MT-ND1	p.MT-ND1	59	E	5165	95,954
MT-ND1	p.MT-ND1	60	P	5165	64,279
MT-ND1	p.MT-ND1	61	L	5165	16,438
MT-ND1	p.MT-ND1	62	K	5165	6,776
MT-ND1	p.MT-ND1	63	P	5165	90,397
MT-ND1	p.MT-ND1	64	A	5165	6,118
MT-ND1	p.MT-ND1	65	T	5165	54,56
MT-ND1	p.MT-ND1	66	S	5165	76,283
MT-ND1	p.MT-ND1	67	T	5165	2,73
MT-ND1	p.MT-ND1	68	I	5165	7,686
MT-ND1	p.MT-ND1	69	T	5165	9,08
MT-ND1	p.MT-ND1	70	L	5165	60,774
MT-ND1	p.MT-ND1	71	Y	5165	23,64
MT-ND1	p.MT-ND1	72	I	5165	27,106
MT-ND1	p.MT-ND1	73	T	5165	4,298
MT-ND1	p.MT-ND1	74	A	5165	37,599
MT-ND1	p.MT-ND1	75	P	5165	97,735
MT-ND1	p.MT-ND1	76	T	5165	13,262
MT-ND1	p.MT-ND1	77	L	5165	64,627
MT-ND1	p.MT-ND1	78	A	5165	64,414
MT-ND1	p.MT-ND1	79	L	5165	81,471
MT-ND1	p.MT-ND1	80	T	5165	46,544
MT-ND1	p.MT-ND1	81	I	5165	8,771
MT-ND1	p.MT-ND1	82	A	5165	71,404
MT-ND1	p.MT-ND1	83	L	5165	72,081
MT-ND1	p.MT-ND1	84	L	5165	19,342
MT-ND1	p.MT-ND1	85	L	5165	43,272
MT-ND1	p.MT-ND1	86	W	5165	95,799
MT-ND1	p.MT-ND1	87	T	5165	12,43
MT-ND1	p.MT-ND1	88	P	5165	63,156
MT-ND1	p.MT-ND1	89	L	5165	36,902
MT-ND1	p.MT-ND1	90	P	5165	94,869
MT-ND1	p.MT-ND1	91	M	5165	34,695
MT-ND1	p.MT-ND1	92	P	5165	64,182
MT-ND1	p.MT-ND1	93	N	5165	4,86
MT-ND1	p.MT-ND1	94	P	5165	50,416
MT-ND1	p.MT-ND1	95	L	5165	42,633
MT-ND1	p.MT-ND1	96	V	5165	9,526
MT-ND1	p.MT-ND1	97	N	5165	24,472
MT-ND1	p.MT-ND1	98	L	5165	51,384
MT-ND1	p.MT-ND1	99	N	5165	76,592
MT-ND1	p.MT-ND1	100	L	5165	76,36
MT-ND1	p.MT-ND1	101	G	5165	78,664
MT-ND1	p.MT-ND1	102	L	5165	26,989
MT-ND1	p.MT-ND1	103	L	5165	92,101
MT-ND1	p.MT-ND1	104	F	5165	82,846
MT-ND1	p.MT-ND1	105	I	5165	38,683
MT-ND1	p.MT-ND1	106	L	5165	83,93
MT-ND1	p.MT-ND1	107	A	5165	69,293
MT-ND1	p.MT-ND1	108	T	5165	4,53
MT-ND1	p.MT-ND1	109	S	5165	79,748
MT-ND1	p.MT-ND1	110	S	5165	91,559
MT-ND1	p.MT-ND1	111	L	5165	78,761
MT-ND1	p.MT-ND1	112	A	5165	49,874
MT-ND1	p.MT-ND1	113	V	5165	93,204
MT-ND1	p.MT-ND1	114	Y	5165	96,186
MT-ND1	p.MT-ND1	115	S	5165	62,594
MT-ND1	p.MT-ND1	116	I	5165	70,745
MT-ND1	p.MT-ND1	117	L	5165	78,761
MT-ND1	p.MT-ND1	118	W	5165	27,202
MT-ND1	p.MT-ND1	119	S	5165	72,372
MT-ND1	p.MT-ND1	120	G	5165	98,587
MT-ND1	p.MT-ND1	121	W	5165	97,057
MT-ND1	p.MT-ND1	122	A	5165	67,473
MT-ND1	p.MT-ND1	123	S	5165	96,651
MT-ND1	p.MT-ND1	124	N	5165	94,54
MT-ND1	p.MT-ND1	125	S	5165	95,895
MT-ND1	p.MT-ND1	126	N	5165	12,41
MT-ND1	p.MT-ND1	127	Y	5165	98,47
MT-ND1	p.MT-ND1	128	A	5165	79,284
MT-ND1	p.MT-ND1	129	L	5165	84,143
MT-ND1	p.MT-ND1	130	I	5165	54,424
MT-ND1	p.MT-ND1	131	G	5165	98,374
MT-ND1	p.MT-ND1	132	A	5165	72,817
MT-ND1	p.MT-ND1	133	L	5165	82,865
MT-ND1	p.MT-ND1	134	R	5165	99,652
MT-ND1	p.MT-ND1	135	A	5165	83,679
MT-ND1	p.MT-ND1	136	V	5165	80,949
MT-ND1	p.MT-ND1	137	A	5165	94,734
MT-ND1	p.MT-ND1	138	Q	5165	97,87
MT-ND1	p.MT-ND1	139	T	5165	79,806
MT-ND1	p.MT-ND1	140	I	5165	92,798
MT-ND1	p.MT-ND1	141	S	5165	99,051
MT-ND1	p.MT-ND1	142	Y	5165	98,18
MT-ND1	p.MT-ND1	143	E	5165	99,652
MT-ND1	p.MT-ND1	144	V	5165	90,803
MT-ND1	p.MT-ND1	145	T	5165	31,404
MT-ND1	p.MT-ND1	146	L	5165	80,833
MT-ND1	p.MT-ND1	147	A	5165	37,076
MT-ND1	p.MT-ND1	148	I	5165	25,866
MT-ND1	p.MT-ND1	149	I	5165	87,531
MT-ND1	p.MT-ND1	150	L	5165	78,8
MT-ND1	p.MT-ND1	151	L	5165	81,084
MT-ND1	p.MT-ND1	152	S	5165	66,389
MT-ND1	p.MT-ND1	153	T	5165	9,468
MT-ND1	p.MT-ND1	154	L	5165	23,601
MT-ND1	p.MT-ND1	155	L	5165	31,849
MT-ND1	p.MT-ND1	156	M	5165	18,354
MT-ND1	p.MT-ND1	157	S	5165	27,996
MT-ND1	p.MT-ND1	158	G	5165	80,6
MT-ND1	p.MT-ND1	159	S	5165	36,244
MT-ND1	p.MT-ND1	160	F	5165	59,361
MT-ND1	p.MT-ND1	161	N	5165	25,382
MT-ND1	p.MT-ND1	162	L	5165	76,457
MT-ND1	p.MT-ND1	163	S	5165	21,162
MT-ND1	p.MT-ND1	164	T	5165	47,144
MT-ND1	p.MT-ND1	165	L	5165	26,467
MT-ND1	p.MT-ND1	166	I	5165	16,089
MT-ND1	p.MT-ND1	167	T	5165	28,751
MT-ND1	p.MT-ND1	168	T	5165	40,039
MT-ND1	p.MT-ND1	169	Q	5165	91,113
MT-ND1	p.MT-ND1	170	E	5165	66,505
MT-ND1	p.MT-ND1	171	H	5165	7,628
MT-ND1	p.MT-ND1	172	L	5165	16,379
MT-ND1	p.MT-ND1	173	W	5165	79,071
MT-ND1	p.MT-ND1	174	L	5165	66,079
MT-ND1	p.MT-ND1	175	L	5165	30,9
MT-ND1	p.MT-ND1	176	L	5165	24,124
MT-ND1	p.MT-ND1	177	P	5165	58,877
MT-ND1	p.MT-ND1	178	S	5165	18,412
MT-ND1	p.MT-ND1	179	W	5165	63,698
MT-ND1	p.MT-ND1	180	P	5165	93,804
MT-ND1	p.MT-ND1	181	L	5165	78,838
MT-ND1	p.MT-ND1	182	A	5165	63,446
MT-ND1	p.MT-ND1	183	M	5165	31,442
MT-ND1	p.MT-ND1	184	M	5165	72,72
MT-ND1	p.MT-ND1	185	W	5165	84,511
MT-ND1	p.MT-ND1	186	F	5165	39,032
MT-ND1	p.MT-ND1	187	I	5165	58,838
MT-ND1	p.MT-ND1	188	S	5165	86,467
MT-ND1	p.MT-ND1	189	T	5165	65,092
MT-ND1	p.MT-ND1	190	L	5165	91,481
MT-ND1	p.MT-ND1	191	A	5165	97,018
MT-ND1	p.MT-ND1	192	E	5165	99,129
MT-ND1	p.MT-ND1	193	T	5165	92,507
MT-ND1	p.MT-ND1	194	N	5165	96,554
MT-ND1	p.MT-ND1	195	R	5165	99,768
MT-ND1	p.MT-ND1	196	T	5165	19,497
MT-ND1	p.MT-ND1	197	P	5165	99,806
MT-ND1	p.MT-ND1	198	F	5165	97,87
MT-ND1	p.MT-ND1	199	D	5165	99,787
MT-ND1	p.MT-ND1	200	L	5165	74,385
MT-ND1	p.MT-ND1	201	A	5165	22,943
MT-ND1	p.MT-ND1	202	E	5165	99,652
MT-ND1	p.MT-ND1	203	G	5165	92,12
MT-ND1	p.MT-ND1	204	E	5165	99,574
MT-ND1	p.MT-ND1	205	S	5165	97,135
MT-ND1	p.MT-ND1	206	E	5165	99,477
MT-ND1	p.MT-ND1	207	L	5165	98,141
MT-ND1	p.MT-ND1	208	V	5165	99,477
MT-ND1	p.MT-ND1	209	S	5165	95,973
MT-ND1	p.MT-ND1	210	G	5165	99,768
MT-ND1	p.MT-ND1	211	F	5165	90,455
MT-ND1	p.MT-ND1	212	N	5165	96,147
MT-ND1	p.MT-ND1	213	I	5165	11,772
MT-ND1	p.MT-ND1	214	E	5165	99,458
MT-ND1	p.MT-ND1	215	Y	5165	94,25
MT-ND1	p.MT-ND1	216	A	5165	63,078
MT-ND1	p.MT-ND1	217	A	5165	30,591
MT-ND1	p.MT-ND1	218	G	5165	82,014
MT-ND1	p.MT-ND1	219	P	5165	62,672
MT-ND1	p.MT-ND1	220	F	5165	98,529
MT-ND1	p.MT-ND1	221	A	5165	88,132
MT-ND1	p.MT-ND1	222	L	5165	87,473
MT-ND1	p.MT-ND1	223	F	5165	69,39
MT-ND1	p.MT-ND1	224	F	5165	98,393
MT-ND1	p.MT-ND1	225	M	5165	16,96
MT-ND1	p.MT-ND1	226	A	5165	87,26
MT-ND1	p.MT-ND1	227	E	5165	99,613
MT-ND1	p.MT-ND1	228	Y	5165	99,284
MT-ND1	p.MT-ND1	229	T	5165	7,938
MT-ND1	p.MT-ND1	230	N	5165	73,417
MT-ND1	p.MT-ND1	231	I	5165	92,682
MT-ND1	p.MT-ND1	232	I	5165	26,196
MT-ND1	p.MT-ND1	233	M	5165	19,497
MT-ND1	p.MT-ND1	234	M	5165	91,113
MT-ND1	p.MT-ND1	235	N	5165	64,279
MT-ND1	p.MT-ND1	236	T	5165	49,177
MT-ND1	p.MT-ND1	237	L	5165	78,122
MT-ND1	p.MT-ND1	238	T	5165	33,379
MT-ND1	p.MT-ND1	239	T	5165	31,52
MT-ND1	p.MT-ND1	240	T	5165	15,315
MT-ND1	p.MT-ND1	241	I	5165	11,849
MT-ND1	p.MT-ND1	242	F	5165	92,914
MT-ND1	p.MT-ND1	243	L	5165	67,648
MT-ND1	p.MT-ND1	244	G	5165	77,967
MT-ND1	p.MT-ND1	245	T	5165	10,552
MT-ND1	p.MT-ND1	246	T	5165	6,409
MT-ND1	p.MT-ND1	247	Y	5165	7,415
MT-ND1	p.MT-ND1	248	D	5165	1,588
MT-ND1	p.MT-ND1	249	A	5165	0,639
MT-ND1	p.MT-ND1	250	L	5165	9,293
MT-ND1	p.MT-ND1	251	S	5165	4,143
MT-ND1	p.MT-ND1	252	P	5165	52,914
MT-ND1	p.MT-ND1	253	E	5165	54,656
MT-ND1	p.MT-ND1	254	L	5165	58,722
MT-ND1	p.MT-ND1	255	Y	5165	11,926
MT-ND1	p.MT-ND1	256	T	5165	36,457
MT-ND1	p.MT-ND1	257	T	5165	8,829
MT-ND1	p.MT-ND1	258	Y	5165	1,104
MT-ND1	p.MT-ND1	259	F	5165	33,921
MT-ND1	p.MT-ND1	260	V	5165	2,807
MT-ND1	p.MT-ND1	261	T	5165	32,004
MT-ND1	p.MT-ND1	262	K	5165	86,447
MT-ND1	p.MT-ND1	263	T	5165	21,762
MT-ND1	p.MT-ND1	264	L	5165	26,989
MT-ND1	p.MT-ND1	265	L	5165	57,038
MT-ND1	p.MT-ND1	266	L	5165	68,132
MT-ND1	p.MT-ND1	267	T	5165	19,806
MT-ND1	p.MT-ND1	268	S	5165	9,08
MT-ND1	p.MT-ND1	269	L	5165	31,791
MT-ND1	p.MT-ND1	270	F	5165	92,023
MT-ND1	p.MT-ND1	271	L	5165	68,345
MT-ND1	p.MT-ND1	272	W	5165	93,882
MT-ND1	p.MT-ND1	273	I	5165	29,603
MT-ND1	p.MT-ND1	274	R	5165	99,497
MT-ND1	p.MT-ND1	275	T	5165	1,955
MT-ND1	p.MT-ND1	276	A	5165	5,344
MT-ND1	p.MT-ND1	277	Y	5165	68,441
MT-ND1	p.MT-ND1	278	P	5165	98,78
MT-ND1	p.MT-ND1	279	R	5165	99,477
MT-ND1	p.MT-ND1	280	F	5165	75,16
MT-ND1	p.MT-ND1	281	R	5165	98,567
MT-ND1	p.MT-ND1	282	Y	5165	97,348
MT-ND1	p.MT-ND1	283	D	5165	98,742
MT-ND1	p.MT-ND1	284	Q	5165	71,288
MT-ND1	p.MT-ND1	285	L	5165	96,205
MT-ND1	p.MT-ND1	286	M	5165	96,05
MT-ND1	p.MT-ND1	287	H	5165	62,381
MT-ND1	p.MT-ND1	288	L	5165	91,152
MT-ND1	p.MT-ND1	289	L	5165	29,719
MT-ND1	p.MT-ND1	290	W	5165	98,742
MT-ND1	p.MT-ND1	291	K	5165	91,229
MT-ND1	p.MT-ND1	292	N	5165	55,373
MT-ND1	p.MT-ND1	293	F	5165	78,335
MT-ND1	p.MT-ND1	294	L	5165	97,444
MT-ND1	p.MT-ND1	295	P	5165	96,651
MT-ND1	p.MT-ND1	296	L	5165	66,06
MT-ND1	p.MT-ND1	297	T	5165	62,11
MT-ND1	p.MT-ND1	298	L	5165	90,319
MT-ND1	p.MT-ND1	299	A	5165	64,802
MT-ND1	p.MT-ND1	300	L	5165	68,964
MT-ND1	p.MT-ND1	301	L	5165	5,653
MT-ND1	p.MT-ND1	302	M	5165	18,451
MT-ND1	p.MT-ND1	303	W	5165	57,967
MT-ND1	p.MT-ND1	304	Y	5165	9,042
MT-ND1	p.MT-ND1	305	V	5165	14,114
MT-ND1	p.MT-ND1	306	S	5165	37,832
MT-ND1	p.MT-ND1	307	M	5165	14,54
MT-ND1	p.MT-ND1	308	P	5165	60,232
MT-ND1	p.MT-ND1	309	I	5165	57,057
MT-ND1	p.MT-ND1	310	T	5165	6,873
MT-ND1	p.MT-ND1	311	I	5165	4,55
MT-ND1	p.MT-ND1	312	S	5165	12,023
MT-ND1	p.MT-ND1	313	S	5165	13,475
MT-ND1	p.MT-ND1	314	I	5165	20,62
MT-ND1	p.MT-ND1	315	P	5165	68,267
MT-ND1	p.MT-ND1	316	P	5165	65,808
MT-ND1	p.MT-ND1	317	Q	5165	42,014
MT-ND1	p.MT-ND1	318	T	5165	13,998
MT-ND2	p.MT-ND2	1	M	5153	70,212
MT-ND2	p.MT-ND2	2	N	5153	60,955
MT-ND2	p.MT-ND2	3	P	5153	68,368
MT-ND2	p.MT-ND2	4	L	5153	10,693
MT-ND2	p.MT-ND2	5	A	5153	14,477
MT-ND2	p.MT-ND2	6	Q	5153	2,309
MT-ND2	p.MT-ND2	7	P	5153	2,251
MT-ND2	p.MT-ND2	8	V	5153	7,53
MT-ND2	p.MT-ND2	9	I	5153	20,9
MT-ND2	p.MT-ND2	10	Y	5153	3,687
MT-ND2	p.MT-ND2	11	S	5153	24,762
MT-ND2	p.MT-ND2	12	T	5153	17,834
MT-ND2	p.MT-ND2	13	I	5153	10,479
MT-ND2	p.MT-ND2	14	F	5153	5,24
MT-ND2	p.MT-ND2	15	A	5153	1,63
MT-ND2	p.MT-ND2	16	G	5153	79,371
MT-ND2	p.MT-ND2	17	T	5153	74,539
MT-ND2	p.MT-ND2	18	L	5153	21,095
MT-ND2	p.MT-ND2	19	I	5153	47,467
MT-ND2	p.MT-ND2	20	T	5153	55,152
MT-ND2	p.MT-ND2	21	A	5153	2,989
MT-ND2	p.MT-ND2	22	L	5153	4,58
MT-ND2	p.MT-ND2	23	S	5153	83,835
MT-ND2	p.MT-ND2	24	S	5153	55,288
MT-ND2	p.MT-ND2	25	H	5153	63,206
MT-ND2	p.MT-ND2	26	W	5153	86,649
MT-ND2	p.MT-ND2	27	F	5153	17,582
MT-ND2	p.MT-ND2	28	F	5153	3,047
MT-ND2	p.MT-ND2	29	T	5153	2,697
MT-ND2	p.MT-ND2	30	W	5153	91,714
MT-ND2	p.MT-ND2	31	V	5153	9,664
MT-ND2	p.MT-ND2	32	G	5153	82,476
MT-ND2	p.MT-ND2	33	L	5153	77,644
MT-ND2	p.MT-ND2	34	E	5153	97,341
MT-ND2	p.MT-ND2	35	M	5153	20,939
MT-ND2	p.MT-ND2	36	N	5153	80,342
MT-ND2	p.MT-ND2	37	M	5153	15,234
MT-ND2	p.MT-ND2	38	L	5153	80,419
MT-ND2	p.MT-ND2	39	A	5153	62,721
MT-ND2	p.MT-ND2	40	F	5153	25,597
MT-ND2	p.MT-ND2	41	I	5153	62,837
MT-ND2	p.MT-ND2	42	P	5153	84,727
MT-ND2	p.MT-ND2	43	V	5153	4,735
MT-ND2	p.MT-ND2	44	L	5153	21,754
MT-ND2	p.MT-ND2	45	T	5153	10,266
MT-ND2	p.MT-ND2	46	K	5153	28,993
MT-ND2	p.MT-ND2	47	K	5153	15,467
MT-ND2	p.MT-ND2	48	M	5153	1,048
MT-ND2	p.MT-ND2	49	N	5153	24,374
MT-ND2	p.MT-ND2	50	P	5153	63,885
MT-ND2	p.MT-ND2	51	R	5153	69,998
MT-ND2	p.MT-ND2	52	S	5153	24,607
MT-ND2	p.MT-ND2	53	T	5153	26,878
MT-ND2	p.MT-ND2	54	E	5153	89,695
MT-ND2	p.MT-ND2	55	A	5153	80,73
MT-ND2	p.MT-ND2	56	A	5153	29,847
MT-ND2	p.MT-ND2	57	I	5153	12,245
MT-ND2	p.MT-ND2	58	K	5153	90,51
MT-ND2	p.MT-ND2	59	Y	5153	98,661
MT-ND2	p.MT-ND2	60	F	5153	93,868
MT-ND2	p.MT-ND2	61	L	5153	76,324
MT-ND2	p.MT-ND2	62	T	5153	53,561
MT-ND2	p.MT-ND2	63	Q	5153	90,239
MT-ND2	p.MT-ND2	64	A	5153	71,997
MT-ND2	p.MT-ND2	65	T	5153	46,342
MT-ND2	p.MT-ND2	66	A	5153	75,451
MT-ND2	p.MT-ND2	67	S	5153	65,127
MT-ND2	p.MT-ND2	68	M	5153	15,331
MT-ND2	p.MT-ND2	69	I	5153	13,74
MT-ND2	p.MT-ND2	70	L	5153	44,77
MT-ND2	p.MT-ND2	71	L	5153	74,267
MT-ND2	p.MT-ND2	72	M	5153	12,187
MT-ND2	p.MT-ND2	73	A	5153	47,06
MT-ND2	p.MT-ND2	74	I	5153	11,081
MT-ND2	p.MT-ND2	75	L	5153	11,081
MT-ND2	p.MT-ND2	76	F	5153	1,785
MT-ND2	p.MT-ND2	77	N	5153	63,943
MT-ND2	p.MT-ND2	78	N	5153	1,805
MT-ND2	p.MT-ND2	79	M	5153	7,297
MT-ND2	p.MT-ND2	80	L	5153	18,999
MT-ND2	p.MT-ND2	81	S	5153	18,242
MT-ND2	p.MT-ND2	82	G	5153	70,755
MT-ND2	p.MT-ND2	83	Q	5153	39,802
MT-ND2	p.MT-ND2	84	W	5153	64,72
MT-ND2	p.MT-ND2	85	T	5153	12,886
MT-ND2	p.MT-ND2	86	M	5153	7,297
MT-ND2	p.MT-ND2	87	T	5153	19,658
MT-ND2	p.MT-ND2	88	N	5153	10,402
MT-ND2	p.MT-ND2	89	T	5153	5,337
MT-ND2	p.MT-ND2	90	T	5153	20,978
MT-ND2	p.MT-ND2	91	N	5153	31,613
MT-ND2	p.MT-ND2	92	Q	5153	4,502
MT-ND2	p.MT-ND2	93	Y	5153	1,882
MT-ND2	p.MT-ND2	94	S	5153	16,631
MT-ND2	p.MT-ND2	95	S	5153	31,108
MT-ND2	p.MT-ND2	96	L	5153	18,688
MT-ND2	p.MT-ND2	97	M	5153	30,448
MT-ND2	p.MT-ND2	98	I	5153	36,716
MT-ND2	p.MT-ND2	99	M	5153	9,8
MT-ND2	p.MT-ND2	100	M	5153	13,934
MT-ND2	p.MT-ND2	101	A	5153	68,62
MT-ND2	p.MT-ND2	102	M	5153	5,104
MT-ND2	p.MT-ND2	103	A	5153	47,778
MT-ND2	p.MT-ND2	104	M	5153	32,253
MT-ND2	p.MT-ND2	105	K	5153	99,651
MT-ND2	p.MT-ND2	106	L	5153	45,973
MT-ND2	p.MT-ND2	107	G	5153	90,433
MT-ND2	p.MT-ND2	108	M	5153	10,867
MT-ND2	p.MT-ND2	109	A	5153	72,696
MT-ND2	p.MT-ND2	110	P	5153	99,748
MT-ND2	p.MT-ND2	111	F	5153	55,016
MT-ND2	p.MT-ND2	112	H	5153	95,478
MT-ND2	p.MT-ND2	113	F	5153	63,555
MT-ND2	p.MT-ND2	114	W	5153	99,069
MT-ND2	p.MT-ND2	115	V	5153	17,834
MT-ND2	p.MT-ND2	116	P	5153	89,501
MT-ND2	p.MT-ND2	117	E	5153	64,099
MT-ND2	p.MT-ND2	118	V	5153	84,999
MT-ND2	p.MT-ND2	119	T	5153	15,428
MT-ND2	p.MT-ND2	120	Q	5153	64,875
MT-ND2	p.MT-ND2	121	G	5153	85,775
MT-ND2	p.MT-ND2	122	T	5153	6,191
MT-ND2	p.MT-ND2	123	P	5153	16,107
MT-ND2	p.MT-ND2	124	L	5153	57,287
MT-ND2	p.MT-ND2	125	T	5153	32,544
MT-ND2	p.MT-ND2	126	S	5153	13,953
MT-ND2	p.MT-ND2	127	G	5153	53,348
MT-ND2	p.MT-ND2	128	L	5153	64,797
MT-ND2	p.MT-ND2	129	L	5153	22,337
MT-ND2	p.MT-ND2	130	L	5153	79,274
MT-ND2	p.MT-ND2	131	L	5153	23,753
MT-ND2	p.MT-ND2	132	T	5153	87,561
MT-ND2	p.MT-ND2	133	W	5153	71,085
MT-ND2	p.MT-ND2	134	Q	5153	80,245
MT-ND2	p.MT-ND2	135	K	5153	99,418
MT-ND2	p.MT-ND2	136	L	5153	57,986
MT-ND2	p.MT-ND2	137	A	5153	69,319
MT-ND2	p.MT-ND2	138	P	5153	90,743
MT-ND2	p.MT-ND2	139	I	5153	12,304
MT-ND2	p.MT-ND2	140	S	5153	20,182
MT-ND2	p.MT-ND2	141	I	5153	25,383
MT-ND2	p.MT-ND2	142	M	5153	9,587
MT-ND2	p.MT-ND2	143	Y	5153	18,358
MT-ND2	p.MT-ND2	144	Q	5153	51,795
MT-ND2	p.MT-ND2	145	I	5153	35,572
MT-ND2	p.MT-ND2	146	S	5153	33,961
MT-ND2	p.MT-ND2	147	P	5153	32,117
MT-ND2	p.MT-ND2	148	S	5153	25,577
MT-ND2	p.MT-ND2	149	L	5153	22,298
MT-ND2	p.MT-ND2	150	N	5153	53,425
MT-ND2	p.MT-ND2	151	V	5153	1,029
MT-ND2	p.MT-ND2	152	S	5153	7,801
MT-ND2	p.MT-ND2	153	L	5153	50,922
MT-ND2	p.MT-ND2	154	L	5153	60,625
MT-ND2	p.MT-ND2	155	L	5153	21,968
MT-ND2	p.MT-ND2	156	T	5153	23,365
MT-ND2	p.MT-ND2	157	L	5153	45,643
MT-ND2	p.MT-ND2	158	S	5153	15,176
MT-ND2	p.MT-ND2	159	I	5153	35,513
MT-ND2	p.MT-ND2	160	L	5153	39,744
MT-ND2	p.MT-ND2	161	S	5153	88,977
MT-ND2	p.MT-ND2	162	I	5153	21,211
MT-ND2	p.MT-ND2	163	M	5153	10,324
MT-ND2	p.MT-ND2	164	A	5153	2,154
MT-ND2	p.MT-ND2	165	G	5153	91,985
MT-ND2	p.MT-ND2	166	S	5153	10,479
MT-ND2	p.MT-ND2	167	W	5153	63,613
MT-ND2	p.MT-ND2	168	G	5153	72,327
MT-ND2	p.MT-ND2	169	G	5153	85,232
MT-ND2	p.MT-ND2	170	L	5153	80,458
MT-ND2	p.MT-ND2	171	N	5153	86,513
MT-ND2	p.MT-ND2	172	Q	5153	90,86
MT-ND2	p.MT-ND2	173	T	5153	81,37
MT-ND2	p.MT-ND2	174	Q	5153	64,972
MT-ND2	p.MT-ND2	175	L	5153	66,253
MT-ND2	p.MT-ND2	176	R	5153	82,845
MT-ND2	p.MT-ND2	177	K	5153	80,206
MT-ND2	p.MT-ND2	178	I	5153	68,271
MT-ND2	p.MT-ND2	179	L	5153	62,701
MT-ND2	p.MT-ND2	180	A	5153	87,658
MT-ND2	p.MT-ND2	181	Y	5153	69,998
MT-ND2	p.MT-ND2	182	S	5153	97,691
MT-ND2	p.MT-ND2	183	S	5153	92,936
MT-ND2	p.MT-ND2	184	I	5153	89,23
MT-ND2	p.MT-ND2	185	T	5153	4,366
MT-ND2	p.MT-ND2	186	H	5153	86,222
MT-ND2	p.MT-ND2	187	M	5153	33,204
MT-ND2	p.MT-ND2	188	G	5153	88,55
MT-ND2	p.MT-ND2	189	W	5153	89,637
MT-ND2	p.MT-ND2	190	M	5153	77,256
MT-ND2	p.MT-ND2	191	M	5153	10,402
MT-ND2	p.MT-ND2	192	A	5153	18,203
MT-ND2	p.MT-ND2	193	V	5153	24,859
MT-ND2	p.MT-ND2	194	L	5153	46,031
MT-ND2	p.MT-ND2	195	P	5153	5,278
MT-ND2	p.MT-ND2	196	Y	5153	32,525
MT-ND2	p.MT-ND2	197	N	5153	24,976
MT-ND2	p.MT-ND2	198	P	5153	60,159
MT-ND2	p.MT-ND2	199	N	5153	15,544
MT-ND2	p.MT-ND2	200	M	5153	10,751
MT-ND2	p.MT-ND2	201	T	5153	46,439
MT-ND2	p.MT-ND2	202	I	5153	14,535
MT-ND2	p.MT-ND2	203	L	5153	57,268
MT-ND2	p.MT-ND2	204	N	5153	24,025
MT-ND2	p.MT-ND2	205	L	5153	56,821
MT-ND2	p.MT-ND2	206	T	5153	8,364
MT-ND2	p.MT-ND2	207	I	5153	32,505
MT-ND2	p.MT-ND2	208	Y	5153	98,933
MT-ND2	p.MT-ND2	209	I	5153	40,132
MT-ND2	p.MT-ND2	210	I	5153	34,756
MT-ND2	p.MT-ND2	211	L	5153	16,553
MT-ND2	p.MT-ND2	212	T	5153	68,484
MT-ND2	p.MT-ND2	213	T	5153	13,507
MT-ND2	p.MT-ND2	214	T	5153	21,813
MT-ND2	p.MT-ND2	215	A	5153	18,164
MT-ND2	p.MT-ND2	216	F	5153	74,461
MT-ND2	p.MT-ND2	217	L	5153	52,649
MT-ND2	p.MT-ND2	218	L	5153	21,754
MT-ND2	p.MT-ND2	219	L	5153	41,898
MT-ND2	p.MT-ND2	220	N	5153	20,338
MT-ND2	p.MT-ND2	221	L	5153	24,743
MT-ND2	p.MT-ND2	222	N	5153	26,664
MT-ND2	p.MT-ND2	223	S	5153	25,655
MT-ND2	p.MT-ND2	224	S	5153	23,54
MT-ND2	p.MT-ND2	225	T	5153	47,914
MT-ND2	p.MT-ND2	226	T	5153	22,589
MT-ND2	p.MT-ND2	227	T	5153	12,808
MT-ND2	p.MT-ND2	228	L	5153	11,974
MT-ND2	p.MT-ND2	229	L	5153	1,184
MT-ND2	p.MT-ND2	230	L	5153	68,019
MT-ND2	p.MT-ND2	231	S	5153	21,25
MT-ND2	p.MT-ND2	232	R	5153	1,417
MT-ND2	p.MT-ND2	233	T	5153	17,349
MT-ND2	p.MT-ND2	234	W	5153	60,431
MT-ND2	p.MT-ND2	235	N	5153	15,02
MT-ND2	p.MT-ND2	236	K	5153	59,868
MT-ND2	p.MT-ND2	237	L	5153	5,356
MT-ND2	p.MT-ND2	238	T	5153	3,978
MT-ND2	p.MT-ND2	239	W	5153	1,96
MT-ND2	p.MT-ND2	240	L	5153	50,592
MT-ND2	p.MT-ND2	241	T	5153	34,116
MT-ND2	p.MT-ND2	242	P	5153	3,008
MT-ND2	p.MT-ND2	243	L	5153	37,57
MT-ND2	p.MT-ND2	244	I	5153	12,498
MT-ND2	p.MT-ND2	245	P	5153	16,786
MT-ND2	p.MT-ND2	246	S	5153	2,406
MT-ND2	p.MT-ND2	247	T	5153	28,197
MT-ND2	p.MT-ND2	248	L	5153	69,746
MT-ND2	p.MT-ND2	249	L	5153	79,953
MT-ND2	p.MT-ND2	250	S	5153	93,053
MT-ND2	p.MT-ND2	251	L	5153	79,235
MT-ND2	p.MT-ND2	252	G	5153	67,96
MT-ND2	p.MT-ND2	253	G	5153	96,002
MT-ND2	p.MT-ND2	254	L	5153	83,718
MT-ND2	p.MT-ND2	255	P	5153	99,418
MT-ND2	p.MT-ND2	256	P	5153	96,002
MT-ND2	p.MT-ND2	257	L	5153	70,968
MT-ND2	p.MT-ND2	258	T	5153	50,883
MT-ND2	p.MT-ND2	259	G	5153	93,906
MT-ND2	p.MT-ND2	260	F	5153	97,827
MT-ND2	p.MT-ND2	261	L	5153	24,704
MT-ND2	p.MT-ND2	262	P	5153	78,032
MT-ND2	p.MT-ND2	263	K	5153	99,573
MT-ND2	p.MT-ND2	264	W	5153	80,846
MT-ND2	p.MT-ND2	265	A	5153	1,844
MT-ND2	p.MT-ND2	266	I	5153	71,648
MT-ND2	p.MT-ND2	267	I	5153	40,695
MT-ND2	p.MT-ND2	268	E	5153	2,193
MT-ND2	p.MT-ND2	269	E	5153	64,409
MT-ND2	p.MT-ND2	270	F	5153	2,038
MT-ND2	p.MT-ND2	271	T	5153	47,681
MT-ND2	p.MT-ND2	272	K	5153	55,405
MT-ND2	p.MT-ND2	273	N	5153	24,956
MT-ND2	p.MT-ND2	274	N	5153	26,354
MT-ND2	p.MT-ND2	275	S	5153	6,753
MT-ND2	p.MT-ND2	276	L	5153	8,054
MT-ND2	p.MT-ND2	277	I	5153	24,297
MT-ND2	p.MT-ND2	278	I	5153	17,31
MT-ND2	p.MT-ND2	279	P	5153	11,236
MT-ND2	p.MT-ND2	280	T	5153	56,841
MT-ND2	p.MT-ND2	281	I	5153	31,943
MT-ND2	p.MT-ND2	282	M	5153	41,723
MT-ND2	p.MT-ND2	283	A	5153	52,862
MT-ND2	p.MT-ND2	284	T	5153	2,018
MT-ND2	p.MT-ND2	285	I	5153	1,242
MT-ND2	p.MT-ND2	286	T	5153	11,469
MT-ND2	p.MT-ND2	287	L	5153	81,254
MT-ND2	p.MT-ND2	288	L	5153	62,857
MT-ND2	p.MT-ND2	289	N	5153	16,961
MT-ND2	p.MT-ND2	290	L	5153	85,329
MT-ND2	p.MT-ND2	291	Y	5153	52,241
MT-ND2	p.MT-ND2	292	F	5153	76,693
MT-ND2	p.MT-ND2	293	Y	5153	96,177
MT-ND2	p.MT-ND2	294	L	5153	63,982
MT-ND2	p.MT-ND2	295	R	5153	86,105
MT-ND2	p.MT-ND2	296	L	5153	66,699
MT-ND2	p.MT-ND2	297	I	5153	12,381
MT-ND2	p.MT-ND2	298	Y	5153	76,324
MT-ND2	p.MT-ND2	299	S	5153	15,253
MT-ND2	p.MT-ND2	300	T	5153	18,028
MT-ND2	p.MT-ND2	301	S	5153	17,931
MT-ND2	p.MT-ND2	302	I	5153	13,041
MT-ND2	p.MT-ND2	303	T	5153	64,487
MT-ND2	p.MT-ND2	304	L	5153	26,722
MT-ND2	p.MT-ND2	305	L	5153	2,775
MT-ND2	p.MT-ND2	306	P	5153	64,661
MT-ND2	p.MT-ND2	307	M	5153	0,563
MT-ND2	p.MT-ND2	308	S	5153	10,188
MT-ND2	p.MT-ND2	309	N	5153	20,318
MT-ND2	p.MT-ND2	310	N	5153	42,81
MT-ND2	p.MT-ND2	311	V	5153	1,106
MT-ND2	p.MT-ND2	312	K	5153	23,249
MT-ND2	p.MT-ND2	313	M	5153	16,224
MT-ND2	p.MT-ND2	314	K	5153	23,87
MT-ND2	p.MT-ND2	315	W	5153	78,168
MT-ND2	p.MT-ND2	316	Q	5153	12,09
MT-ND2	p.MT-ND2	317	F	5153	16,282
MT-ND2	p.MT-ND2	318	E	5153	5,764
MT-ND2	p.MT-ND2	319	H	5153	2,018
MT-ND2	p.MT-ND2	320	T	5153	28,43
MT-ND2	p.MT-ND2	321	K	5153	20,454
MT-ND2	p.MT-ND2	322	P	5153	9,548
MT-ND2	p.MT-ND2	323	T	5153	25,073
MT-ND2	p.MT-ND2	324	P	5153	5,434
MT-ND2	p.MT-ND2	325	F	5153	5,143
MT-ND2	p.MT-ND2	326	L	5153	51,62
MT-ND2	p.MT-ND2	327	P	5153	15,68
MT-ND2	p.MT-ND2	328	T	5153	17,563
MT-ND2	p.MT-ND2	329	L	5153	29,342
MT-ND2	p.MT-ND2	330	I	5153	17,155
MT-ND2	p.MT-ND2	331	A	5153	3,784
MT-ND2	p.MT-ND2	332	L	5153	30,099
MT-ND2	p.MT-ND2	333	T	5153	18,087
MT-ND2	p.MT-ND2	334	T	5153	21,308
MT-ND2	p.MT-ND2	335	L	5153	22,919
MT-ND2	p.MT-ND2	336	L	5153	67,553
MT-ND2	p.MT-ND2	337	L	5153	68,853
MT-ND2	p.MT-ND2	338	P	5153	66,194
MT-ND2	p.MT-ND2	339	I	5153	17,815
MT-ND2	p.MT-ND2	340	S	5153	15,777
MT-ND2	p.MT-ND2	341	P	5153	71,861
MT-ND2	p.MT-ND2	342	F	5153	6,365
MT-ND2	p.MT-ND2	343	M	5153	12,653
MT-ND2	p.MT-ND2	344	L	5153	6,695
MT-ND2	p.MT-ND2	345	M	5153	9,878
MT-ND2	p.MT-ND2	346	I	5153	11,236
MT-ND2	p.MT-ND2	347	L	5153	2,892
MT-ND3	p.MT-ND3	1	M	5164	82,281
MT-ND3	p.MT-ND3	2	N	5164	57,378
MT-ND3	p.MT-ND3	3	F	5164	2,885
MT-ND3	p.MT-ND3	4	A	5164	2,653
MT-ND3	p.MT-ND3	5	L	5164	17,893
MT-ND3	p.MT-ND3	6	I	5164	25,852
MT-ND3	p.MT-ND3	7	L	5164	42,099
MT-ND3	p.MT-ND3	8	M	5164	7,707
MT-ND3	p.MT-ND3	9	I	5164	50,736
MT-ND3	p.MT-ND3	10	N	5164	13,575
MT-ND3	p.MT-ND3	11	T	5164	16,344
MT-ND3	p.MT-ND3	12	L	5164	23,083
MT-ND3	p.MT-ND3	13	L	5164	69,907
MT-ND3	p.MT-ND3	14	A	5164	15,918
MT-ND3	p.MT-ND3	15	L	5164	23,431
MT-ND3	p.MT-ND3	16	L	5164	26,394
MT-ND3	p.MT-ND3	17	L	5164	74,109
MT-ND3	p.MT-ND3	18	M	5164	18,61
MT-ND3	p.MT-ND3	19	I	5164	23,916
MT-ND3	p.MT-ND3	20	I	5164	29,299
MT-ND3	p.MT-ND3	21	T	5164	2,169
MT-ND3	p.MT-ND3	22	F	5164	66,673
MT-ND3	p.MT-ND3	23	W	5164	60,457
MT-ND3	p.MT-ND3	24	L	5164	78,854
MT-ND3	p.MT-ND3	25	P	5164	54,067
MT-ND3	p.MT-ND3	26	Q	5164	49,129
MT-ND3	p.MT-ND3	27	L	5164	18,416
MT-ND3	p.MT-ND3	28	N	5164	36,987
MT-ND3	p.MT-ND3	29	G	5164	0,523
MT-ND3	p.MT-ND3	30	Y	5164	17,641
MT-ND3	p.MT-ND3	31	M	5164	2,401
MT-ND3	p.MT-ND3	32	E	5164	88,652
MT-ND3	p.MT-ND3	33	K	5164	96,282
MT-ND3	p.MT-ND3	34	S	5164	10,147
MT-ND3	p.MT-ND3	35	T	5164	3,021
MT-ND3	p.MT-ND3	36	P	5164	86,193
MT-ND3	p.MT-ND3	37	Y	5164	74,284
MT-ND3	p.MT-ND3	38	E	5164	99,555
MT-ND3	p.MT-ND3	39	C	5164	98,412
MT-ND3	p.MT-ND3	40	G	5164	99,729
MT-ND3	p.MT-ND3	41	F	5164	98,315
MT-ND3	p.MT-ND3	42	D	5164	88,381
MT-ND3	p.MT-ND3	43	P	5164	91,344
MT-ND3	p.MT-ND3	44	M	5164	13,187
MT-ND3	p.MT-ND3	45	S	5164	14,311
MT-ND3	p.MT-ND3	46	P	5164	1,588
MT-ND3	p.MT-ND3	47	A	5164	77,866
MT-ND3	p.MT-ND3	48	R	5164	92,041
MT-ND3	p.MT-ND3	49	V	5164	2,304
MT-ND3	p.MT-ND3	50	P	5164	89,311
MT-ND3	p.MT-ND3	51	F	5164	95,372
MT-ND3	p.MT-ND3	52	S	5164	95,139
MT-ND3	p.MT-ND3	53	M	5164	21,379
MT-ND3	p.MT-ND3	54	K	5164	16,383
MT-ND3	p.MT-ND3	55	F	5164	97,851
MT-ND3	p.MT-ND3	56	F	5164	94,249
MT-ND3	p.MT-ND3	57	L	5164	90,647
MT-ND3	p.MT-ND3	58	V	5164	61,212
MT-ND3	p.MT-ND3	59	A	5164	80,868
MT-ND3	p.MT-ND3	60	I	5164	78,621
MT-ND3	p.MT-ND3	61	T	5164	14,33
MT-ND3	p.MT-ND3	62	F	5164	98,993
MT-ND3	p.MT-ND3	63	L	5164	89,04
MT-ND3	p.MT-ND3	64	L	5164	65,879
MT-ND3	p.MT-ND3	65	F	5164	97,386
MT-ND3	p.MT-ND3	66	D	5164	98,974
MT-ND3	p.MT-ND3	67	L	5164	74,768
MT-ND3	p.MT-ND3	68	E	5164	99,438
MT-ND3	p.MT-ND3	69	I	5164	91,925
MT-ND3	p.MT-ND3	70	A	5164	73,78
MT-ND3	p.MT-ND3	71	L	5164	86,425
MT-ND3	p.MT-ND3	72	L	5164	81,913
MT-ND3	p.MT-ND3	73	L	5164	80,035
MT-ND3	p.MT-ND3	74	P	5164	96,05
MT-ND3	p.MT-ND3	75	L	5164	65,124
MT-ND3	p.MT-ND3	76	P	5164	67,39
MT-ND3	p.MT-ND3	77	W	5164	63,478
MT-ND3	p.MT-ND3	78	A	5164	31,584
MT-ND3	p.MT-ND3	79	L	5164	3,311
MT-ND3	p.MT-ND3	80	Q	5164	62,006
MT-ND3	p.MT-ND3	81	T	5164	15,473
MT-ND3	p.MT-ND3	82	T	5164	13,168
MT-ND3	p.MT-ND3	83	N	5164	33,521
MT-ND3	p.MT-ND3	84	L	5164	12,916
MT-ND3	p.MT-ND3	85	P	5164	2,634
MT-ND3	p.MT-ND3	86	L	5164	17,699
MT-ND3	p.MT-ND3	87	M	5164	13,536
MT-ND3	p.MT-ND3	88	V	5164	2,653
MT-ND3	p.MT-ND3	89	M	5164	6,7
MT-ND3	p.MT-ND3	90	S	5164	3,466
MT-ND3	p.MT-ND3	91	S	5164	11,58
MT-ND3	p.MT-ND3	92	L	5164	15,802
MT-ND3	p.MT-ND3	93	L	5164	14,311
MT-ND3	p.MT-ND3	94	L	5164	27,653
MT-ND3	p.MT-ND3	95	I	5164	23,993
MT-ND3	p.MT-ND3	96	I	5164	29,415
MT-ND3	p.MT-ND3	97	I	5164	28,679
MT-ND3	p.MT-ND3	98	L	5164	93,939
MT-ND3	p.MT-ND3	99	A	5164	11,832
MT-ND3	p.MT-ND3	100	L	5164	60,515
MT-ND3	p.MT-ND3	101	S	5164	10,476
MT-ND3	p.MT-ND3	102	L	5164	87,103
MT-ND3	p.MT-ND3	103	A	5164	17,041
MT-ND3	p.MT-ND3	104	Y	5164	76,472
MT-ND3	p.MT-ND3	105	E	5164	99,361
MT-ND3	p.MT-ND3	106	W	5164	92,777
MT-ND3	p.MT-ND3	107	L	5164	18,3
MT-ND3	p.MT-ND3	108	Q	5164	73,567
MT-ND3	p.MT-ND3	109	K	5164	13,091
MT-ND3	p.MT-ND3	110	G	5164	91,247
MT-ND3	p.MT-ND3	111	L	5164	95,198
MT-ND3	p.MT-ND3	112	D	5164	10,864
MT-ND3	p.MT-ND3	113	W	5164	95,778
MT-ND3	p.MT-ND3	114	T	5164	14,543
MT-ND3	p.MT-ND3	115	E	5164	63,826
MT-ND4	p.MT-ND4	1	M	5155	87,061
MT-ND4	p.MT-ND4	2	L	5155	81,377
MT-ND4	p.MT-ND4	3	K	5155	74,665
MT-ND4	p.MT-ND4	4	L	5155	10,281
MT-ND4	p.MT-ND4	5	I	5155	31,775
MT-ND4	p.MT-ND4	6	V	5155	6,499
MT-ND4	p.MT-ND4	7	P	5155	60,194
MT-ND4	p.MT-ND4	8	T	5155	59,825
MT-ND4	p.MT-ND4	9	I	5155	35,015
MT-ND4	p.MT-ND4	10	M	5155	60,252
MT-ND4	p.MT-ND4	11	L	5155	71,659
MT-ND4	p.MT-ND4	12	L	5155	19,748
MT-ND4	p.MT-ND4	13	P	5155	75,48
MT-ND4	p.MT-ND4	14	L	5155	25,587
MT-ND4	p.MT-ND4	15	T	5155	29,874
MT-ND4	p.MT-ND4	16	W	5155	49,253
MT-ND4	p.MT-ND4	17	L	5155	55,79
MT-ND4	p.MT-ND4	18	S	5155	32,376
MT-ND4	p.MT-ND4	19	K	5155	16,489
MT-ND4	p.MT-ND4	20	K	5155	10,029
MT-ND4	p.MT-ND4	21	H	5155	1,183
MT-ND4	p.MT-ND4	22	M	5155	14,724
MT-ND4	p.MT-ND4	23	I	5155	11,62
MT-ND4	p.MT-ND4	24	W	5155	80,097
MT-ND4	p.MT-ND4	25	I	5155	13,657
MT-ND4	p.MT-ND4	26	N	5155	22,386
MT-ND4	p.MT-ND4	27	T	5155	35,267
MT-ND4	p.MT-ND4	28	T	5155	39,728
MT-ND4	p.MT-ND4	29	T	5155	16,896
MT-ND4	p.MT-ND4	30	H	5155	35,441
MT-ND4	p.MT-ND4	31	S	5155	69,505
MT-ND4	p.MT-ND4	32	L	5155	60,388
MT-ND4	p.MT-ND4	33	I	5155	18,991
MT-ND4	p.MT-ND4	34	I	5155	61,145
MT-ND4	p.MT-ND4	35	S	5155	17,245
MT-ND4	p.MT-ND4	36	I	5155	8,555
MT-ND4	p.MT-ND4	37	I	5155	24,927
MT-ND4	p.MT-ND4	38	P	5155	2,27
MT-ND4	p.MT-ND4	39	L	5155	71,135
MT-ND4	p.MT-ND4	40	L	5155	9,273
MT-ND4	p.MT-ND4	41	F	5155	15,907
MT-ND4	p.MT-ND4	42	F	5155	19,709
MT-ND4	p.MT-ND4	43	N	5155	20,989
MT-ND4	p.MT-ND4	44	Q	5155	13,443
MT-ND4	p.MT-ND4	45	I	5155	2,386
MT-ND4	p.MT-ND4	46	N	5155	8,632
MT-ND4	p.MT-ND4	47	N	5155	5,432
MT-ND4	p.MT-ND4	48	N	5155	15,441
MT-ND4	p.MT-ND4	49	L	5155	5,606
MT-ND4	p.MT-ND4	50	F	5155	15,015
MT-ND4	p.MT-ND4	51	S	5155	21,106
MT-ND4	p.MT-ND4	52	C	5155	2,774
MT-ND4	p.MT-ND4	53	S	5155	33,385
MT-ND4	p.MT-ND4	54	P	5155	12,241
MT-ND4	p.MT-ND4	55	T	5155	4,248
MT-ND4	p.MT-ND4	56	F	5155	29,001
MT-ND4	p.MT-ND4	57	S	5155	11,794
MT-ND4	p.MT-ND4	58	S	5155	14,064
MT-ND4	p.MT-ND4	59	D	5155	96,663
MT-ND4	p.MT-ND4	60	P	5155	34,898
MT-ND4	p.MT-ND4	61	L	5155	57,75
MT-ND4	p.MT-ND4	62	T	5155	2,192
MT-ND4	p.MT-ND4	63	T	5155	38,06
MT-ND4	p.MT-ND4	64	P	5155	64,733
MT-ND4	p.MT-ND4	65	L	5155	85,8
MT-ND4	p.MT-ND4	66	L	5155	59,437
MT-ND4	p.MT-ND4	67	M	5155	6,499
MT-ND4	p.MT-ND4	68	L	5155	96,489
MT-ND4	p.MT-ND4	69	T	5155	56,857
MT-ND4	p.MT-ND4	70	T	5155	10,204
MT-ND4	p.MT-ND4	71	W	5155	84,365
MT-ND4	p.MT-ND4	72	L	5155	71,911
MT-ND4	p.MT-ND4	73	L	5155	63,181
MT-ND4	p.MT-ND4	74	P	5155	71,969
MT-ND4	p.MT-ND4	75	L	5155	82,89
MT-ND4	p.MT-ND4	76	T	5155	3,259
MT-ND4	p.MT-ND4	77	I	5155	62,037
MT-ND4	p.MT-ND4	78	M	5155	26,809
MT-ND4	p.MT-ND4	79	A	5155	79,767
MT-ND4	p.MT-ND4	80	S	5155	87,081
MT-ND4	p.MT-ND4	81	Q	5155	66,188
MT-ND4	p.MT-ND4	82	R	5155	0,912
MT-ND4	p.MT-ND4	83	H	5155	60,795
MT-ND4	p.MT-ND4	84	L	5155	38,351
MT-ND4	p.MT-ND4	85	S	5155	21,28
MT-ND4	p.MT-ND4	86	S	5155	9,816
MT-ND4	p.MT-ND4	87	E	5155	59,03
MT-ND4	p.MT-ND4	88	P	5155	53,463
MT-ND4	p.MT-ND4	89	L	5155	17,381
MT-ND4	p.MT-ND4	90	S	5155	14,122
MT-ND4	p.MT-ND4	91	R	5155	59,03
MT-ND4	p.MT-ND4	92	K	5155	27,294
MT-ND4	p.MT-ND4	93	K	5155	22,095
MT-ND4	p.MT-ND4	94	L	5155	25,626
MT-ND4	p.MT-ND4	95	Y	5155	50,786
MT-ND4	p.MT-ND4	96	L	5155	23,802
MT-ND4	p.MT-ND4	97	S	5155	22,25
MT-ND4	p.MT-ND4	98	M	5155	18,002
MT-ND4	p.MT-ND4	99	L	5155	61,571
MT-ND4	p.MT-ND4	100	I	5155	32,706
MT-ND4	p.MT-ND4	101	S	5155	34,433
MT-ND4	p.MT-ND4	102	L	5155	81,979
MT-ND4	p.MT-ND4	103	Q	5155	63,414
MT-ND4	p.MT-ND4	104	I	5155	21,455
MT-ND4	p.MT-ND4	105	S	5155	8,768
MT-ND4	p.MT-ND4	106	L	5155	82,173
MT-ND4	p.MT-ND4	107	I	5155	60,563
MT-ND4	p.MT-ND4	108	M	5155	36,819
MT-ND4	p.MT-ND4	109	T	5155	29,893
MT-ND4	p.MT-ND4	110	F	5155	97,789
MT-ND4	p.MT-ND4	111	T	5155	13,249
MT-ND4	p.MT-ND4	112	A	5155	56,974
MT-ND4	p.MT-ND4	113	T	5155	52,357
MT-ND4	p.MT-ND4	114	E	5155	58,681
MT-ND4	p.MT-ND4	115	L	5155	51,154
MT-ND4	p.MT-ND4	116	I	5155	49,292
MT-ND4	p.MT-ND4	117	M	5155	46,033
MT-ND4	p.MT-ND4	118	F	5155	95,752
MT-ND4	p.MT-ND4	119	Y	5155	92,803
MT-ND4	p.MT-ND4	120	I	5155	60,504
MT-ND4	p.MT-ND4	121	F	5155	21,649
MT-ND4	p.MT-ND4	122	F	5155	96,256
MT-ND4	p.MT-ND4	123	E	5155	99,709
MT-ND4	p.MT-ND4	124	T	5155	7,41
MT-ND4	p.MT-ND4	125	T	5155	64,985
MT-ND4	p.MT-ND4	126	L	5155	93,657
MT-ND4	p.MT-ND4	127	I	5155	77,711
MT-ND4	p.MT-ND4	128	P	5155	97,827
MT-ND4	p.MT-ND4	129	T	5155	82,017
MT-ND4	p.MT-ND4	130	L	5155	82,464
MT-ND4	p.MT-ND4	131	A	5155	0,66
MT-ND4	p.MT-ND4	132	I	5155	50,417
MT-ND4	p.MT-ND4	133	I	5155	96,256
MT-ND4	p.MT-ND4	134	T	5155	63,977
MT-ND4	p.MT-ND4	135	R	5155	64,016
MT-ND4	p.MT-ND4	136	W	5155	92,745
MT-ND4	p.MT-ND4	137	G	5155	97,827
MT-ND4	p.MT-ND4	138	N	5155	56,023
MT-ND4	p.MT-ND4	139	Q	5155	88,691
MT-ND4	p.MT-ND4	140	P	5155	31,736
MT-ND4	p.MT-ND4	141	E	5155	91,212
MT-ND4	p.MT-ND4	142	R	5155	91,251
MT-ND4	p.MT-ND4	143	L	5155	77,148
MT-ND4	p.MT-ND4	144	N	5155	51,154
MT-ND4	p.MT-ND4	145	A	5155	96,741
MT-ND4	p.MT-ND4	146	G	5155	84,151
MT-ND4	p.MT-ND4	147	T	5155	37,556
MT-ND4	p.MT-ND4	148	Y	5155	95,364
MT-ND4	p.MT-ND4	149	F	5155	62,716
MT-ND4	p.MT-ND4	150	L	5155	77,42
MT-ND4	p.MT-ND4	151	F	5155	82,793
MT-ND4	p.MT-ND4	152	Y	5155	98,157
MT-ND4	p.MT-ND4	153	T	5155	96,314
MT-ND4	p.MT-ND4	154	L	5155	85,839
MT-ND4	p.MT-ND4	155	V	5155	9,428
MT-ND4	p.MT-ND4	156	G	5155	62,464
MT-ND4	p.MT-ND4	157	S	5155	97,226
MT-ND4	p.MT-ND4	158	L	5155	85,412
MT-ND4	p.MT-ND4	159	P	5155	91,736
MT-ND4	p.MT-ND4	160	L	5155	83,725
MT-ND4	p.MT-ND4	161	L	5155	94,685
MT-ND4	p.MT-ND4	162	I	5155	25,121
MT-ND4	p.MT-ND4	163	A	5155	57,983
MT-ND4	p.MT-ND4	164	L	5155	62,813
MT-ND4	p.MT-ND4	165	I	5155	11,445
MT-ND4	p.MT-ND4	166	Y	5155	23,783
MT-ND4	p.MT-ND4	167	T	5155	3,802
MT-ND4	p.MT-ND4	168	H	5155	10,184
MT-ND4	p.MT-ND4	169	N	5155	42,91
MT-ND4	p.MT-ND4	170	T	5155	11,542
MT-ND4	p.MT-ND4	171	L	5155	11,251
MT-ND4	p.MT-ND4	172	G	5155	76,023
MT-ND4	p.MT-ND4	173	S	5155	34,452
MT-ND4	p.MT-ND4	174	L	5155	71,29
MT-ND4	p.MT-ND4	175	N	5155	19,612
MT-ND4	p.MT-ND4	176	I	5155	9,758
MT-ND4	p.MT-ND4	177	L	5155	42,386
MT-ND4	p.MT-ND4	178	L	5155	20,291
MT-ND4	p.MT-ND4	179	L	5155	55,228
MT-ND4	p.MT-ND4	180	T	5155	4,151
MT-ND4	p.MT-ND4	181	L	5155	21,125
MT-ND4	p.MT-ND4	182	T	5155	13,851
MT-ND4	p.MT-ND4	183	A	5155	3,55
MT-ND4	p.MT-ND4	184	Q	5155	23,666
MT-ND4	p.MT-ND4	185	E	5155	1,998
MT-ND4	p.MT-ND4	186	L	5155	29,214
MT-ND4	p.MT-ND4	187	S	5155	7,061
MT-ND4	p.MT-ND4	188	N	5155	17,983
MT-ND4	p.MT-ND4	189	S	5155	43,55
MT-ND4	p.MT-ND4	190	W	5155	43,123
MT-ND4	p.MT-ND4	191	A	5155	15,732
MT-ND4	p.MT-ND4	192	N	5155	23,55
MT-ND4	p.MT-ND4	193	N	5155	6,343
MT-ND4	p.MT-ND4	194	L	5155	35,752
MT-ND4	p.MT-ND4	195	M	5155	7,953
MT-ND4	p.MT-ND4	196	W	5155	62,192
MT-ND4	p.MT-ND4	197	L	5155	37,595
MT-ND4	p.MT-ND4	198	A	5155	38,351
MT-ND4	p.MT-ND4	199	Y	5155	1,242
MT-ND4	p.MT-ND4	200	T	5155	2,852
MT-ND4	p.MT-ND4	201	M	5155	21,785
MT-ND4	p.MT-ND4	202	A	5155	84,287
MT-ND4	p.MT-ND4	203	F	5155	95,403
MT-ND4	p.MT-ND4	204	M	5155	28,574
MT-ND4	p.MT-ND4	205	V	5155	86,809
MT-ND4	p.MT-ND4	206	K	5155	98,739
MT-ND4	p.MT-ND4	207	M	5155	64,869
MT-ND4	p.MT-ND4	208	P	5155	99,825
MT-ND4	p.MT-ND4	209	L	5155	66,46
MT-ND4	p.MT-ND4	210	Y	5155	77,129
MT-ND4	p.MT-ND4	211	G	5155	65,994
MT-ND4	p.MT-ND4	212	L	5155	31,077
MT-ND4	p.MT-ND4	213	H	5155	98,817
MT-ND4	p.MT-ND4	214	L	5155	86,149
MT-ND4	p.MT-ND4	215	W	5155	99,787
MT-ND4	p.MT-ND4	216	L	5155	99,709
MT-ND4	p.MT-ND4	217	P	5155	98,08
MT-ND4	p.MT-ND4	218	K	5155	90,32
MT-ND4	p.MT-ND4	219	A	5155	97,187
MT-ND4	p.MT-ND4	220	H	5155	99,748
MT-ND4	p.MT-ND4	221	V	5155	96,819
MT-ND4	p.MT-ND4	222	E	5155	98,468
MT-ND4	p.MT-ND4	223	A	5155	97,362
MT-ND4	p.MT-ND4	224	P	5155	97,071
MT-ND4	p.MT-ND4	225	I	5155	52,978
MT-ND4	p.MT-ND4	226	A	5155	77,401
MT-ND4	p.MT-ND4	227	G	5155	96,566
MT-ND4	p.MT-ND4	228	S	5155	99,767
MT-ND4	p.MT-ND4	229	M	5155	91,038
MT-ND4	p.MT-ND4	230	V	5155	44,384
MT-ND4	p.MT-ND4	231	L	5155	99,728
MT-ND4	p.MT-ND4	232	A	5155	98,487
MT-ND4	p.MT-ND4	233	A	5155	67,022
MT-ND4	p.MT-ND4	234	V	5155	54,724
MT-ND4	p.MT-ND4	235	L	5155	87,662
MT-ND4	p.MT-ND4	236	L	5155	98,118
MT-ND4	p.MT-ND4	237	K	5155	99,651
MT-ND4	p.MT-ND4	238	L	5155	96,741
MT-ND4	p.MT-ND4	239	G	5155	97,323
MT-ND4	p.MT-ND4	240	G	5155	89,486
MT-ND4	p.MT-ND4	241	Y	5155	94,918
MT-ND4	p.MT-ND4	242	G	5155	98,875
MT-ND4	p.MT-ND4	243	M	5155	49,156
MT-ND4	p.MT-ND4	244	M	5155	49,525
MT-ND4	p.MT-ND4	245	R	5155	97,187
MT-ND4	p.MT-ND4	246	L	5155	8,38
MT-ND4	p.MT-ND4	247	T	5155	24,539
MT-ND4	p.MT-ND4	248	L	5155	9,835
MT-ND4	p.MT-ND4	249	I	5155	20,194
MT-ND4	p.MT-ND4	250	L	5155	65,393
MT-ND4	p.MT-ND4	251	N	5155	16,334
MT-ND4	p.MT-ND4	252	P	5155	67,042
MT-ND4	p.MT-ND4	253	L	5155	48,089
MT-ND4	p.MT-ND4	254	T	5155	42,347
MT-ND4	p.MT-ND4	255	K	5155	38,409
MT-ND4	p.MT-ND4	256	H	5155	3,88
MT-ND4	p.MT-ND4	257	M	5155	23,725
MT-ND4	p.MT-ND4	258	A	5155	28,147
MT-ND4	p.MT-ND4	259	Y	5155	66,188
MT-ND4	p.MT-ND4	260	P	5155	69,292
MT-ND4	p.MT-ND4	261	F	5155	67,255
MT-ND4	p.MT-ND4	262	L	5155	17,381
MT-ND4	p.MT-ND4	263	V	5155	14,51
MT-ND4	p.MT-ND4	264	L	5155	66,44
MT-ND4	p.MT-ND4	265	S	5155	37,866
MT-ND4	p.MT-ND4	266	L	5155	80,543
MT-ND4	p.MT-ND4	267	W	5155	67,837
MT-ND4	p.MT-ND4	268	G	5155	90,242
MT-ND4	p.MT-ND4	269	M	5155	18,118
MT-ND4	p.MT-ND4	270	I	5155	54,491
MT-ND4	p.MT-ND4	271	M	5155	62,968
MT-ND4	p.MT-ND4	272	T	5155	67,41
MT-ND4	p.MT-ND4	273	S	5155	56,644
MT-ND4	p.MT-ND4	274	S	5155	50,844
MT-ND4	p.MT-ND4	275	I	5155	68,632
MT-ND4	p.MT-ND4	276	C	5155	90,165
MT-ND4	p.MT-ND4	277	L	5155	76,663
MT-ND4	p.MT-ND4	278	R	5155	83,395
MT-ND4	p.MT-ND4	279	Q	5155	95,868
MT-ND4	p.MT-ND4	280	T	5155	63,996
MT-ND4	p.MT-ND4	281	D	5155	99,612
MT-ND4	p.MT-ND4	282	L	5155	77,187
MT-ND4	p.MT-ND4	283	K	5155	99,593
MT-ND4	p.MT-ND4	284	S	5155	76,644
MT-ND4	p.MT-ND4	285	L	5155	88,303
MT-ND4	p.MT-ND4	286	I	5155	90,921
MT-ND4	p.MT-ND4	287	A	5155	99,748
MT-ND4	p.MT-ND4	288	Y	5155	96,023
MT-ND4	p.MT-ND4	289	S	5155	98,08
MT-ND4	p.MT-ND4	290	S	5155	99,709
MT-ND4	p.MT-ND4	291	I	5155	7,468
MT-ND4	p.MT-ND4	292	S	5155	64,597
MT-ND4	p.MT-ND4	293	H	5155	99,787
MT-ND4	p.MT-ND4	294	M	5155	97,517
MT-ND4	p.MT-ND4	295	A	5155	17,886
MT-ND4	p.MT-ND4	296	L	5155	78,739
MT-ND4	p.MT-ND4	297	V	5155	86,809
MT-ND4	p.MT-ND4	298	V	5155	15,112
MT-ND4	p.MT-ND4	299	T	5155	1,726
MT-ND4	p.MT-ND4	300	A	5155	33,889
MT-ND4	p.MT-ND4	301	I	5155	55,907
MT-ND4	p.MT-ND4	302	L	5155	55,635
MT-ND4	p.MT-ND4	303	I	5155	57,672
MT-ND4	p.MT-ND4	304	Q	5155	61,377
MT-ND4	p.MT-ND4	305	T	5155	68,885
MT-ND4	p.MT-ND4	306	P	5155	51,212
MT-ND4	p.MT-ND4	307	W	5155	79,903
MT-ND4	p.MT-ND4	308	S	5155	29,117
MT-ND4	p.MT-ND4	309	F	5155	48,885
MT-ND4	p.MT-ND4	310	T	5155	28,788
MT-ND4	p.MT-ND4	311	G	5155	90,824
MT-ND4	p.MT-ND4	312	A	5155	74,588
MT-ND4	p.MT-ND4	313	V	5155	6,402
MT-ND4	p.MT-ND4	314	I	5155	46,848
MT-ND4	p.MT-ND4	315	L	5155	79,612
MT-ND4	p.MT-ND4	316	M	5155	93,773
MT-ND4	p.MT-ND4	317	I	5155	74,704
MT-ND4	p.MT-ND4	318	A	5155	70,456
MT-ND4	p.MT-ND4	319	H	5155	99,806
MT-ND4	p.MT-ND4	320	G	5155	98,914
MT-ND4	p.MT-ND4	321	L	5155	86,072
MT-ND4	p.MT-ND4	322	T	5155	45,102
MT-ND4	p.MT-ND4	323	S	5155	98,06
MT-ND4	p.MT-ND4	324	S	5155	91,678
MT-ND4	p.MT-ND4	325	L	5155	7,119
MT-ND4	p.MT-ND4	326	L	5155	89,195
MT-ND4	p.MT-ND4	327	F	5155	99,728
MT-ND4	p.MT-ND4	328	C	5155	78,972
MT-ND4	p.MT-ND4	329	L	5155	87,43
MT-ND4	p.MT-ND4	330	A	5155	79,146
MT-ND4	p.MT-ND4	331	N	5155	84,093
MT-ND4	p.MT-ND4	332	S	5155	12,454
MT-ND4	p.MT-ND4	333	N	5155	49,001
MT-ND4	p.MT-ND4	334	Y	5155	98,041
MT-ND4	p.MT-ND4	335	E	5155	85,781
MT-ND4	p.MT-ND4	336	R	5155	89,253
MT-ND4	p.MT-ND4	337	T	5155	54,18
MT-ND4	p.MT-ND4	338	H	5155	69,641
MT-ND4	p.MT-ND4	339	S	5155	79,166
MT-ND4	p.MT-ND4	340	R	5155	99,224
MT-ND4	p.MT-ND4	341	I	5155	11,445
MT-ND4	p.MT-ND4	342	M	5155	47,139
MT-ND4	p.MT-ND4	343	I	5155	26,343
MT-ND4	p.MT-ND4	344	L	5155	67,856
MT-ND4	p.MT-ND4	345	S	5155	5,044
MT-ND4	p.MT-ND4	346	Q	5155	2,968
MT-ND4	p.MT-ND4	347	G	5155	95,344
MT-ND4	p.MT-ND4	348	L	5155	65,49
MT-ND4	p.MT-ND4	349	Q	5155	60,757
MT-ND4	p.MT-ND4	350	T	5155	15,984
MT-ND4	p.MT-ND4	351	L	5155	26,576
MT-ND4	p.MT-ND4	352	L	5155	48,128
MT-ND4	p.MT-ND4	353	P	5155	94,374
MT-ND4	p.MT-ND4	354	L	5155	65,373
MT-ND4	p.MT-ND4	355	M	5155	60,388
MT-ND4	p.MT-ND4	356	A	5155	46,033
MT-ND4	p.MT-ND4	357	F	5155	5,897
MT-ND4	p.MT-ND4	358	W	5155	79,379
MT-ND4	p.MT-ND4	359	W	5155	86,809
MT-ND4	p.MT-ND4	360	L	5155	33,812
MT-ND4	p.MT-ND4	361	L	5155	48,419
MT-ND4	p.MT-ND4	362	A	5155	52,823
MT-ND4	p.MT-ND4	363	S	5155	41,494
MT-ND4	p.MT-ND4	364	L	5155	71,969
MT-ND4	p.MT-ND4	365	A	5155	45,509
MT-ND4	p.MT-ND4	366	N	5155	97,323
MT-ND4	p.MT-ND4	367	L	5155	49,738
MT-ND4	p.MT-ND4	368	A	5155	82,289
MT-ND4	p.MT-ND4	369	L	5155	63,919
MT-ND4	p.MT-ND4	370	P	5155	99,787
MT-ND4	p.MT-ND4	371	P	5155	89,467
MT-ND4	p.MT-ND4	372	T	5155	33,482
MT-ND4	p.MT-ND4	373	I	5155	23,822
MT-ND4	p.MT-ND4	374	N	5155	92,279
MT-ND4	p.MT-ND4	375	L	5155	80,504
MT-ND4	p.MT-ND4	376	L	5155	14,413
MT-ND4	p.MT-ND4	377	G	5155	79,418
MT-ND4	p.MT-ND4	378	E	5155	99,728
MT-ND4	p.MT-ND4	379	L	5155	63,24
MT-ND4	p.MT-ND4	380	S	5155	10,436
MT-ND4	p.MT-ND4	381	V	5155	13,113
MT-ND4	p.MT-ND4	382	L	5155	15,674
MT-ND4	p.MT-ND4	383	V	5155	11,368
MT-ND4	p.MT-ND4	384	T	5155	13,773
MT-ND4	p.MT-ND4	385	T	5155	6,382
MT-ND4	p.MT-ND4	386	F	5155	67,468
MT-ND4	p.MT-ND4	387	S	5155	32,376
MT-ND4	p.MT-ND4	388	W	5155	80,019
MT-ND4	p.MT-ND4	389	S	5155	82,211
MT-ND4	p.MT-ND4	390	N	5155	17,73
MT-ND4	p.MT-ND4	391	I	5155	13,016
MT-ND4	p.MT-ND4	392	T	5155	62,192
MT-ND4	p.MT-ND4	393	L	5155	20,873
MT-ND4	p.MT-ND4	394	L	5155	20,388
MT-ND4	p.MT-ND4	395	L	5155	63,22
MT-ND4	p.MT-ND4	396	T	5155	50,107
MT-ND4	p.MT-ND4	397	G	5155	66,751
MT-ND4	p.MT-ND4	398	L	5155	38,332
MT-ND4	p.MT-ND4	399	N	5155	15,325
MT-ND4	p.MT-ND4	400	M	5155	14,394
MT-ND4	p.MT-ND4	401	L	5155	51,406
MT-ND4	p.MT-ND4	402	V	5155	1,3
MT-ND4	p.MT-ND4	403	T	5155	64,966
MT-ND4	p.MT-ND4	404	A	5155	84,675
MT-ND4	p.MT-ND4	405	L	5155	15,597
MT-ND4	p.MT-ND4	406	Y	5155	95,849
MT-ND4	p.MT-ND4	407	S	5155	70,805
MT-ND4	p.MT-ND4	408	L	5155	85,509
MT-ND4	p.MT-ND4	409	Y	5155	75,887
MT-ND4	p.MT-ND4	410	M	5155	61,882
MT-ND4	p.MT-ND4	411	F	5155	49,408
MT-ND4	p.MT-ND4	412	T	5155	6,731
MT-ND4	p.MT-ND4	413	T	5155	17,536
MT-ND4	p.MT-ND4	414	T	5155	59,709
MT-ND4	p.MT-ND4	415	Q	5155	81,494
MT-ND4	p.MT-ND4	416	W	5155	1,862
MT-ND4	p.MT-ND4	417	G	5155	95,17
MT-ND4	p.MT-ND4	418	S	5155	4,597
MT-ND4	p.MT-ND4	419	L	5155	30,495
MT-ND4	p.MT-ND4	420	T	5155	14,665
MT-ND4	p.MT-ND4	421	H	5155	8,826
MT-ND4	p.MT-ND4	422	H	5155	58,603
MT-ND4	p.MT-ND4	423	I	5155	48,904
MT-ND4	p.MT-ND4	424	N	5155	10,941
MT-ND4	p.MT-ND4	425	N	5155	16,974
MT-ND4	p.MT-ND4	426	M	5155	5,199
MT-ND4	p.MT-ND4	427	K	5155	6,305
MT-ND4	p.MT-ND4	428	P	5155	56,14
MT-ND4	p.MT-ND4	429	S	5155	37,459
MT-ND4	p.MT-ND4	430	F	5155	13,56
MT-ND4	p.MT-ND4	431	T	5155	54,976
MT-ND4	p.MT-ND4	432	R	5155	84,054
MT-ND4	p.MT-ND4	433	E	5155	90,786
MT-ND4	p.MT-ND4	434	N	5155	11,853
MT-ND4	p.MT-ND4	435	T	5155	6,731
MT-ND4	p.MT-ND4	436	L	5155	79,127
MT-ND4	p.MT-ND4	437	M	5155	47,624
MT-ND4	p.MT-ND4	438	F	5155	14,258
MT-ND4	p.MT-ND4	439	M	5155	11,29
MT-ND4	p.MT-ND4	440	H	5155	85,587
MT-ND4	p.MT-ND4	441	L	5155	42,852
MT-ND4	p.MT-ND4	442	S	5155	1,106
MT-ND4	p.MT-ND4	443	P	5155	94,53
MT-ND4	p.MT-ND4	444	I	5155	8,109
MT-ND4	p.MT-ND4	445	L	5155	32,803
MT-ND4	p.MT-ND4	446	L	5155	69,137
MT-ND4	p.MT-ND4	447	L	5155	74,821
MT-ND4	p.MT-ND4	448	S	5155	12,629
MT-ND4	p.MT-ND4	449	L	5155	54,083
MT-ND4	p.MT-ND4	450	N	5155	18,099
MT-ND4	p.MT-ND4	451	P	5155	65,005
MT-ND4	p.MT-ND4	452	D	5155	10,708
MT-ND4	p.MT-ND4	453	I	5155	16,663
MT-ND4	p.MT-ND4	454	I	5155	48,419
MT-ND4	p.MT-ND4	455	T	5155	2,328
MT-ND4	p.MT-ND4	456	G	5155	56,896
MT-ND4	p.MT-ND4	457	F	5155	2,464
MT-ND4	p.MT-ND4	458	S	5155	1,203
MT-ND4	p.MT-ND4	459	S	5155	3,977
MT-ND4L	p.MT-ND4L	1	M	5142	74,66
MT-ND4L	p.MT-ND4L	2	P	5142	5,095
MT-ND4L	p.MT-ND4L	3	L	5142	12,719
MT-ND4L	p.MT-ND4L	4	I	5142	11,474
MT-ND4L	p.MT-ND4L	5	Y	5142	14,177
MT-ND4L	p.MT-ND4L	6	M	5142	8,888
MT-ND4L	p.MT-ND4L	7	N	5142	14,45
MT-ND4L	p.MT-ND4L	8	I	5142	17,658
MT-ND4L	p.MT-ND4L	9	M	5142	8,907
MT-ND4L	p.MT-ND4L	10	L	5142	12,952
MT-ND4L	p.MT-ND4L	11	A	5142	51,828
MT-ND4L	p.MT-ND4L	12	F	5142	80,494
MT-ND4L	p.MT-ND4L	13	T	5142	16,569
MT-ND4L	p.MT-ND4L	14	I	5142	13,224
MT-ND4L	p.MT-ND4L	15	S	5142	27,596
MT-ND4L	p.MT-ND4L	16	L	5142	56,846
MT-ND4L	p.MT-ND4L	17	L	5142	27,285
MT-ND4L	p.MT-ND4L	18	G	5142	71,84
MT-ND4L	p.MT-ND4L	19	M	5142	4,376
MT-ND4L	p.MT-ND4L	20	L	5142	18,436
MT-ND4L	p.MT-ND4L	21	V	5142	2,742
MT-ND4L	p.MT-ND4L	22	Y	5142	14,761
MT-ND4L	p.MT-ND4L	23	R	5142	79,308
MT-ND4L	p.MT-ND4L	24	S	5142	18,767
MT-ND4L	p.MT-ND4L	25	H	5142	84,792
MT-ND4L	p.MT-ND4L	26	L	5142	82,38
MT-ND4L	p.MT-ND4L	27	M	5142	18,534
MT-ND4L	p.MT-ND4L	28	S	5142	66,511
MT-ND4L	p.MT-ND4L	29	S	5142	13,925
MT-ND4L	p.MT-ND4L	30	L	5142	95,585
MT-ND4L	p.MT-ND4L	31	L	5142	80,902
MT-ND4L	p.MT-ND4L	32	C	5142	66,258
MT-ND4L	p.MT-ND4L	33	L	5142	84,442
MT-ND4L	p.MT-ND4L	34	E	5142	99,067
MT-ND4L	p.MT-ND4L	35	G	5142	49,319
MT-ND4L	p.MT-ND4L	36	M	5142	73,862
MT-ND4L	p.MT-ND4L	37	M	5142	68,086
MT-ND4L	p.MT-ND4L	38	L	5142	90,646
MT-ND4L	p.MT-ND4L	39	S	5142	70,712
MT-ND4L	p.MT-ND4L	40	L	5142	66,55
MT-ND4L	p.MT-ND4L	41	F	5142	72,034
MT-ND4L	p.MT-ND4L	42	I	5142	45,391
MT-ND4L	p.MT-ND4L	43	M	5142	14,975
MT-ND4L	p.MT-ND4L	44	A	5142	5,465
MT-ND4L	p.MT-ND4L	45	T	5142	12,408
MT-ND4L	p.MT-ND4L	46	L	5142	46,947
MT-ND4L	p.MT-ND4L	47	M	5142	5,387
MT-ND4L	p.MT-ND4L	48	T	5142	17,872
MT-ND4L	p.MT-ND4L	49	L	5142	54,862
MT-ND4L	p.MT-ND4L	50	N	5142	16,919
MT-ND4L	p.MT-ND4L	51	T	5142	9,413
MT-ND4L	p.MT-ND4L	52	H	5142	13,205
MT-ND4L	p.MT-ND4L	53	S	5142	29,366
MT-ND4L	p.MT-ND4L	54	L	5142	6,068
MT-ND4L	p.MT-ND4L	55	L	5142	13,574
MT-ND4L	p.MT-ND4L	56	A	5142	10,21
MT-ND4L	p.MT-ND4L	57	N	5142	3,812
MT-ND4L	p.MT-ND4L	58	I	5142	9,918
MT-ND4L	p.MT-ND4L	59	V	5142	3,89
MT-ND4L	p.MT-ND4L	60	P	5142	64,197
MT-ND4L	p.MT-ND4L	61	I	5142	28,919
MT-ND4L	p.MT-ND4L	62	A	5142	1,595
MT-ND4L	p.MT-ND4L	63	M	5142	13,536
MT-ND4L	p.MT-ND4L	64	L	5142	89,304
MT-ND4L	p.MT-ND4L	65	V	5142	24,718
MT-ND4L	p.MT-ND4L	66	F	5142	73,512
MT-ND4L	p.MT-ND4L	67	A	5142	25,438
MT-ND4L	p.MT-ND4L	68	A	5142	74,135
MT-ND4L	p.MT-ND4L	69	C	5142	85,764
MT-ND4L	p.MT-ND4L	70	E	5142	94,516
MT-ND4L	p.MT-ND4L	71	A	5142	69,662
MT-ND4L	p.MT-ND4L	72	A	5142	35,823
MT-ND4L	p.MT-ND4L	73	V	5142	10,074
MT-ND4L	p.MT-ND4L	74	G	5142	97,725
MT-ND4L	p.MT-ND4L	75	L	5142	96,033
MT-ND4L	p.MT-ND4L	76	A	5142	58,713
MT-ND4L	p.MT-ND4L	77	L	5142	67,678
MT-ND4L	p.MT-ND4L	78	L	5142	85,239
MT-ND4L	p.MT-ND4L	79	V	5142	88,934
MT-ND4L	p.MT-ND4L	80	S	5142	18,67
MT-ND4L	p.MT-ND4L	81	I	5142	8,732
MT-ND4L	p.MT-ND4L	82	S	5142	23,979
MT-ND4L	p.MT-ND4L	83	N	5142	13,536
MT-ND4L	p.MT-ND4L	84	T	5142	68,767
MT-ND4L	p.MT-ND4L	85	Y	5142	18,398
MT-ND4L	p.MT-ND4L	86	G	5142	92,026
MT-ND4L	p.MT-ND4L	87	L	5142	3,539
MT-ND4L	p.MT-ND4L	88	D	5142	83,897
MT-ND4L	p.MT-ND4L	89	Y	5142	26,099
MT-ND4L	p.MT-ND4L	90	V	5142	20,109
MT-ND4L	p.MT-ND4L	91	H	5142	9,432
MT-ND4L	p.MT-ND4L	92	N	5142	46,48
MT-ND4L	p.MT-ND4L	93	L	5142	67,347
MT-ND4L	p.MT-ND4L	94	N	5142	73,59
MT-ND4L	p.MT-ND4L	95	L	5142	74,193
MT-ND4L	p.MT-ND4L	96	L	5142	80,475
MT-ND4L	p.MT-ND4L	97	Q	5142	64,255
MT-ND4L	p.MT-ND4L	98	C	5142	73,182
MT-ND5	p.MT-ND5	1	M	5159	68,036
MT-ND5	p.MT-ND5	2	T	5159	2,21
MT-ND5	p.MT-ND5	3	M	5159	18,783
MT-ND5	p.MT-ND5	4	H	5159	1,124
MT-ND5	p.MT-ND5	5	T	5159	20,062
MT-ND5	p.MT-ND5	6	T	5159	16,883
MT-ND5	p.MT-ND5	7	M	5159	1,551
MT-ND5	p.MT-ND5	8	T	5159	7,909
MT-ND5	p.MT-ND5	9	T	5159	4,012
MT-ND5	p.MT-ND5	10	L	5159	39,601
MT-ND5	p.MT-ND5	11	T	5159	22,233
MT-ND5	p.MT-ND5	12	L	5159	34,871
MT-ND5	p.MT-ND5	13	T	5159	14,809
MT-ND5	p.MT-ND5	14	S	5159	4,788
MT-ND5	p.MT-ND5	15	L	5159	78,697
MT-ND5	p.MT-ND5	16	I	5159	14,693
MT-ND5	p.MT-ND5	17	P	5159	0,601
MT-ND5	p.MT-ND5	18	P	5159	67,784
MT-ND5	p.MT-ND5	19	I	5159	27,447
MT-ND5	p.MT-ND5	20	L	5159	38,147
MT-ND5	p.MT-ND5	21	T	5159	25,121
MT-ND5	p.MT-ND5	22	T	5159	33,979
MT-ND5	p.MT-ND5	23	L	5159	48,672
MT-ND5	p.MT-ND5	24	V	5159	0,62
MT-ND5	p.MT-ND5	25	N	5159	8,316
MT-ND5	p.MT-ND5	26	P	5159	2,811
MT-ND5	p.MT-ND5	27	N	5159	2,19
MT-ND5	p.MT-ND5	28	K	5159	11,727
MT-ND5	p.MT-ND5	29	K	5159	4,536
MT-ND5	p.MT-ND5	30	N	5159	3,295
MT-ND5	p.MT-ND5	31	S	5159	14,906
MT-ND5	p.MT-ND5	32	Y	5159	12,076
MT-ND5	p.MT-ND5	33	P	5159	53,751
MT-ND5	p.MT-ND5	34	H	5159	3,082
MT-ND5	p.MT-ND5	35	Y	5159	12,231
MT-ND5	p.MT-ND5	36	V	5159	40,512
MT-ND5	p.MT-ND5	37	K	5159	50,32
MT-ND5	p.MT-ND5	38	S	5159	6,086
MT-ND5	p.MT-ND5	39	I	5159	2,752
MT-ND5	p.MT-ND5	40	V	5159	50,456
MT-ND5	p.MT-ND5	41	A	5159	1,822
MT-ND5	p.MT-ND5	42	S	5159	7,501
MT-ND5	p.MT-ND5	43	T	5159	3,179
MT-ND5	p.MT-ND5	44	F	5159	75,441
MT-ND5	p.MT-ND5	45	I	5159	13,297
MT-ND5	p.MT-ND5	46	I	5159	30,025
MT-ND5	p.MT-ND5	47	S	5159	73,173
MT-ND5	p.MT-ND5	48	L	5159	63,598
MT-ND5	p.MT-ND5	49	F	5159	15,643
MT-ND5	p.MT-ND5	50	P	5159	61,388
MT-ND5	p.MT-ND5	51	T	5159	10,855
MT-ND5	p.MT-ND5	52	T	5159	14,014
MT-ND5	p.MT-ND5	53	M	5159	12,347
MT-ND5	p.MT-ND5	54	F	5159	69,219
MT-ND5	p.MT-ND5	55	M	5159	7,405
MT-ND5	p.MT-ND5	56	C	5159	0,853
MT-ND5	p.MT-ND5	57	L	5159	5,679
MT-ND5	p.MT-ND5	58	D	5159	2,694
MT-ND5	p.MT-ND5	59	Q	5159	11,96
MT-ND5	p.MT-ND5	60	E	5159	58,112
MT-ND5	p.MT-ND5	61	V	5159	5,854
MT-ND5	p.MT-ND5	62	I	5159	40,24
MT-ND5	p.MT-ND5	63	I	5159	35,375
MT-ND5	p.MT-ND5	64	S	5159	19,461
MT-ND5	p.MT-ND5	65	N	5159	37,023
MT-ND5	p.MT-ND5	66	W	5159	55,592
MT-ND5	p.MT-ND5	67	H	5159	22,679
MT-ND5	p.MT-ND5	68	W	5159	88,273
MT-ND5	p.MT-ND5	69	A	5159	1,241
MT-ND5	p.MT-ND5	70	T	5159	15,507
MT-ND5	p.MT-ND5	71	T	5159	31,537
MT-ND5	p.MT-ND5	72	Q	5159	16,166
MT-ND5	p.MT-ND5	73	T	5159	38,651
MT-ND5	p.MT-ND5	74	T	5159	3,179
MT-ND5	p.MT-ND5	75	Q	5159	0,737
MT-ND5	p.MT-ND5	76	L	5159	19,791
MT-ND5	p.MT-ND5	77	S	5159	19,907
MT-ND5	p.MT-ND5	78	L	5159	22,814
MT-ND5	p.MT-ND5	79	S	5159	66,68
MT-ND5	p.MT-ND5	80	F	5159	53,402
MT-ND5	p.MT-ND5	81	K	5159	57,298
MT-ND5	p.MT-ND5	82	L	5159	23,222
MT-ND5	p.MT-ND5	83	D	5159	96,181
MT-ND5	p.MT-ND5	84	Y	5159	14,945
MT-ND5	p.MT-ND5	85	F	5159	15,294
MT-ND5	p.MT-ND5	86	S	5159	86,063
MT-ND5	p.MT-ND5	87	M	5159	21,031
MT-ND5	p.MT-ND5	88	M	5159	17,213
MT-ND5	p.MT-ND5	89	F	5159	90,483
MT-ND5	p.MT-ND5	90	I	5159	10,428
MT-ND5	p.MT-ND5	91	P	5159	60,826
MT-ND5	p.MT-ND5	92	V	5159	35,201
MT-ND5	p.MT-ND5	93	A	5159	63,443
MT-ND5	p.MT-ND5	94	L	5159	76,837
MT-ND5	p.MT-ND5	95	F	5159	36,557
MT-ND5	p.MT-ND5	96	V	5159	69,781
MT-ND5	p.MT-ND5	97	T	5159	61,31
MT-ND5	p.MT-ND5	98	W	5159	64,237
MT-ND5	p.MT-ND5	99	S	5159	74,898
MT-ND5	p.MT-ND5	100	I	5159	71,584
MT-ND5	p.MT-ND5	101	M	5159	19,17
MT-ND5	p.MT-ND5	102	E	5159	55,398
MT-ND5	p.MT-ND5	103	F	5159	71,622
MT-ND5	p.MT-ND5	104	S	5159	43,981
MT-ND5	p.MT-ND5	105	L	5159	13,917
MT-ND5	p.MT-ND5	106	W	5159	62,997
MT-ND5	p.MT-ND5	107	Y	5159	99,787
MT-ND5	p.MT-ND5	108	M	5159	96,278
MT-ND5	p.MT-ND5	109	N	5159	3,353
MT-ND5	p.MT-ND5	110	S	5159	46,172
MT-ND5	p.MT-ND5	111	D	5159	82,09
MT-ND5	p.MT-ND5	112	P	5159	69,374
MT-ND5	p.MT-ND5	113	N	5159	40,124
MT-ND5	p.MT-ND5	114	I	5159	38,942
MT-ND5	p.MT-ND5	115	N	5159	57,027
MT-ND5	p.MT-ND5	116	Q	5159	10,002
MT-ND5	p.MT-ND5	117	F	5159	97,034
MT-ND5	p.MT-ND5	118	F	5159	61,058
MT-ND5	p.MT-ND5	119	K	5159	55,166
MT-ND5	p.MT-ND5	120	Y	5159	67,028
MT-ND5	p.MT-ND5	121	L	5159	77,147
MT-ND5	p.MT-ND5	122	L	5159	75,577
MT-ND5	p.MT-ND5	123	I	5159	20,14
MT-ND5	p.MT-ND5	124	F	5159	99,089
MT-ND5	p.MT-ND5	125	L	5159	64,935
MT-ND5	p.MT-ND5	126	I	5159	42,276
MT-ND5	p.MT-ND5	127	T	5159	16,825
MT-ND5	p.MT-ND5	128	M	5159	99,651
MT-ND5	p.MT-ND5	129	L	5159	26,4
MT-ND5	p.MT-ND5	130	I	5159	48,168
MT-ND5	p.MT-ND5	131	L	5159	93,158
MT-ND5	p.MT-ND5	132	V	5159	60,865
MT-ND5	p.MT-ND5	133	T	5159	55,185
MT-ND5	p.MT-ND5	134	A	5159	63,268
MT-ND5	p.MT-ND5	135	N	5159	64,412
MT-ND5	p.MT-ND5	136	N	5159	90,153
MT-ND5	p.MT-ND5	137	L	5159	41,733
MT-ND5	p.MT-ND5	138	F	5159	62,822
MT-ND5	p.MT-ND5	139	Q	5159	59,178
MT-ND5	p.MT-ND5	140	L	5159	70,285
MT-ND5	p.MT-ND5	141	F	5159	73,328
MT-ND5	p.MT-ND5	142	I	5159	67,319
MT-ND5	p.MT-ND5	143	G	5159	96,685
MT-ND5	p.MT-ND5	144	W	5159	99,554
MT-ND5	p.MT-ND5	145	E	5159	74,627
MT-ND5	p.MT-ND5	146	G	5159	94,282
MT-ND5	p.MT-ND5	147	V	5159	70,653
MT-ND5	p.MT-ND5	148	G	5159	99,554
MT-ND5	p.MT-ND5	149	I	5159	67,087
MT-ND5	p.MT-ND5	150	M	5159	63,578
MT-ND5	p.MT-ND5	151	S	5159	99,535
MT-ND5	p.MT-ND5	152	F	5159	73,716
MT-ND5	p.MT-ND5	153	L	5159	73,561
MT-ND5	p.MT-ND5	154	L	5159	99,612
MT-ND5	p.MT-ND5	155	I	5159	75,46
MT-ND5	p.MT-ND5	156	S	5159	9,11
MT-ND5	p.MT-ND5	157	W	5159	65,051
MT-ND5	p.MT-ND5	158	W	5159	71,254
MT-ND5	p.MT-ND5	159	Y	5159	59,236
MT-ND5	p.MT-ND5	160	A	5159	8,393
MT-ND5	p.MT-ND5	161	R	5159	72,475
MT-ND5	p.MT-ND5	162	A	5159	42,469
MT-ND5	p.MT-ND5	163	D	5159	53,809
MT-ND5	p.MT-ND5	164	A	5159	72,32
MT-ND5	p.MT-ND5	165	N	5159	68,405
MT-ND5	p.MT-ND5	166	T	5159	58,926
MT-ND5	p.MT-ND5	167	A	5159	85,346
MT-ND5	p.MT-ND5	168	A	5159	72,669
MT-ND5	p.MT-ND5	169	I	5159	7,521
MT-ND5	p.MT-ND5	170	Q	5159	64,974
MT-ND5	p.MT-ND5	171	A	5159	72,63
MT-ND5	p.MT-ND5	172	I	5159	22,776
MT-ND5	p.MT-ND5	173	L	5159	62,318
MT-ND5	p.MT-ND5	174	Y	5159	64,431
MT-ND5	p.MT-ND5	175	N	5159	98,663
MT-ND5	p.MT-ND5	176	R	5159	98,953
MT-ND5	p.MT-ND5	177	I	5159	43,206
MT-ND5	p.MT-ND5	178	G	5159	99,031
MT-ND5	p.MT-ND5	179	D	5159	99,709
MT-ND5	p.MT-ND5	180	I	5159	59,004
MT-ND5	p.MT-ND5	181	G	5159	71,933
MT-ND5	p.MT-ND5	182	F	5159	18,007
MT-ND5	p.MT-ND5	183	I	5159	60,225
MT-ND5	p.MT-ND5	184	L	5159	53,15
MT-ND5	p.MT-ND5	185	A	5159	35,491
MT-ND5	p.MT-ND5	186	L	5159	6,397
MT-ND5	p.MT-ND5	187	A	5159	64,954
MT-ND5	p.MT-ND5	188	W	5159	75,073
MT-ND5	p.MT-ND5	189	F	5159	25,993
MT-ND5	p.MT-ND5	190	I	5159	2,268
MT-ND5	p.MT-ND5	191	L	5159	14,169
MT-ND5	p.MT-ND5	192	H	5159	5,311
MT-ND5	p.MT-ND5	193	S	5159	5,699
MT-ND5	p.MT-ND5	194	N	5159	59,508
MT-ND5	p.MT-ND5	195	S	5159	62,376
MT-ND5	p.MT-ND5	196	W	5159	81,624
MT-ND5	p.MT-ND5	197	D	5159	19,655
MT-ND5	p.MT-ND5	198	P	5159	0,31
MT-ND5	p.MT-ND5	199	Q	5159	55,166
MT-ND5	p.MT-ND5	200	Q	5159	57,783
MT-ND5	p.MT-ND5	201	M	5159	17,62
MT-ND5	p.MT-ND5	202	A	5159	0,562
MT-ND5	p.MT-ND5	203	L	5159	7,094
MT-ND5	p.MT-ND5	204	L	5159	38,825
MT-ND5	p.MT-ND5	205	N	5159	13,026
MT-ND5	p.MT-ND5	206	A	5159	1,415
MT-ND5	p.MT-ND5	207	N	5159	26,304
MT-ND5	p.MT-ND5	208	P	5159	3,528
MT-ND5	p.MT-ND5	209	S	5159	10,099
MT-ND5	p.MT-ND5	210	L	5159	6,571
MT-ND5	p.MT-ND5	211	T	5159	1,318
MT-ND5	p.MT-ND5	212	P	5159	60,826
MT-ND5	p.MT-ND5	213	L	5159	65,865
MT-ND5	p.MT-ND5	214	L	5159	49,603
MT-ND5	p.MT-ND5	215	G	5159	61,562
MT-ND5	p.MT-ND5	216	L	5159	72,669
MT-ND5	p.MT-ND5	217	L	5159	17,406
MT-ND5	p.MT-ND5	218	L	5159	64,043
MT-ND5	p.MT-ND5	219	A	5159	85,831
MT-ND5	p.MT-ND5	220	A	5159	86,373
MT-ND5	p.MT-ND5	221	A	5159	10,797
MT-ND5	p.MT-ND5	222	G	5159	68,25
MT-ND5	p.MT-ND5	223	K	5159	98,701
MT-ND5	p.MT-ND5	224	S	5159	99,515
MT-ND5	p.MT-ND5	225	A	5159	97,79
MT-ND5	p.MT-ND5	226	Q	5159	98,217
MT-ND5	p.MT-ND5	227	L	5159	6,745
MT-ND5	p.MT-ND5	228	G	5159	68,967
MT-ND5	p.MT-ND5	229	L	5159	69,684
MT-ND5	p.MT-ND5	230	H	5159	72,689
MT-ND5	p.MT-ND5	231	P	5159	64,489
MT-ND5	p.MT-ND5	232	W	5159	99,399
MT-ND5	p.MT-ND5	233	L	5159	99,283
MT-ND5	p.MT-ND5	234	P	5159	95,639
MT-ND5	p.MT-ND5	235	S	5159	45,338
MT-ND5	p.MT-ND5	236	A	5159	99,225
MT-ND5	p.MT-ND5	237	M	5159	99,767
MT-ND5	p.MT-ND5	238	E	5159	72,65
MT-ND5	p.MT-ND5	239	G	5159	72,572
MT-ND5	p.MT-ND5	240	P	5159	99,864
MT-ND5	p.MT-ND5	241	T	5159	99,767
MT-ND5	p.MT-ND5	242	P	5159	99,826
MT-ND5	p.MT-ND5	243	V	5159	98,352
MT-ND5	p.MT-ND5	244	S	5159	99,845
MT-ND5	p.MT-ND5	245	A	5159	90,599
MT-ND5	p.MT-ND5	246	L	5159	99,205
MT-ND5	p.MT-ND5	247	L	5159	66,331
MT-ND5	p.MT-ND5	248	H	5159	99,826
MT-ND5	p.MT-ND5	249	S	5159	92,111
MT-ND5	p.MT-ND5	250	S	5159	92,15
MT-ND5	p.MT-ND5	251	T	5159	99,651
MT-ND5	p.MT-ND5	252	M	5159	71,545
MT-ND5	p.MT-ND5	253	V	5159	99,729
MT-ND5	p.MT-ND5	254	V	5159	64,838
MT-ND5	p.MT-ND5	255	A	5159	99,322
MT-ND5	p.MT-ND5	256	G	5159	99,787
MT-ND5	p.MT-ND5	257	I	5159	57,724
MT-ND5	p.MT-ND5	258	F	5159	72,281
MT-ND5	p.MT-ND5	259	L	5159	93,255
MT-ND5	p.MT-ND5	260	L	5159	85,152
MT-ND5	p.MT-ND5	261	I	5159	80,791
MT-ND5	p.MT-ND5	262	R	5159	96,588
MT-ND5	p.MT-ND5	263	F	5159	39,097
MT-ND5	p.MT-ND5	264	H	5159	38,166
MT-ND5	p.MT-ND5	265	P	5159	74,317
MT-ND5	p.MT-ND5	266	L	5159	64,858
MT-ND5	p.MT-ND5	267	A	5159	0,349
MT-ND5	p.MT-ND5	268	E	5159	50,32
MT-ND5	p.MT-ND5	269	N	5159	45,551
MT-ND5	p.MT-ND5	270	S	5159	8,839
MT-ND5	p.MT-ND5	271	P	5159	15,197
MT-ND5	p.MT-ND5	272	L	5159	19,209
MT-ND5	p.MT-ND5	273	I	5159	13,937
MT-ND5	p.MT-ND5	274	Q	5159	14,169
MT-ND5	p.MT-ND5	275	T	5159	53,731
MT-ND5	p.MT-ND5	276	L	5159	21,496
MT-ND5	p.MT-ND5	277	T	5159	6,687
MT-ND5	p.MT-ND5	278	L	5159	86,412
MT-ND5	p.MT-ND5	279	C	5159	58,577
MT-ND5	p.MT-ND5	280	L	5159	83,253
MT-ND5	p.MT-ND5	281	G	5159	79,415
MT-ND5	p.MT-ND5	282	A	5159	67,823
MT-ND5	p.MT-ND5	283	I	5159	17,717
MT-ND5	p.MT-ND5	284	T	5159	90,618
MT-ND5	p.MT-ND5	285	T	5159	61,659
MT-ND5	p.MT-ND5	286	L	5159	63,908
MT-ND5	p.MT-ND5	287	F	5159	69,277
MT-ND5	p.MT-ND5	288	A	5159	36,674
MT-ND5	p.MT-ND5	289	A	5159	69,51
MT-ND5	p.MT-ND5	290	V	5159	4,206
MT-ND5	p.MT-ND5	291	C	5159	64,644
MT-ND5	p.MT-ND5	292	A	5159	91,161
MT-ND5	p.MT-ND5	293	L	5159	67,28
MT-ND5	p.MT-ND5	294	T	5159	62,59
MT-ND5	p.MT-ND5	295	Q	5159	70,537
MT-ND5	p.MT-ND5	296	N	5159	70,479
MT-ND5	p.MT-ND5	297	D	5159	99,767
MT-ND5	p.MT-ND5	298	I	5159	65,284
MT-ND5	p.MT-ND5	299	K	5159	99,031
MT-ND5	p.MT-ND5	300	K	5159	94,495
MT-ND5	p.MT-ND5	301	I	5159	87,013
MT-ND5	p.MT-ND5	302	V	5159	44,931
MT-ND5	p.MT-ND5	303	A	5159	99,729
MT-ND5	p.MT-ND5	304	F	5159	62,512
MT-ND5	p.MT-ND5	305	S	5159	99,709
MT-ND5	p.MT-ND5	306	T	5159	99,787
MT-ND5	p.MT-ND5	307	S	5159	60,961
MT-ND5	p.MT-ND5	308	S	5159	98,294
MT-ND5	p.MT-ND5	309	Q	5159	98,12
MT-ND5	p.MT-ND5	310	L	5159	95,018
MT-ND5	p.MT-ND5	311	G	5159	95,135
MT-ND5	p.MT-ND5	312	L	5159	79,415
MT-ND5	p.MT-ND5	313	M	5159	95,891
MT-ND5	p.MT-ND5	314	M	5159	81,993
MT-ND5	p.MT-ND5	315	V	5159	63,888
MT-ND5	p.MT-ND5	316	T	5159	59,198
MT-ND5	p.MT-ND5	317	I	5159	63,268
MT-ND5	p.MT-ND5	318	G	5159	78,038
MT-ND5	p.MT-ND5	319	I	5159	18,182
MT-ND5	p.MT-ND5	320	N	5159	60,865
MT-ND5	p.MT-ND5	321	Q	5159	54,429
MT-ND5	p.MT-ND5	322	P	5159	72,766
MT-ND5	p.MT-ND5	323	H	5159	8,509
MT-ND5	p.MT-ND5	324	L	5159	86,063
MT-ND5	p.MT-ND5	325	A	5159	86,141
MT-ND5	p.MT-ND5	326	F	5159	82,283
MT-ND5	p.MT-ND5	327	L	5159	56,891
MT-ND5	p.MT-ND5	328	H	5159	97,926
MT-ND5	p.MT-ND5	329	I	5159	61,989
MT-ND5	p.MT-ND5	330	C	5159	51,774
MT-ND5	p.MT-ND5	331	T	5159	78,29
MT-ND5	p.MT-ND5	332	H	5159	99,787
MT-ND5	p.MT-ND5	333	A	5159	96,511
MT-ND5	p.MT-ND5	334	F	5159	73,735
MT-ND5	p.MT-ND5	335	F	5159	96,569
MT-ND5	p.MT-ND5	336	K	5159	99,593
MT-ND5	p.MT-ND5	337	A	5159	91,568
MT-ND5	p.MT-ND5	338	M	5159	64,218
MT-ND5	p.MT-ND5	339	L	5159	96,104
MT-ND5	p.MT-ND5	340	F	5159	99,748
MT-ND5	p.MT-ND5	341	M	5159	28,223
MT-ND5	p.MT-ND5	342	C	5159	84,222
MT-ND5	p.MT-ND5	343	S	5159	63,501
MT-ND5	p.MT-ND5	344	G	5159	99,67
MT-ND5	p.MT-ND5	345	S	5159	69,006
MT-ND5	p.MT-ND5	346	I	5159	72,94
MT-ND5	p.MT-ND5	347	I	5159	96,472
MT-ND5	p.MT-ND5	348	H	5159	94,34
MT-ND5	p.MT-ND5	349	N	5159	22,33
MT-ND5	p.MT-ND5	350	L	5159	67,823
MT-ND5	p.MT-ND5	351	N	5159	66,234
MT-ND5	p.MT-ND5	352	N	5159	18,569
MT-ND5	p.MT-ND5	353	E	5159	69,393
MT-ND5	p.MT-ND5	354	Q	5159	99,787
MT-ND5	p.MT-ND5	355	D	5159	97,015
MT-ND5	p.MT-ND5	356	I	5159	81,682
MT-ND5	p.MT-ND5	357	R	5159	97,461
MT-ND5	p.MT-ND5	358	K	5159	70,731
MT-ND5	p.MT-ND5	359	M	5159	86,141
MT-ND5	p.MT-ND5	360	G	5159	94,437
MT-ND5	p.MT-ND5	361	G	5159	77,147
MT-ND5	p.MT-ND5	362	L	5159	63,035
MT-ND5	p.MT-ND5	363	L	5159	4,671
MT-ND5	p.MT-ND5	364	K	5159	36,131
MT-ND5	p.MT-ND5	365	T	5159	11,611
MT-ND5	p.MT-ND5	366	M	5159	31,091
MT-ND5	p.MT-ND5	367	P	5159	95,484
MT-ND5	p.MT-ND5	368	L	5159	22,563
MT-ND5	p.MT-ND5	369	T	5159	85,947
MT-ND5	p.MT-ND5	370	S	5159	52,84
MT-ND5	p.MT-ND5	371	T	5159	26,148
MT-ND5	p.MT-ND5	372	S	5159	10,758
MT-ND5	p.MT-ND5	373	L	5159	60,981
MT-ND5	p.MT-ND5	374	T	5159	46,443
MT-ND5	p.MT-ND5	375	I	5159	68,967
MT-ND5	p.MT-ND5	376	G	5159	68,87
MT-ND5	p.MT-ND5	377	S	5159	63,811
MT-ND5	p.MT-ND5	378	L	5159	84,396
MT-ND5	p.MT-ND5	379	A	5159	76,604
MT-ND5	p.MT-ND5	380	L	5159	98,488
MT-ND5	p.MT-ND5	381	A	5159	3,334
MT-ND5	p.MT-ND5	382	G	5159	96,782
MT-ND5	p.MT-ND5	383	M	5159	25,218
MT-ND5	p.MT-ND5	384	P	5159	97,248
MT-ND5	p.MT-ND5	385	F	5159	94,069
MT-ND5	p.MT-ND5	386	L	5159	88,215
MT-ND5	p.MT-ND5	387	T	5159	22,388
MT-ND5	p.MT-ND5	388	G	5159	96,123
MT-ND5	p.MT-ND5	389	F	5159	94,844
MT-ND5	p.MT-ND5	390	Y	5159	58,771
MT-ND5	p.MT-ND5	391	S	5159	97,713
MT-ND5	p.MT-ND5	392	K	5159	98,856
MT-ND5	p.MT-ND5	393	D	5159	95,425
MT-ND5	p.MT-ND5	394	H	5159	0,078
MT-ND5	p.MT-ND5	395	I	5159	94,514
MT-ND5	p.MT-ND5	396	I	5159	66,757
MT-ND5	p.MT-ND5	397	E	5159	95,367
MT-ND5	p.MT-ND5	398	T	5159	10,176
MT-ND5	p.MT-ND5	399	A	5159	16,999
MT-ND5	p.MT-ND5	400	N	5159	56,581
MT-ND5	p.MT-ND5	401	M	5159	1,57
MT-ND5	p.MT-ND5	402	S	5159	79,589
MT-ND5	p.MT-ND5	403	Y	5159	46,773
MT-ND5	p.MT-ND5	404	T	5159	19,461
MT-ND5	p.MT-ND5	405	N	5159	85,133
MT-ND5	p.MT-ND5	406	A	5159	50,436
MT-ND5	p.MT-ND5	407	W	5159	61,02
MT-ND5	p.MT-ND5	408	A	5159	67,125
MT-ND5	p.MT-ND5	409	L	5159	66,079
MT-ND5	p.MT-ND5	410	S	5159	3,508
MT-ND5	p.MT-ND5	411	I	5159	11,94
MT-ND5	p.MT-ND5	412	T	5159	63,171
MT-ND5	p.MT-ND5	413	L	5159	64,625
MT-ND5	p.MT-ND5	414	I	5159	37,701
MT-ND5	p.MT-ND5	415	A	5159	68,986
MT-ND5	p.MT-ND5	416	T	5159	79,415
MT-ND5	p.MT-ND5	417	S	5159	55,553
MT-ND5	p.MT-ND5	418	L	5159	35,084
MT-ND5	p.MT-ND5	419	T	5159	96,007
MT-ND5	p.MT-ND5	420	S	5159	6,726
MT-ND5	p.MT-ND5	421	A	5159	10,293
MT-ND5	p.MT-ND5	422	Y	5159	99,632
MT-ND5	p.MT-ND5	423	S	5159	85,714
MT-ND5	p.MT-ND5	424	T	5159	14,014
MT-ND5	p.MT-ND5	425	R	5159	95,852
MT-ND5	p.MT-ND5	426	M	5159	13,821
MT-ND5	p.MT-ND5	427	I	5159	37,042
MT-ND5	p.MT-ND5	428	L	5159	9,168
MT-ND5	p.MT-ND5	429	L	5159	19,403
MT-ND5	p.MT-ND5	430	T	5159	14,48
MT-ND5	p.MT-ND5	431	L	5159	23,803
MT-ND5	p.MT-ND5	432	T	5159	14,499
MT-ND5	p.MT-ND5	433	G	5159	62,047
MT-ND5	p.MT-ND5	434	Q	5159	14,402
MT-ND5	p.MT-ND5	435	P	5159	58,538
MT-ND5	p.MT-ND5	436	R	5159	62,396
MT-ND5	p.MT-ND5	437	F	5159	51,153
MT-ND5	p.MT-ND5	438	P	5159	16,554
MT-ND5	p.MT-ND5	439	T	5159	14,344
MT-ND5	p.MT-ND5	440	L	5159	48,381
MT-ND5	p.MT-ND5	441	T	5159	10,448
MT-ND5	p.MT-ND5	442	N	5159	2,675
MT-ND5	p.MT-ND5	443	I	5159	53,402
MT-ND5	p.MT-ND5	444	N	5159	62,241
MT-ND5	p.MT-ND5	445	E	5159	72,398
MT-ND5	p.MT-ND5	446	N	5159	59,546
MT-ND5	p.MT-ND5	447	N	5159	50,921
MT-ND5	p.MT-ND5	448	P	5159	52,646
MT-ND5	p.MT-ND5	449	T	5159	9,168
MT-ND5	p.MT-ND5	450	L	5159	23,532
MT-ND5	p.MT-ND5	451	L	5159	15,681
MT-ND5	p.MT-ND5	452	N	5159	54,953
MT-ND5	p.MT-ND5	453	P	5159	65,71
MT-ND5	p.MT-ND5	454	I	5159	57,86
MT-ND5	p.MT-ND5	455	K	5159	45,784
MT-ND5	p.MT-ND5	456	R	5159	64,373
MT-ND5	p.MT-ND5	457	L	5159	95,561
MT-ND5	p.MT-ND5	458	A	5159	57,802
MT-ND5	p.MT-ND5	459	A	5159	1,434
MT-ND5	p.MT-ND5	460	G	5159	73,192
MT-ND5	p.MT-ND5	461	S	5159	82,031
MT-ND5	p.MT-ND5	462	L	5159	12,735
MT-ND5	p.MT-ND5	463	F	5159	27,001
MT-ND5	p.MT-ND5	464	A	5159	58,054
MT-ND5	p.MT-ND5	465	G	5159	95,716
MT-ND5	p.MT-ND5	466	F	5159	19,907
MT-ND5	p.MT-ND5	467	L	5159	41,617
MT-ND5	p.MT-ND5	468	I	5159	54,119
MT-ND5	p.MT-ND5	469	T	5159	40,473
MT-ND5	p.MT-ND5	470	N	5159	9,905
MT-ND5	p.MT-ND5	471	N	5159	48,517
MT-ND5	p.MT-ND5	472	I	5159	44,602
MT-ND5	p.MT-ND5	473	S	5159	3,043
MT-ND5	p.MT-ND5	474	P	5159	77,728
MT-ND5	p.MT-ND5	475	A	5159	1,609
MT-ND5	p.MT-ND5	476	S	5159	3,392
MT-ND5	p.MT-ND5	477	P	5159	2,384
MT-ND5	p.MT-ND5	478	F	5159	0,097
MT-ND5	p.MT-ND5	479	Q	5159	10,642
MT-ND5	p.MT-ND5	480	T	5159	4,012
MT-ND5	p.MT-ND5	481	T	5159	55,592
MT-ND5	p.MT-ND5	482	I	5159	4,109
MT-ND5	p.MT-ND5	483	P	5159	78,523
MT-ND5	p.MT-ND5	484	L	5159	19,461
MT-ND5	p.MT-ND5	485	Y	5159	18,841
MT-ND5	p.MT-ND5	486	L	5159	53,072
MT-ND5	p.MT-ND5	487	K	5159	91,917
MT-ND5	p.MT-ND5	488	L	5159	49,428
MT-ND5	p.MT-ND5	489	T	5159	16,98
MT-ND5	p.MT-ND5	490	A	5159	65,342
MT-ND5	p.MT-ND5	491	L	5159	69,858
MT-ND5	p.MT-ND5	492	A	5159	11,979
MT-ND5	p.MT-ND5	493	V	5159	65,013
MT-ND5	p.MT-ND5	494	T	5159	60,651
MT-ND5	p.MT-ND5	495	F	5159	6,145
MT-ND5	p.MT-ND5	496	L	5159	47,16
MT-ND5	p.MT-ND5	497	G	5159	88,506
MT-ND5	p.MT-ND5	498	L	5159	41,52
MT-ND5	p.MT-ND5	499	L	5159	39,523
MT-ND5	p.MT-ND5	500	T	5159	11,049
MT-ND5	p.MT-ND5	501	A	5159	64,877
MT-ND5	p.MT-ND5	502	L	5159	43,109
MT-ND5	p.MT-ND5	503	D	5159	9,246
MT-ND5	p.MT-ND5	504	L	5159	62,163
MT-ND5	p.MT-ND5	505	N	5159	11,456
MT-ND5	p.MT-ND5	506	Y	5159	1,861
MT-ND5	p.MT-ND5	507	L	5159	36,383
MT-ND5	p.MT-ND5	508	T	5159	54,177
MT-ND5	p.MT-ND5	509	N	5159	18,686
MT-ND5	p.MT-ND5	510	K	5159	5,059
MT-ND5	p.MT-ND5	511	L	5159	27,118
MT-ND5	p.MT-ND5	512	K	5159	52,064
MT-ND5	p.MT-ND5	513	M	5159	6,009
MT-ND5	p.MT-ND5	514	K	5159	5,466
MT-ND5	p.MT-ND5	515	S	5159	3,702
MT-ND5	p.MT-ND5	516	P	5159	22,078
MT-ND5	p.MT-ND5	517	L	5159	2,268
MT-ND5	p.MT-ND5	518	C	5159	0,019
MT-ND5	p.MT-ND5	519	T	5159	4,652
MT-ND5	p.MT-ND5	520	F	5159	15,507
MT-ND5	p.MT-ND5	521	Y	5159	2,152
MT-ND5	p.MT-ND5	522	F	5159	86,742
MT-ND5	p.MT-ND5	523	S	5159	64,509
MT-ND5	p.MT-ND5	524	N	5159	47,684
MT-ND5	p.MT-ND5	525	M	5159	58,286
MT-ND5	p.MT-ND5	526	L	5159	65,071
MT-ND5	p.MT-ND5	527	G	5159	57,686
MT-ND5	p.MT-ND5	528	F	5159	33,979
MT-ND5	p.MT-ND5	529	Y	5159	12,018
MT-ND5	p.MT-ND5	530	P	5159	65,265
MT-ND5	p.MT-ND5	531	S	5159	6,901
MT-ND5	p.MT-ND5	532	I	5159	39,775
MT-ND5	p.MT-ND5	533	T	5159	10,138
MT-ND5	p.MT-ND5	534	H	5159	64,954
MT-ND5	p.MT-ND5	535	R	5159	63,501
MT-ND5	p.MT-ND5	536	T	5159	4,555
MT-ND5	p.MT-ND5	537	I	5159	10,932
MT-ND5	p.MT-ND5	538	P	5159	52,782
MT-ND5	p.MT-ND5	539	Y	5159	5,893
MT-ND5	p.MT-ND5	540	L	5159	28,358
MT-ND5	p.MT-ND5	541	G	5159	3,16
MT-ND5	p.MT-ND5	542	L	5159	80,907
MT-ND5	p.MT-ND5	543	L	5159	7,501
MT-ND5	p.MT-ND5	544	T	5159	4,361
MT-ND5	p.MT-ND5	545	S	5159	23,435
MT-ND5	p.MT-ND5	546	Q	5159	61,465
MT-ND5	p.MT-ND5	547	N	5159	15,41
MT-ND5	p.MT-ND5	548	L	5159	14,538
MT-ND5	p.MT-ND5	549	P	5159	0,252
MT-ND5	p.MT-ND5	550	L	5159	4,419
MT-ND5	p.MT-ND5	551	L	5159	3,722
MT-ND5	p.MT-ND5	552	L	5159	41,52
MT-ND5	p.MT-ND5	553	L	5159	23,26
MT-ND5	p.MT-ND5	554	D	5159	93,72
MT-ND5	p.MT-ND5	555	L	5159	26,575
MT-ND5	p.MT-ND5	556	T	5159	32,584
MT-ND5	p.MT-ND5	557	W	5159	85,462
MT-ND5	p.MT-ND5	558	L	5159	47,141
MT-ND5	p.MT-ND5	559	E	5159	84,357
MT-ND5	p.MT-ND5	560	K	5159	37,391
MT-ND5	p.MT-ND5	561	L	5159	17,232
MT-ND5	p.MT-ND5	562	L	5159	8,955
MT-ND5	p.MT-ND5	563	P	5159	72,398
MT-ND5	p.MT-ND5	564	K	5159	56,038
MT-ND5	p.MT-ND5	565	T	5159	8,839
MT-ND5	p.MT-ND5	566	I	5159	25,703
MT-ND5	p.MT-ND5	567	S	5159	21,651
MT-ND5	p.MT-ND5	568	Q	5159	3,198
MT-ND5	p.MT-ND5	569	H	5159	1,279
MT-ND5	p.MT-ND5	570	Q	5159	37,1
MT-ND5	p.MT-ND5	571	I	5159	14,596
MT-ND5	p.MT-ND5	572	S	5159	3,702
MT-ND5	p.MT-ND5	573	T	5159	3,722
MT-ND5	p.MT-ND5	574	S	5159	27,273
MT-ND5	p.MT-ND5	575	I	5159	6,377
MT-ND5	p.MT-ND5	576	I	5159	13,549
MT-ND5	p.MT-ND5	577	T	5159	17,949
MT-ND5	p.MT-ND5	578	S	5159	15,972
MT-ND5	p.MT-ND5	579	T	5159	10,293
MT-ND5	p.MT-ND5	580	Q	5159	67,339
MT-ND5	p.MT-ND5	581	K	5159	20,488
MT-ND5	p.MT-ND5	582	G	5159	67,436
MT-ND5	p.MT-ND5	583	M	5159	24,191
MT-ND5	p.MT-ND5	584	I	5159	61,31
MT-ND5	p.MT-ND5	585	K	5159	77,612
MT-ND5	p.MT-ND5	586	L	5159	16,825
MT-ND5	p.MT-ND5	587	Y	5159	80,791
MT-ND5	p.MT-ND5	588	F	5159	16,263
MT-ND5	p.MT-ND5	589	L	5159	12,871
MT-ND5	p.MT-ND5	590	S	5159	34,542
MT-ND5	p.MT-ND5	591	F	5159	73,018
MT-ND5	p.MT-ND5	592	F	5159	14,111
MT-ND5	p.MT-ND5	593	F	5159	9,11
MT-ND5	p.MT-ND5	594	P	5159	2,016
MT-ND5	p.MT-ND5	595	L	5159	34,503
MT-ND5	p.MT-ND5	596	I	5159	15,313
MT-ND5	p.MT-ND5	597	L	5159	47,141
MT-ND5	p.MT-ND5	598	T	5159	7,501
MT-ND5	p.MT-ND5	599	L	5159	25,412
MT-ND5	p.MT-ND5	600	L	5159	44,815
MT-ND5	p.MT-ND5	601	L	5159	41,093
MT-ND5	p.MT-ND5	602	I	5159	12,619
MT-ND5	p.MT-ND5	603	T	5159	12,425
MT-ND6	p.MT-ND6	1	M	5177	76,608
MT-ND6	p.MT-ND6	2	M	5177	13,309
MT-ND6	p.MT-ND6	3	Y	5177	50,608
MT-ND6	p.MT-ND6	4	A	5177	1,449
MT-ND6	p.MT-ND6	5	L	5177	12,246
MT-ND6	p.MT-ND6	6	F	5177	31,891
MT-ND6	p.MT-ND6	7	L	5177	40,699
MT-ND6	p.MT-ND6	8	L	5177	43,037
MT-ND6	p.MT-ND6	9	S	5177	20,862
MT-ND6	p.MT-ND6	10	V	5177	5,776
MT-ND6	p.MT-ND6	11	G	5177	0,927
MT-ND6	p.MT-ND6	12	L	5177	45,818
MT-ND6	p.MT-ND6	13	V	5177	49,334
MT-ND6	p.MT-ND6	14	M	5177	9,426
MT-ND6	p.MT-ND6	15	G	5177	62,024
MT-ND6	p.MT-ND6	16	F	5177	17,848
MT-ND6	p.MT-ND6	17	V	5177	35,87
MT-ND6	p.MT-ND6	18	G	5177	22,291
MT-ND6	p.MT-ND6	19	F	5177	13,116
MT-ND6	p.MT-ND6	20	S	5177	17,945
MT-ND6	p.MT-ND6	21	S	5177	61,001
MT-ND6	p.MT-ND6	22	K	5177	14,255
MT-ND6	p.MT-ND6	23	P	5177	92,196
MT-ND6	p.MT-ND6	24	S	5177	47,788
MT-ND6	p.MT-ND6	25	P	5177	63,859
MT-ND6	p.MT-ND6	26	I	5177	13,251
MT-ND6	p.MT-ND6	27	Y	5177	29,708
MT-ND6	p.MT-ND6	28	G	5177	31,659
MT-ND6	p.MT-ND6	29	G	5177	14,816
MT-ND6	p.MT-ND6	30	L	5177	53,004
MT-ND6	p.MT-ND6	31	V	5177	3,902
MT-ND6	p.MT-ND6	32	L	5177	74,966
MT-ND6	p.MT-ND6	33	I	5177	26,83
MT-ND6	p.MT-ND6	34	V	5177	38,69
MT-ND6	p.MT-ND6	35	S	5177	16,284
MT-ND6	p.MT-ND6	36	G	5177	15,936
MT-ND6	p.MT-ND6	37	V	5177	12,845
MT-ND6	p.MT-ND6	38	V	5177	30,964
MT-ND6	p.MT-ND6	39	G	5177	61,677
MT-ND6	p.MT-ND6	40	C	5177	73,614
MT-ND6	p.MT-ND6	41	V	5177	4,829
MT-ND6	p.MT-ND6	42	I	5177	19,934
MT-ND6	p.MT-ND6	43	I	5177	9,504
MT-ND6	p.MT-ND6	44	L	5177	20,224
MT-ND6	p.MT-ND6	45	N	5177	8,403
MT-ND6	p.MT-ND6	46	F	5177	15,975
MT-ND6	p.MT-ND6	47	G	5177	70,775
MT-ND6	p.MT-ND6	48	G	5177	45,644
MT-ND6	p.MT-ND6	49	G	5177	1,584
MT-ND6	p.MT-ND6	50	Y	5177	8,731
MT-ND6	p.MT-ND6	51	M	5177	5,273
MT-ND6	p.MT-ND6	52	G	5177	22,33
MT-ND6	p.MT-ND6	53	L	5177	68,727
MT-ND6	p.MT-ND6	54	M	5177	17,906
MT-ND6	p.MT-ND6	55	V	5177	14,275
MT-ND6	p.MT-ND6	56	F	5177	76,994
MT-ND6	p.MT-ND6	57	L	5177	78,076
MT-ND6	p.MT-ND6	58	I	5177	63,917
MT-ND6	p.MT-ND6	59	Y	5177	78,134
[truncated: 1,790 more rows]
