# Supplementary material for: Machine learning classifier for identification of damaging missense mutations exclusive to human mitochondrial DNA-encoded polypeptides
Source: BMC Bioinformatics. 2017 Mar 7;18:158. doi: 10.1186/s12859-017-1562-7 (PMC5341421; doi:10.1186/s12859-017-1562-7)
Supplement: Additional file 10: Table S8. — Prediction of validation dataset. Each mutation is described by its phenotype (Mutation type) and numerical values of attributes (feature 1, 2, and 3). The affected polypeptides and amino acid are indicated with the Gene, WT AA, M AA, AA position and Domain columns that refers to gene, wild type and mutant type amino acid, position in the polypeptide and domain. A column with conservation index values for each variant is also included (CI column). Performance of predictors (Mitoclass.1, Provean, Mutpred and PolyPhen-2) shows numerical scores and/or predicted phenotypes. (XLS 292 kb) [file 12859_2017_1562_MOESM10_ESM.xls]

## Sheet: VALIDATION_DATASET
GENE	WT AA	M AA	AA position	Domain	Phenotype	CI	Feature 1	Feature 2	Feature 3	Mitoclass.1 PREDICTION	Provean PREDICTION	Provean SCORE	Mutpred PREDICTION	Mutpred SCORE	PolyPhen-2 PREDICTION	PolyPhen-2 SCORE
MT-ND1	Y	H	215	matrix	damaging	94.25	14.29	1.4908	111.72	damaging	Deleterious	-4.74	Deleterious	0.76	probably damaging	1
MT-ND6	M	V	63	transmembrane	damaging	75.87	8.79	3.61213	133.16	damaging	Deleterious	-3.99	Neutral	0.644	probably damaging	0.993
MT-ND1	A	T	132	transmembrane	damaging	72.82	12.59	0.309777	123.98	damaging	Deleterious	-3.51	Deleterious	0.769	benign	0.095
MT-ATP6	L	R	156	transmembrane	damaging	99.01	0.3	0.020305	100.03	damaging	Deleterious	-5.18	Deleterious	0.824	probably damaging	0.999
MT-ND1	A	T	128	transmembrane	damaging	79.28	12.59	0.367861	105.3	damaging	Deleterious	-3.25	Deleterious	0.761	probably damaging	1
MT-ND1	E	K	143	transmembrane	damaging	99.65	6.87	0.058083	99.65	damaging	Deleterious	-3.64	Deleterious	0.885	possibly damaging	0.84
MT-ATP6	G	S	167	transmembrane	damaging	99.51	23.65	0.182741	99.51	damaging	Deleterious	-5.34	Deleterious	0.86	probably damaging	1
MT-ND1	R	Q	25	transmembrane	damaging	99.11	7.43	0.425944	99.31	damaging	Deleterious	-3.56	Deleterious	0.892	probably damaging	1
MT-ND3	S	P	34	matrix	damaging	10.15	5.23	0.348567	60.53	damaging	Neutral	-2.09	Neutral	0.394	benign	0.202
MT-ND1	E	K	59	matrix	damaging	95.95	6.7	0.367861	121.39	damaging	Deleterious	-3.63	Deleterious	0.878	probably damaging	0.999
MT-ATP6	L	P	169	transmembrane	damaging	89.26	1.59	0	145.93	damaging	Deleterious	-6.19	Deleterious	0.837	probably damaging	0.999
MT-ND4	L	P	158	transmembrane	damaging	85.41	1.59	0.019399	116.2	damaging	Deleterious	-5.32	Neutral	0.635	probably damaging	0.999
MT-ND5	D	G	393	transmembrane	damaging	95.43	12.28	0	111.72	damaging	Deleterious	-6.3	Deleterious	0.818	probably damaging	0.999
MT-CO2	M	T	1	intermembrane	damaging	94.68	13.9	0.331332	116.04	damaging	Deleterious	-5.73	Neutral	0.648	probably damaging	0.981
MT-ATP6	H	R	168	transmembrane	damaging	96.91	0.66	0.020305	129.53	damaging	Deleterious	-7.02	Deleterious	0.827	probably damaging	0.99
MT-ND1	E	K	214	matrix	damaging	99.46	6.7	0.135528	99.46	damaging	Deleterious	-3.79	Deleterious	0.778	probably damaging	0.999
MT-ATP6	L	P	170	transmembrane	damaging	89.54	1.59	0.020305	126.53	damaging	Deleterious	-6.22	Deleterious	0.865	probably damaging	0.999
MT-ATP6	A	V	162	transmembrane	damaging	94.13	8.93	2.19289	141.95	damaging	Deleterious	-3.6	Neutral	0.728	probably damaging	0.999
MT-ND1	L	M	289	transmembrane	damaging	29.72	16.07	1.99419	78.64	damaging	Neutral	-0.98	Neutral	0.591	probably damaging	1
MT-ATP6	A	P	155	transmembrane	damaging	67.29	2.1	0.020305	156.67	damaging	Deleterious	-4.39	Neutral	0.742	probably damaging	1
MT-ND4L	V	A	65	transmembrane	damaging	24.72	6.78	35.0642	103	neutral	Deleterious	-3.98	Neutral	0.479	possibly damaging	0.946
MT-ND6	L	S	60	transmembrane	damaging	77.84	5.1	0.927178	122.69	damaging	Deleterious	-5.99	Neutral	0.634	probably damaging	1
MT-ND1	G	S	131	transmembrane	damaging	98.37	23.65	1.10358	108.77	damaging	Deleterious	-5.44	Deleterious	0.854	probably damaging	1
MT-ND5	N	D	30	transmembrane	neutral	3.3	3.33	0.23	3.3	neutral	Neutral	-1.65	Neutral	0.236	possibly damaging	0.507
MT-ND5	I	M	482	intermembrane	neutral	4.11	15.89	64.24	56.18	neutral	Neutral	3.38	Neutral	0.662	benign	0.026
MT-CO1	A	T	120	intermembrane	neutral	64.69	12.81	1.97	129.33	damaging	Neutral	0.27	Neutral	0.572	probably damaging	0.998
MT-CO3	E	K	153	transmembrane	neutral	72.9	6.87	2.42	99.7	damaging	Neutral	-2.13	Neutral	0.643	benign	0.071
MT-ND4	N	H	434	transmembrane	neutral	11.85	5.24	51.62	61.49	neutral	Neutral	0.76	Deleterious	0.758	probably damaging	0.998
MT-CO2	T	S	22	transmembrane	neutral	0.75	16.42	1.18	68.77	damaging	Neutral	0.69	Neutral	0.472	benign	0
MT-CO2	L	F	95	intermembrane	neutral	71.71	18.59	2.13	105.43	damaging	Deleterious	-3.52	Neutral	0.539	benign	0
MT-CYB	S	T	321	matrix	neutral	36.85	18.93	30.51	100.65	neutral	Neutral	-0.07	Neutral	0.685	possibly damaging	0.937
MT-ND1	G	D	218	matrix	neutral	82.01	0.88	0.02	137.85	damaging	Deleterious	-6.6	Deleterious	0.775	probably damaging	1
MT-ND4	S	N	35	transmembrane	neutral	17.25	5.31	0.64	66.46	damaging	Neutral	-2	Neutral	0.634	probably damaging	0.995
MT-ND3	D	E	112	matrix	neutral	10.86	40.58	70.84	61.36	neutral	Neutral	1.88	Neutral	0.599	benign	0.017
MT-ND4L	V	I	79	transmembrane	neutral	88.93	31.23	6.77	111.83	neutral	Neutral	-0.79	Neutral	0.476	benign	0.001
MT-ATP6	S	L	54	transmembrane	neutral	10.74	9.37	6.62	58.31	neutral	Neutral	-0.24	Neutral	0.586	benign	0
MT-ND2	L	F	157	transmembrane	neutral	45.64	15.96	4.42	80.63	neutral	Neutral	-1.99	Neutral	0.489	benign	0.065
MT-CO2	P	S	223	intermembrane	neutral	1.47	21.86	0.1	1.47	neutral	Neutral	2.77	Neutral	0.253	benign	0.329
MT-CO1	V	I	185	transmembrane	neutral	92.11	31.23	2.92	106.92	damaging	Neutral	-0.71	Neutral	0.641	benign	0.001
MT-CO3	S	L	5	matrix	neutral	1.84	9.28	1.64	101.84	damaging	Neutral	-1.54	Neutral	0.231	benign	0
MT-ND2	I	V	339	matrix	neutral	17.82	18.44	4.23	38.29	neutral	Neutral	-0.7	Neutral	0.601	benign	0.011
MT-CO1	A	P	337	transmembrane	neutral	23.96	2.1	57.78	65.82	neutral	Neutral	0.84	Neutral	0.716	probably damaging	1
MT-CO3	I	V	144	transmembrane	neutral	23.66	23.86	74.14	65.3	neutral	Neutral	0.38	Neutral	0.533	possibly damaging	0.505
MT-CYB	L	S	295	transmembrane	neutral	46.23	5.1	0.02	107.47	damaging	Deleterious	-2.77	Neutral	0.649	possibly damaging	0.931
MT-ND2	S	T	11	transmembrane	neutral	24.76	15.15	13.6	55.8	neutral	Neutral	0.04	Neutral	0.431	benign	0.005
MT-CYB	A	V	62	intermembrane	neutral	95.21	8.71	0.24	114.41	damaging	Deleterious	-3.31	Neutral	0.727	probably damaging	1
MT-ND1	M	T	21	transmembrane	neutral	0.35	9.22	93.69	18.41	neutral	Neutral	5.02	Neutral	0.657	benign	0
MT-CO3	S	F	255	transmembrane	neutral	78.45	5.63	5.84	104.58	neutral	Deleterious	-4.26	Neutral	0.709	probably damaging	1
MT-CYB	M	T	240	transmembrane	neutral	15.1	9.22	28.89	50.57	neutral	Neutral	0.24	Neutral	0.426	probably damaging	0.992
MT-ATP6	T	P	183	intermembrane	neutral	5.42	4.02	35.94	61.1	neutral	Neutral	-0.88	Neutral	0.701	probably damaging	0.978
MT-ATP8	P	L	66	matrix	neutral	1.22	8.63	5.83	1.22	neutral	Neutral	-0.6	Neutral	0.248	benign	0
MT-ND2	I	T	57	transmembrane	neutral	12.25	9.22	54.67	81.14	neutral	Neutral	5.01	Neutral	0.594	benign	0.001
MT-ND3	M	V	53	transmembrane	neutral	21.38	8.79	5.34	75.6	neutral	Deleterious	-3.55	Neutral	0.233	probably damaging	0.967
MT-CYB	Y	H	256	intermembrane	neutral	18.26	7.47	0.04	67.11	damaging	Deleterious	-3.24	Neutral	0.646	probably damaging	0.999
MT-ND2	T	A	227	intermembrane	neutral	12.81	12.15	0.41	64.03	damaging	Deleterious	-3.97	Neutral	0.551	benign	0.051
MT-CO1	L	M	152	transmembrane	neutral	95.09	16.07	1.16	119.63	damaging	Neutral	-1.41	Neutral	0.592	probably damaging	1
MT-ATP6	S	P	188	transmembrane	neutral	3.53	1.67	0.55	60.95	neutral	Neutral	-0.81	Neutral	0.675	benign	0.251
MT-ND3	A	T	103	transmembrane	neutral	17.04	12.59	1.28	78.21	damaging	Deleterious	-2.54	Neutral	0.574	benign	0.003
MT-CO3	V	L	61	transmembrane	neutral	32.51	20.79	0.83	42.02	neutral	Neutral	-1.95	Neutral	0.565	benign	0.002
MT-ND1	V	A	113	transmembrane	neutral	93.2	6.78	1.43	115.5	damaging	Deleterious	-3.33	Neutral	0.676	benign	0.052
MT-CO3	M	V	40	intermembrane	neutral	19.79	10.69	3.67	52.53	neutral	Neutral	-0.61	Neutral	0.473	benign	0
MT-CO3	F	L	214	transmembrane	neutral	96.75	31.88	0.64	125.74	damaging	Deleterious	-5.7	Neutral	0.668	probably damaging	0.984
MT-CYB	D	N	159	intermembrane	neutral	16.44	23.86	8.34	40.51	neutral	Neutral	0.33	Neutral	0.453	benign	0.007
MT-ND5	L	F	467	intermembrane	neutral	41.62	18.59	10.37	60.43	neutral	Neutral	-1.52	Neutral	0.572	benign	0.017
MT-CYB	N	Y	85	transmembrane	neutral	96.03	5.26	0.04	132.78	damaging	Deleterious	-6.82	Deleterious	0.76	probably damaging	1
MT-ND5	C	Y	518	transmembrane	neutral	0.02	3.91	0.47	72.72	damaging	Neutral	1.14	Neutral	0.328	benign	0
MT-ND1	V	I	144	transmembrane	neutral	90.8	31.23	5	128.58	damaging	Neutral	-0.89	Neutral	0.661	benign	0.009
MT-ND3	P	S	46	matrix	neutral	1.59	19.49	72.02	56.95	neutral	Neutral	3.12	Neutral	0.428	benign	0.303
MT-ATP6	T	M	189	transmembrane	neutral	4.1	8.67	1.66	57.91	neutral	Neutral	-1.66	Neutral	0.661	possibly damaging	0.726
MT-ND1	G	A	29	matrix	neutral	83.56	10.12	4.3	122.67	damaging	Deleterious	-5.03	Deleterious	0.904	probably damaging	1
MT-ND2	N	D	150	transmembrane	neutral	53.43	3.33	10.25	83.86	neutral	Deleterious	-3.86	Neutral	0.628	benign	0.129
MT-CO3	I	F	192	transmembrane	neutral	20.18	8.18	0	31.72	neutral	Deleterious	-2.97	Neutral	0.553	probably damaging	0.975
MT-ND2	S	P	246	transmembrane	neutral	2.41	1.67	0.39	41.82	neutral	Neutral	-1.22	Neutral	0.512	benign	0.012
MT-ND5	A	T	288	transmembrane	neutral	36.67	12.59	49.33	71.35	neutral	Neutral	3.7	Neutral	0.504	benign	0.029
MT-ATP6	R	Q	66	transmembrane	neutral	5.18	7.43	13.62	64.31	neutral	Neutral	-0.52	Neutral	0.635	benign	0.021
MT-ND5	W	C	557	matrix	neutral	85.46	0.45	0.19	130.13	damaging	Deleterious	-11.48	Neutral	0.695	probably damaging	1
MT-CO2	T	I	185	intermembrane	neutral	8.41	8.99	41.81	47.33	neutral	Neutral	0.75	Neutral	0.375	probably damaging	1
MT-ND2	I	V	13	transmembrane	neutral	10.48	23.86	6.25	46.7	neutral	Neutral	-0.22	Neutral	0.571	benign	0.003
MT-CYB	L	I	236	transmembrane	neutral	55.67	24.58	19.55	72.35	neutral	Neutral	-0.79	Neutral	0.098	benign	0.029
MT-ND2	I	V	141	transmembrane	neutral	25.38	23.86	8.58	61.44	neutral	Neutral	-0.46	Neutral	0.456	probably damaging	0.997
MT-CYB	I	V	42	transmembrane	neutral	49.66	23.86	13.07	55.39	neutral	Neutral	-0.4	Neutral	0.326	benign	0
MT-ND4	F	C	41	transmembrane	neutral	15.91	1.08	0.35	69.58	damaging	Neutral	-1.71	Neutral	0.635	probably damaging	1
MT-CO1	F	L	282	transmembrane	neutral	29.1	31.88	54.48	69.7	neutral	Neutral	0.99	Neutral	0.691	probably damaging	0.967
MT-CO1	N	S	135	intermembrane	neutral	79.29	19.51	2.57	107.68	damaging	Neutral	-2.04	Neutral	0.63	probably damaging	0.993
MT-ND5	I	M	180	transmembrane	neutral	59	8.86	1.47	99.93	damaging	Deleterious	-2.54	Neutral	0.591	probably damaging	0.998
MT-ATP6	I	T	184	intermembrane	neutral	21.04	6.53	9.36	93.54	neutral	Deleterious	-2.65	Neutral	0.615	benign	0
MT-CO3	M	V	27	transmembrane	neutral	41.84	8.79	2.13	69.28	neutral	Neutral	-0.88	Neutral	0.571	benign	0.004
MT-ATP6	I	V	143	matrix	neutral	50.48	18.44	7.47	94.24	neutral	Neutral	-0.56	Neutral	0.27	possibly damaging	0.888
MT-ND6	N	S	45	transmembrane	neutral	8.4	21.27	21.52	50.19	neutral	Neutral	0.32	Neutral	0.538	benign	0.001
MT-ATP8	P	T	2	intermembrane	neutral	97.84	14	0.02	97.84	damaging	Deleterious	-7.95	Neutral	0.702	probably damaging	0.998
MT-ATP8	P	S	50	matrix	neutral	45.01	19.49	11.61	52.54	neutral	Deleterious	-6.04	Neutral	0.597	probably damaging	0.993
MT-CO3	A	S	178	transmembrane	neutral	73.66	21.06	0.41	97.95	damaging	Neutral	-2.24	Neutral	0.709	benign	0.031
MT-CYB	Y	H	155	intermembrane	neutral	92.04	7.47	0.08	124.6	damaging	Deleterious	-4.03	Neutral	0.695	probably damaging	0.997
MT-CO1	L	P	215	intermembrane	neutral	81.82	3.79	0.06	110.5	damaging	Deleterious	-4.95	Deleterious	0.857	probably damaging	0.992
MT-ATP6	S	P	182	intermembrane	neutral	3.7	2.01	0.12	43.33	neutral	Neutral	-1.35	Neutral	0.497	probably damaging	0.972
MT-ND1	L	Q	289	transmembrane	neutral	29.72	0.73	0.02	78.64	damaging	Deleterious	-4.14	Neutral	0.748	probably damaging	1
MT-ND1	I	V	81	transmembrane	neutral	8.77	23.86	3.02	40.84	neutral	Neutral	-0.92	Neutral	0.615	benign	0.004
MT-ND5	T	A	127	transmembrane	neutral	16.83	14.8	43.92	63.25	neutral	Deleterious	-4.72	Neutral	0.56	probably damaging	0.991
MT-CYB	A	T	52	transmembrane	neutral	83.88	12.59	5.87	110.5	neutral	Deleterious	-3.03	Neutral	0.679	probably damaging	1
MT-ND2	A	V	331	transmembrane	neutral	3.78	8.93	14.01	30.38	neutral	Neutral	2.7	Neutral	0.554	benign	0
MT-ND5	T	A	8	intermembrane	neutral	7.91	12.15	1.38	52.89	neutral	Neutral	-1.34	Neutral	0.265	unknown	?
MT-ND6	V	A	10	transmembrane	neutral	5.78	6.78	0.12	5.78	neutral	Deleterious	-3.1	Neutral	0.442	probably damaging	0.969
MT-CO1	V	A	482	matrix	neutral	69.56	9.15	3.5	109.84	damaging	Neutral	-0.81	Neutral	0.388	benign	0
MT-CO1	V	I	274	transmembrane	neutral	72.46	31.23	24.75	135.66	neutral	Neutral	0.41	Neutral	0.653	benign	0.015
MT-ND5	T	P	412	transmembrane	neutral	63.17	1.64	0.02	140.36	damaging	Deleterious	-5.39	Neutral	0.687	probably damaging	0.982
MT-ND1	L	F	55	matrix	neutral	99.71	11.8	0	99.71	damaging	Deleterious	-3.65	Deleterious	0.808	probably damaging	1
MT-ATP6	P	L	187	transmembrane	neutral	7.55	13.64	4.22	37.25	neutral	Neutral	-0.78	Neutral	0.699	possibly damaging	0.775
MT-CO1	T	M	181	matrix	neutral	65.15	6.78	15.55	120.39	neutral	Neutral	2.13	Neutral	0.676	benign	0.223
MT-CYB	G	S	167	intermembrane	neutral	98.4	25.09	1.02	99.31	damaging	Deleterious	-4.91	Deleterious	0.918	probably damaging	1
MT-ND6	N	D	117	intermembrane	neutral	2.96	18.58	1.22	2.96	neutral	Neutral	0.7	Neutral	0.508	possibly damaging	0.716
MT-CO1	G	A	317	transmembrane	neutral	99.61	34.56	0.21	99.61	damaging	Deleterious	-3.93	Deleterious	0.871	probably damaging	1
MT-ND5	G	S	239	transmembrane	neutral	72.57	23.65	0.02	163.88	damaging	Deleterious	-5.35	Deleterious	0.786	probably damaging	1
MT-CO3	K	E	230	matrix	neutral	7.13	8.4	24.14	64.33	neutral	Neutral	-0.16	Neutral	0.364	benign	0.01
MT-ND5	L	P	154	transmembrane	neutral	99.61	1.59	0.06	99.61	damaging	Deleterious	-6.88	Deleterious	0.759	probably damaging	1
MT-ND1	L	F	237	transmembrane	neutral	78.12	15.96	9.33	93.3	neutral	Deleterious	-3.25	Neutral	0.566	probably damaging	1
MT-ND2	T	I	206	transmembrane	neutral	8.36	12.57	20.42	59.66	neutral	Neutral	1.53	Neutral	0.439	benign	0.003
MT-CYB	A	T	302	transmembrane	neutral	10.53	12.59	1.16	61.44	neutral	Neutral	-0.21	Neutral	0.67	benign	0.004
MT-CO3	S	P	229	matrix	neutral	66.62	5.23	4.97	94.12	neutral	Neutral	-2.12	Neutral	0.606	benign	0.003
MT-ND6	S	G	91	transmembrane	neutral	6.51	11.9	4.42	38.35	neutral	Neutral	-1.67	Neutral	0.632	benign	0
MT-ATP6	N	D	62	transmembrane	neutral	53.2	3.33	2.13	91.43	damaging	Deleterious	-3.9	Neutral	0.617	benign	0.358
MT-CO1	G	A	391	transmembrane	neutral	40.11	34.56	53.47	80.28	neutral	Neutral	0.62	Neutral	0.58	probably damaging	1
MT-ND1	N	D	5	transmembrane	neutral	54.13	3.33	0.56	97.6	damaging	Deleterious	-3.93	Neutral	0.652	probably damaging	0.999
MT-ND5	L	P	597	transmembrane	neutral	47.14	1.59	0.1	65.22	damaging	Deleterious	-4.2	Deleterious	0.816	possibly damaging	0.574
MT-ATP6	I	V	195	transmembrane	neutral	38.13	23.86	27.19	64.47	neutral	Neutral	-0.29	Neutral	0.606	benign	0
MT-CO2	F	C	118	intermembrane	neutral	94.47	0.91	0.02	117.95	damaging	Deleterious	-7.66	Deleterious	0.809	probably damaging	1
MT-ND5	T	A	331	transmembrane	neutral	78.29	14.8	0.95	117.69	damaging	Deleterious	-3.8	Neutral	0.364	probably damaging	0.996
MT-ATP6	S	L	182	intermembrane	neutral	3.7	9.25	37.32	43.33	neutral	Neutral	1.6	Neutral	0.223	benign	0.002
MT-ND5	T	A	424	transmembrane	neutral	14.01	14.8	1.53	63.39	neutral	Deleterious	-3.34	Neutral	0.556	probably damaging	0.996
MT-ATP6	V	M	73	intermembrane	neutral	9	9.82	11.09	48.74	neutral	Neutral	0.03	Neutral	0.727	benign	0.001
MT-ND2	I	M	244	transmembrane	neutral	12.5	8.86	10.56	57.56	neutral	Neutral	-0.65	Neutral	0.569	benign	0.057
MT-ATP6	T	A	194	transmembrane	neutral	19.96	14.8	8.18	45.46	neutral	Neutral	-1.56	Neutral	0.584	probably damaging	0.994
MT-CO1	V	I	128	intermembrane	neutral	92.09	32.31	4.06	131.63	damaging	Neutral	-0.46	Neutral	0.625	benign	0.066
MT-CO3	T	I	2	matrix	neutral	26.19	9.53	0.91	87.34	damaging	Neutral	-2.45	Neutral	0.216	benign	0
MT-ND2	F	Y	260	transmembrane	neutral	97.83	15.52	0.04	112.72	damaging	Deleterious	-2.87	Deleterious	0.783	probably damaging	0.999
MT-CYB	N	D	255	intermembrane	neutral	96.51	18.58	0.02	144.09	damaging	Deleterious	-3.82	Neutral	0.6	benign	0.001
MT-ND4	I	V	275	transmembrane	neutral	68.63	23.86	5.59	108.77	neutral	Neutral	-0.88	Neutral	0.557	possibly damaging	0.888
MT-ND5	M	I	55	transmembrane	neutral	7.41	16.97	27.27	43.49	neutral	Neutral	1.2	Neutral	0.425	benign	0
MT-CO3	H	P	103	transmembrane	neutral	89.74	1.34	0.02	116.29	damaging	Deleterious	-8.53	Deleterious	0.78	probably damaging	0.997
MT-ND2	T	A	20	transmembrane	neutral	55.15	14.8	3.98	107.93	damaging	Neutral	-1.48	Neutral	0.633	benign	0.064
MT-ATP6	I	V	23	transmembrane	neutral	15.33	23.86	3.17	85.03	neutral	Neutral	-0.13	Neutral	0.627	benign	0.002
MT-CO2	M	T	221	intermembrane	neutral	1.47	13.9	0	1.47	neutral	Neutral	1.4	Neutral	0.259	possibly damaging	0.931
MT-CYB	S	L	56	intermembrane	neutral	8.5	9.25	0.5	34.77	neutral	Neutral	-2.03	Neutral	0.586	benign	0.041
MT-CO3	W	G	258	intermembrane	neutral	95.59	3.43	0.15	101.66	damaging	Deleterious	-10.61	Deleterious	0.865	benign	0.242
MT-CO3	T	A	19	transmembrane	neutral	73.64	14.8	0.46	108.75	damaging	Deleterious	-3.08	Neutral	0.648	benign	0
MT-CO1	T	A	449	transmembrane	neutral	14.48	14.8	3	91.68	damaging	Neutral	-0.27	Neutral	0.396	benign	0.001
MT-ND5	H	Y	323	transmembrane	neutral	8.51	14.79	9.36	38.04	neutral	Neutral	-2.48	Neutral	0.703	benign	0.002
MT-ND1	T	A	153	transmembrane	neutral	9.47	14.8	6.99	43.87	neutral	Neutral	-0.88	Neutral	0.246	benign	0.021
MT-ATP8	L	P	61	matrix	neutral	1.26	2.11	62.38	8.16	neutral	Neutral	6.22	Neutral	0.304	probably damaging	0.988
MT-ATP6	G	S	116	transmembrane	neutral	90.42	23.65	3.13	117.61	damaging	Deleterious	-5.54	Deleterious	0.791	benign	0.05
MT-ND5	L	F	440	matrix	neutral	48.38	11.8	7.33	65.45	neutral	Neutral	-2.34	Neutral	0.48	benign	0.008
MT-CYB	L	Q	41	transmembrane	neutral	96.79	0.73	0.02	118.3	damaging	Deleterious	-4.58	Neutral	0.634	probably damaging	1
MT-ND1	T	S	164	intermembrane	neutral	47.14	23.21	6.64	81.66	neutral	Neutral	-2.25	Neutral	0.52	benign	0.003
MT-ND1	T	S	239	transmembrane	neutral	31.52	16.42	11.64	46.57	neutral	Neutral	-0.9	Neutral	0.44	benign	0.001
MT-CO1	G	S	317	transmembrane	neutral	99.61	23.65	0.1	99.61	damaging	Deleterious	-3.93	Deleterious	0.82	probably damaging	1
MT-ND5	H	Y	4	intermembrane	neutral	1.12	10.04	1.34	52.16	neutral	Neutral	1.4	Neutral	0.212	unknown	?
MT-CO2	S	P	56	matrix	neutral	1.86	5.23	0.02	69.81	damaging	Neutral	-1.2	Neutral	0.465	benign	0.198
MT-CYB	I	V	98	transmembrane	neutral	71.83	23.86	21.01	91.73	neutral	Neutral	-0.55	Neutral	0.511	possibly damaging	0.798
MT-CO1	I	N	472	transmembrane	neutral	53.28	0.47	0.02	72.2	damaging	Neutral	-1.99	Neutral	0.301	possibly damaging	0.769
MT-ND5	N	S	27	transmembrane	neutral	2.19	21.27	0.56	2.19	neutral	Neutral	-0.7	Neutral	0.324	probably damaging	0.991
MT-ND2	T	I	323	transmembrane	neutral	25.07	12.57	2.48	56.75	neutral	Neutral	-0.68	Neutral	0.586	possibly damaging	0.683
MT-CO2	D	G	132	intermembrane	neutral	9.22	2.7	6.05	85.59	neutral	Neutral	-1.72	Neutral	0.423	probably damaging	0.999
MT-ND4	I	V	317	transmembrane	neutral	74.7	23.86	11.02	114.61	neutral	Neutral	-0.86	Neutral	0.452	benign	0.002
MT-ND1	A	P	128	transmembrane	neutral	79.28	2.1	1.65	105.3	damaging	Deleterious	-3.73	Deleterious	0.789	probably damaging	1
MT-ND1	L	Q	61	matrix	neutral	16.44	2.58	0.04	67.57	damaging	Deleterious	-4.12	Neutral	0.493	possibly damaging	0.948
MT-CO3	K	Q	230	matrix	neutral	7.13	10.09	4.19	64.33	neutral	Neutral	-0.27	Neutral	0.336	benign	0.099
MT-CO1	I	V	394	transmembrane	neutral	16.48	23.86	53.39	67.68	neutral	Neutral	0.06	Neutral	0.31	benign	0.001
MT-ND1	I	M	15	transmembrane	neutral	22.34	8.86	0.97	62.68	neutral	Neutral	-0.61	Neutral	0.647	possibly damaging	0.797
MT-ND1	A	P	137	transmembrane	neutral	94.73	2.1	0.02	126.96	damaging	Deleterious	-4.55	Deleterious	0.795	probably damaging	1
MT-CO3	T	I	88	transmembrane	neutral	55.53	12.57	16.7	91.37	neutral	Neutral	-0.17	Neutral	0.427	benign	0
MT-ND5	T	I	371	transmembrane	neutral	26.15	12.57	3.55	43.36	neutral	Deleterious	-3.52	Deleterious	0.754	probably damaging	1
MT-ND5	M	T	1	intermembrane	neutral	68.04	13.9	0.33	81.43	damaging	Deleterious	-3.8	Deleterious	0.966	unknown	?
MT-ND5	I	S	190	transmembrane	neutral	2.27	3.63	2.15	61.61	neutral	Deleterious	-2.64	Neutral	0.56	benign	0.101
MT-ND5	T	A	432	matrix	neutral	14.5	10.69	1.82	50.68	neutral	Neutral	-0.31	Neutral	0.559	possibly damaging	0.527
MT-ND4	T	A	350	matrix	neutral	15.98	10.69	2.66	76.7	neutral	Neutral	-1.87	Neutral	0.331	benign	0
MT-ATP8	I	V	23	transmembrane	neutral	40.98	23.86	16.3	53.56	neutral	Neutral	-0.37	Neutral	0.445	benign	0
MT-ND1	V	I	260	transmembrane	neutral	2.81	31.23	5.32	55.4	neutral	Neutral	-0.01	Neutral	0.387	benign	0
MT-ND6	I	L	33	transmembrane	neutral	26.83	33.81	14.26	70.24	neutral	Neutral	-1.85	Neutral	0.464	benign	0.001
MT-ND4	L	H	446	transmembrane	neutral	69.14	0.27	0	93.06	damaging	Deleterious	-6.03	Neutral	0.647	probably damaging	1
MT-ND4	Y	H	166	transmembrane	neutral	23.78	9.42	7.57	85.85	neutral	Neutral	-1.97	Neutral	0.619	benign	0
MT-ND4L	H	R	25	transmembrane	neutral	84.79	0.66	2.57	150.48	damaging	Deleterious	-7.84	Deleterious	0.815	probably damaging	1
MT-CO1	V	I	188	transmembrane	neutral	87.2	31.23	8.84	124.87	neutral	Neutral	-0.58	Neutral	0.609	benign	0
MT-CO3	A	T	139	transmembrane	neutral	72.01	12.59	5.64	106.02	neutral	Neutral	-1.05	Deleterious	0.767	probably damaging	0.999
MT-ND5	A	S	93	transmembrane	neutral	63.44	21.06	7.56	154.33	neutral	Deleterious	-2.94	Neutral	0.508	probably damaging	0.999
MT-ND6	V	A	37	transmembrane	neutral	12.85	6.78	10.91	71.69	neutral	Neutral	2.75	Neutral	0.55	benign	0.001
MT-CO1	G	S	49	intermembrane	neutral	90.87	25.09	0.75	96.46	damaging	Deleterious	-2.84	Deleterious	0.797	possibly damaging	0.514
MT-ATP6	M	V	60	transmembrane	neutral	2.32	8.79	0.87	97.46	damaging	Neutral	0.03	Neutral	0.442	benign	0
MT-ND5	A	V	69	intermembrane	neutral	1.24	8.71	5.66	45.56	neutral	Neutral	2.34	Neutral	0.364	possibly damaging	0.482
MT-CO3	M	I	33	transmembrane	neutral	33.53	16.97	28.47	109.46	neutral	Neutral	-1.1	Neutral	0.602	benign	0.002
MT-CO2	V	I	159	intermembrane	neutral	99.92	32.31	0	99.92	damaging	Neutral	-0.98	Deleterious	0.788	possibly damaging	0.864
MT-CO3	T	A	28	transmembrane	neutral	79.34	14.8	3.54	108.99	damaging	Deleterious	-3.43	Neutral	0.615	possibly damaging	0.954
MT-ND5	I	V	169	transmembrane	neutral	7.52	23.86	1.1	61.78	damaging	Neutral	-0.87	Neutral	0.503	benign	0.003
MT-ND2	I	T	278	transmembrane	neutral	17.31	9.22	23.31	46.33	neutral	Deleterious	-2.51	Neutral	0.191	benign	0
MT-ND3	I	T	9	transmembrane	neutral	50.74	9.22	11.85	88.86	neutral	Neutral	-0.96	Neutral	0.414	benign	0
MT-ND5	P	T	438	matrix	neutral	16.55	12.7	4.85	41.58	neutral	Neutral	-1.44	Neutral	0.443	probably damaging	1
MT-CO1	F	C	268	matrix	neutral	99.32	0.6	0	99.99	damaging	Deleterious	-5.7	Neutral	0.67	probably damaging	1
MT-ND5	S	G	461	transmembrane	neutral	82.03	11.9	1.42	112.31	damaging	Deleterious	-3.59	Neutral	0.745	probably damaging	0.996
MT-ND5	T	A	579	matrix	neutral	10.29	10.69	8.22	81.75	neutral	Neutral	-2.07	Neutral	0.368	possibly damaging	0.779
MT-ND1	G	C	131	transmembrane	neutral	98.37	2.66	0	108.77	damaging	Deleterious	-8.18	Deleterious	0.866	probably damaging	1
MT-CYB	N	T	255	intermembrane	neutral	96.51	11.06	0.02	144.09	damaging	Deleterious	-4.57	Neutral	0.637	benign	0.437
MT-CO1	M	T	490	matrix	neutral	0.77	11.54	69.31	58.4	neutral	Neutral	0.73	Neutral	0.252	benign	0
MT-ATP6	M	T	71	intermembrane	neutral	23.59	13.9	1.24	66.67	damaging	Deleterious	-4.19	Deleterious	0.77	possibly damaging	0.949
MT-ND2	K	N	135	transmembrane	neutral	99.42	12.08	0.06	99.42	damaging	Deleterious	-4.92	Deleterious	0.762	probably damaging	1
MT-CO2	V	L	191	intermembrane	neutral	50.63	17.78	28.27	84.69	neutral	Neutral	-0.49	Neutral	0.393	possibly damaging	0.527
MT-ND5	T	M	544	matrix	neutral	4.36	6.78	14.58	68.65	neutral	Neutral	0.85	Neutral	0.372	benign	0.011
MT-ATP6	T	M	194	transmembrane	neutral	19.96	8.67	3.9	45.46	neutral	Neutral	-1.36	Neutral	0.652	probably damaging	1
MT-ND4L	N	S	57	transmembrane	neutral	3.81	21.27	39.71	72.23	neutral	Neutral	0.33	Neutral	0.165	possibly damaging	0.846
MT-ND2	L	M	205	transmembrane	neutral	56.82	16.07	3.42	93.71	neutral	Neutral	-1.81	Neutral	0.596	probably damaging	1
MT-ND5	T	N	371	transmembrane	neutral	26.15	2.23	0.16	43.36	neutral	Neutral	-1.42	Neutral	0.713	probably damaging	0.998
MT-CO1	N	S	50	intermembrane	neutral	8.3	19.51	3.81	35.28	neutral	Neutral	-0.98	Neutral	0.494	benign	0
MT-ND4	I	V	25	transmembrane	neutral	13.66	23.86	1.47	74.25	damaging	Neutral	-0.23	Neutral	0.586	possibly damaging	0.888
MT-CYB	V	M	353	transmembrane	neutral	21.53	11	4.55	59.49	neutral	Neutral	-0.59	Neutral	0.466	benign	0.063
MT-CO3	P	L	73	transmembrane	neutral	54.75	13.64	7.96	108.3	neutral	Neutral	-0.95	Neutral	0.563	benign	0
MT-CO1	I	V	53	transmembrane	neutral	79.4	23.86	4.91	107.04	neutral	Neutral	-0.47	Neutral	0.673	benign	0
MT-ATP8	N	K	32	matrix	neutral	8.29	11.43	3.88	33.1	neutral	Neutral	-2.33	Neutral	0.461	probably damaging	0.981
MT-CYB	I	V	218	matrix	neutral	80.69	18.44	14.78	89.76	neutral	Neutral	-0.63	Neutral	0.442	benign	0.002
MT-ND1	N	K	126	matrix	neutral	12.41	11.43	82.67	46.31	neutral	Neutral	4.14	Neutral	0.728	benign	0.001
MT-ND1	A	G	74	transmembrane	neutral	37.6	12.66	2.15	69.22	neutral	Deleterious	-2.63	Neutral	0.668	possibly damaging	0.879
MT-ATP6	I	T	151	transmembrane	neutral	85.14	9.22	0.51	142.61	damaging	Deleterious	-4.47	Neutral	0.674	probably damaging	0.99
MT-ND2	I	T	297	transmembrane	neutral	12.38	9.22	17.83	59.29	neutral	Neutral	0.61	Neutral	0.6	benign	0.015
MT-ND5	I	V	63	transmembrane	neutral	35.38	23.86	10.43	56.27	neutral	Neutral	-0.6	Neutral	0.421	benign	0.011
MT-CO3	E	K	236	transmembrane	neutral	95.94	6.87	0.25	132.09	damaging	Deleterious	-3.57	Deleterious	0.786	probably damaging	0.994
MT-ND4	G	R	211	matrix	neutral	65.99	2.65	0	139.02	damaging	Deleterious	-6.15	Deleterious	0.91	probably damaging	1
MT-CYB	L	F	299	transmembrane	neutral	75.52	15.96	2.71	107.03	damaging	Neutral	-2.29	Neutral	0.707	probably damaging	1
MT-ND4	T	M	15	transmembrane	neutral	29.87	8.67	1.28	88.23	damaging	Neutral	-2.27	Neutral	0.624	probably damaging	1
MT-CYB	S	W	60	intermembrane	neutral	33.16	0.39	0	91.17	damaging	Deleterious	-4.23	Neutral	0.48	probably damaging	0.996
MT-ATP6	N	S	185	transmembrane	neutral	2.99	21.27	14.27	102.99	neutral	Neutral	0.25	Neutral	0.491	benign	0.002
MT-CO1	V	A	83	transmembrane	neutral	69.66	6.78	0.02	76.78	damaging	Deleterious	-2.6	Neutral	0.659	benign	0.261
MT-ND6	V	A	121	intermembrane	neutral	8.33	8.23	1.47	67.17	neutral	Neutral	-1.69	Neutral	0.416	benign	0.001
MT-CYB	H	Q	54	intermembrane	neutral	90.04	5.71	0.22	130.03	damaging	Deleterious	-6.55	Deleterious	0.854	probably damaging	0.996
MT-CO1	F	L	397	matrix	neutral	82.09	38.69	0.54	110.07	damaging	Deleterious	-2.55	Neutral	0.703	probably damaging	0.999
MT-ND5	I	V	190	transmembrane	neutral	2.27	23.86	1.73	61.61	neutral	Neutral	-0.63	Neutral	0.46	benign	0.002
MT-ND2	I	V	277	transmembrane	neutral	24.3	23.86	3.8	48.81	neutral	Neutral	-0.62	Neutral	0.42	benign	0.003
MT-ND1	T	A	239	transmembrane	neutral	31.52	14.8	32.84	46.57	neutral	Neutral	-0.08	Neutral	0.451	benign	0
MT-CYB	L	M	244	transmembrane	neutral	81.52	16.07	3.09	112.92	damaging	Neutral	-1.45	Neutral	0.434	probably damaging	1
MT-CO3	I	V	84	transmembrane	neutral	79.86	23.86	9.01	105.42	neutral	Neutral	-0.48	Neutral	0.405	benign	0
MT-ND5	L	V	562	matrix	neutral	8.96	8.93	0.66	57.62	neutral	Neutral	-0.3	Deleterious	0.758	possibly damaging	0.623
MT-ND6	L	M	134	intermembrane	neutral	7.84	13.2	9.74	51.52	neutral	Neutral	-0.37	Neutral	0.572	probably damaging	1
MT-CYB	T	A	123	transmembrane	neutral	19.63	14.8	0.24	59.97	damaging	Neutral	-1.06	Neutral	0.31	probably damaging	0.996
MT-ATP6	W	L	109	transmembrane	neutral	92.91	16.5	1.16	140.37	damaging	Deleterious	-11.99	Neutral	0.732	probably damaging	0.995
MT-CO3	L	F	22	transmembrane	neutral	19.58	15.96	4.85	85.87	neutral	Neutral	-1.03	Neutral	0.481	benign	0.009
MT-ND1	I	V	116	transmembrane	neutral	70.75	23.86	12.88	107.84	neutral	Neutral	-0.85	Neutral	0.575	benign	0.321
MT-CO3	N	S	155	matrix	neutral	46.6	17.36	3.03	85.25	neutral	Deleterious	-2.82	Neutral	0.405	benign	0
MT-CYB	S	A	370	transmembrane	neutral	19.25	22.67	7.82	80.58	neutral	Neutral	-0.13	Neutral	0.309	probably damaging	0.967
MT-ATP6	I	T	106	transmembrane	neutral	19.98	9.22	1.34	76.12	damaging	Deleterious	-3.71	Neutral	0.642	possibly damaging	0.617
MT-ND1	Y	N	215	matrix	neutral	94.25	3.72	0.02	111.72	damaging	Deleterious	-8.52	Deleterious	0.76	probably damaging	1
MT-CYB	T	M	241	transmembrane	neutral	14.88	8.67	8.98	38.88	neutral	Neutral	-0.81	Neutral	0.266	possibly damaging	0.89
MT-ND2	N	S	222	transmembrane	neutral	26.66	21.27	10.87	72.88	neutral	Neutral	-2.36	Neutral	0.592	benign	0.003
MT-ATP8	I	T	23	transmembrane	neutral	40.98	9.22	2.14	53.56	neutral	Deleterious	-3.16	Neutral	0.735	benign	0.005
MT-CO3	A	V	95	transmembrane	neutral	9.99	8.93	5.68	69.4	neutral	Neutral	1.07	Neutral	0.469	benign	0.001
MT-ND5	T	A	70	intermembrane	neutral	15.51	12.15	0.58	80.61	damaging	Deleterious	-4.14	Neutral	0.462	benign	0.012
MT-CYB	I	V	349	transmembrane	neutral	52.93	23.86	2.85	75.99	neutral	Neutral	-0.24	Neutral	0.317	benign	0
MT-ND5	N	D	442	matrix	neutral	2.68	5.75	0.02	60.02	damaging	Neutral	-1.47	Neutral	0.44	possibly damaging	0.798
MT-CYB	V	G	356	transmembrane	neutral	29.01	4.07	0.88	59.89	neutral	Deleterious	-2.72	Neutral	0.549	benign	0.359
MT-CYB	L	I	237	transmembrane	neutral	33.6	24.58	13.63	64.09	neutral	Neutral	-0.33	Neutral	0.216	benign	0.096
MT-ATP6	A	V	205	transmembrane	neutral	85.26	8.93	0.53	141.41	damaging	Deleterious	-3.3	Neutral	0.701	probably damaging	0.999
MT-ND4	N	K	374	transmembrane	neutral	92.28	7.1	0.08	131.12	damaging	Deleterious	-5.6	Deleterious	0.849	probably damaging	0.997
MT-ND2	T	S	286	transmembrane	neutral	11.47	16.42	38.62	55.8	neutral	Neutral	0.13	Neutral	0.618	benign	0.165
MT-ND5	S	T	531	matrix	neutral	6.9	18.93	15.8	43.86	neutral	Neutral	1.36	Neutral	0.321	possibly damaging	0.649
MT-ND5	A	S	160	matrix	neutral	8.39	24.22	5.5	78.98	neutral	Neutral	0.13	Neutral	0.523	probably damaging	0.999
MT-CO3	M	T	54	transmembrane	neutral	82.86	9.22	1.43	110.69	damaging	Deleterious	-3.26	Neutral	0.731	benign	0.025
MT-CYB	L	R	292	transmembrane	neutral	65.66	0.3	0.02	129.65	damaging	Deleterious	-3.82	Deleterious	0.797	possibly damaging	0.821
MT-ND4L	I	F	58	transmembrane	neutral	9.92	8.18	5.35	90.21	neutral	Neutral	-1.74	Neutral	0.405	possibly damaging	0.951
MT-CO3	Y	H	8	matrix	neutral	73.27	14.29	0.04	84.25	damaging	Deleterious	-3.47	Neutral	0.726	probably damaging	0.999
MT-ND3	L	Q	17	transmembrane	neutral	74.11	0.73	0	110.75	damaging	Deleterious	-5.53	Neutral	0.664	probably damaging	0.998
MT-CO1	M	L	468	transmembrane	neutral	25.49	36.72	14.31	83.28	neutral	Neutral	0.08	Neutral	0.419	benign	0
MT-CO3	I	T	256	intermembrane	neutral	87.59	6.53	0.04	112.26	damaging	Deleterious	-4.14	Neutral	0.661	possibly damaging	0.722
MT-ATP6	M	I	60	transmembrane	neutral	2.32	16.97	10.03	97.46	neutral	Neutral	-0.38	Neutral	0.454	benign	0.004
MT-ND5	L	I	467	intermembrane	neutral	41.62	21.58	27.12	60.43	neutral	Neutral	-0.38	Neutral	0.511	possibly damaging	0.527
MT-CO3	D	G	190	intermembrane	neutral	98.03	2.7	0.02	103.04	damaging	Deleterious	-6.72	Deleterious	0.811	probably damaging	0.998
MT-ND3	T	S	114	matrix	neutral	14.54	20.78	6.12	54.7	neutral	Neutral	-1.4	Neutral	0.206	benign	0.012
MT-CO3	Y	S	241	transmembrane	neutral	99.73	6.93	0	99.73	damaging	Deleterious	-7.76	Deleterious	0.764	probably damaging	1
MT-CO1	V	I	482	matrix	neutral	69.56	23.01	10.85	109.84	neutral	Neutral	0.03	Neutral	0.175	benign	0
MT-ATP6	P	T	187	transmembrane	neutral	7.55	11.97	37.66	37.25	neutral	Neutral	0.39	Neutral	0.649	possibly damaging	0.633
MT-ND6	Y	C	165	matrix	neutral	2.26	0.41	0.23	34.88	neutral	Deleterious	-2.55	Neutral	0.614	probably damaging	0.997
MT-CYB	T	A	360	transmembrane	neutral	15.32	14.8	13.49	37.37	neutral	Neutral	-0.37	Neutral	0.249	benign	0
MT-ND2	T	A	284	transmembrane	neutral	2.02	14.8	1.13	36.16	neutral	Neutral	-0.38	Neutral	0.506	benign	0
MT-CYB	V	I	284	intermembrane	neutral	3.91	32.31	95.17	8.43	neutral	Neutral	0.52	Neutral	0.466	benign	0.007
MT-ATP6	I	T	164	transmembrane	neutral	22.64	9.22	0.26	97.02	damaging	Deleterious	-3.81	Deleterious	0.854	probably damaging	0.99
MT-CO1	S	Y	198	transmembrane	neutral	93.35	1.78	0.04	109.01	damaging	Deleterious	-5.09	Neutral	0.665	probably damaging	1
MT-ND4	I	V	120	transmembrane	neutral	60.5	23.86	22.21	89.67	neutral	Neutral	-0.58	Neutral	0.396	benign	0.002
MT-ATP8	Y	H	47	matrix	neutral	1.2	14.29	3.47	37.57	neutral	Neutral	1.55	Neutral	0.359	possibly damaging	0.645
MT-ATP8	M	T	28	matrix	neutral	4.39	11.54	5.08	42.12	neutral	Neutral	-2.27	Neutral	0.509	benign	0.004
MT-ATP6	A	V	11	transmembrane	neutral	1.52	8.93	2.8	75.4	neutral	Neutral	-1.14	Neutral	0.374	benign	0.218
MT-CO1	A	V	122	intermembrane	neutral	81.96	8.71	13.56	97.52	neutral	Neutral	-1.17	Neutral	0.669	benign	0.021
MT-CO2	L	P	227	intermembrane	neutral	59.68	3.79	0.06	97.26	damaging	Deleterious	-2.54	Neutral	0.44	probably damaging	0.999
MT-CYB	I	V	118	transmembrane	neutral	47.03	23.86	32.46	69.79	neutral	Neutral	-0.34	Neutral	0.544	benign	0
MT-CYB	T	I	368	transmembrane	neutral	6.42	12.57	14.86	18.4	neutral	Neutral	0.39	Neutral	0.225	benign	0
MT-CO2	I	V	150	intermembrane	neutral	67.39	24.66	22.03	98.72	neutral	Neutral	-0.37	Neutral	0.623	benign	0
MT-CO1	I	T	469	transmembrane	neutral	23.59	9.22	1.1	78.14	damaging	Neutral	-1.21	Neutral	0.517	benign	0.012
MT-ND2	Y	H	143	transmembrane	neutral	18.36	9.42	0.12	60.45	damaging	Deleterious	-3.93	Neutral	0.745	probably damaging	0.988
MT-ATP8	L	S	64	matrix	neutral	12.21	8.65	1.31	12.21	neutral	Deleterious	-3.73	Neutral	0.273	probably damaging	0.988
MT-ATP6	I	T	43	matrix	neutral	20.39	12.05	7.09	75.53	neutral	Neutral	-1.22	Neutral	0.422	possibly damaging	0.617
MT-ND2	G	S	127	transmembrane	neutral	53.35	23.65	3.12	128.53	damaging	Deleterious	-4.99	Neutral	0.742	probably damaging	0.978
MT-ND5	T	A	577	matrix	neutral	17.95	10.69	1.4	78.75	damaging	Neutral	-1.8	Neutral	0.354	benign	0.243
MT-CYB	T	I	212	matrix	neutral	4.09	9.53	1.18	48.14	neutral	Neutral	-2.27	Neutral	0.218	benign	0.111
MT-CO1	I	V	73	transmembrane	neutral	77.22	23.86	13.38	102.87	neutral	Neutral	-0.5	Neutral	0.568	possibly damaging	0.868
MT-CO2	I	T	67	transmembrane	neutral	65.94	9.22	1.39	79.63	damaging	Deleterious	-3.95	Neutral	0.602	benign	0
MT-ATP6	T	I	44	matrix	neutral	44.87	9.53	8.73	95.79	neutral	Deleterious	-3.54	Neutral	0.556	benign	0.001
MT-ND4	L	V	393	transmembrane	neutral	20.87	11.58	2.1	63.13	neutral	Neutral	-0.04	Neutral	0.441	benign	0.004
MT-CO2	E	G	129	intermembrane	neutral	8.76	6.4	0.6	81.67	damaging	Neutral	-1.95	Neutral	0.402	benign	0.084
MT-CYB	D	N	252	intermembrane	neutral	97.03	23.86	0.32	106.51	damaging	Deleterious	-3.87	Neutral	0.574	probably damaging	0.996
MT-ATP6	A	T	180	intermembrane	neutral	19.72	12.81	9.02	66.84	neutral	Neutral	-0.54	Neutral	0.61	benign	0.011
MT-ND3	L	M	13	transmembrane	neutral	69.91	16.07	1.22	94.15	damaging	Neutral	-1.74	Neutral	0.63	probably damaging	0.998
MT-ATP6	P	L	32	matrix	neutral	74.72	8.63	1.73	116.51	damaging	Deleterious	-7.74	Neutral	0.565	probably damaging	1
MT-ATP6	M	I	140	matrix	neutral	16.71	21.82	10.56	83.99	neutral	Neutral	-1.4	Neutral	0.48	possibly damaging	0.89
MT-ATP6	D	N	224	matrix	neutral	21.22	19.29	1.22	92.47	damaging	Neutral	-2.31	Neutral	0.656	benign	0.399
MT-ND5	F	L	182	transmembrane	neutral	18.01	31.88	64.06	51.08	neutral	Deleterious	-4.33	Neutral	0.635	probably damaging	0.993
MT-ATP6	I	T	79	intermembrane	neutral	42.56	6.53	0.12	92.24	damaging	Deleterious	-3.89	Neutral	0.687	probably damaging	0.99
MT-ATP8	C	Y	59	matrix	neutral	0.75	22.63	14.42	0.75	neutral	Neutral	5.76	Neutral	0.614	benign	0
MT-CO2	L	F	135	intermembrane	neutral	97.1	18.59	0.17	124.48	damaging	Deleterious	-3.96	Deleterious	0.78	probably damaging	1
MT-CYB	H	N	308	transmembrane	neutral	74	7.87	5.93	131.36	neutral	Deleterious	-4.4	Neutral	0.554	probably damaging	0.99
MT-CO2	F	S	43	transmembrane	neutral	4.45	4.22	15.76	54.16	neutral	Neutral	1.84	Neutral	0.611	benign	0.001
MT-ATP6	G	D	16	transmembrane	neutral	64	0.37	0.26	131.18	damaging	Deleterious	-5.43	Neutral	0.447	benign	0.05
MT-CO3	F	S	37	intermembrane	neutral	48.2	5.41	1.64	124.8	damaging	Neutral	0.42	Neutral	0.637	possibly damaging	0.531
MT-CYB	Y	H	345	transmembrane	neutral	7.76	9.42	44.09	58.11	neutral	Neutral	1.74	Neutral	0.405	benign	0.017
MT-ND5	P	L	477	intermembrane	neutral	2.38	6.04	1.84	48.96	neutral	Neutral	2.01	Neutral	0.439	benign	0
MT-CYB	P	Q	247	intermembrane	neutral	98.42	4.47	0.08	99.19	damaging	Deleterious	-6.31	Deleterious	0.753	probably damaging	1
MT-ND2	H	R	186	transmembrane	neutral	86.22	0.66	0.08	128.42	damaging	Deleterious	-7.63	Deleterious	0.811	probably damaging	0.997
MT-ND4	S	T	345	matrix	neutral	5.04	18.93	14.39	57.16	neutral	Neutral	-0.1	Deleterious	0.778	probably damaging	0.989
MT-CYB	L	P	37	transmembrane	neutral	97.05	1.59	0.04	104.01	damaging	Deleterious	-5.24	Deleterious	0.75	probably damaging	1
MT-CO2	G	S	114	intermembrane	neutral	2.46	25.09	3.83	57.03	neutral	Neutral	1.39	Neutral	0.384	probably damaging	0.979
MT-CO1	F	L	148	transmembrane	neutral	98.03	31.88	1.59	102.91	damaging	Deleterious	-5.2	Neutral	0.635	probably damaging	0.999
MT-ND5	S	C	151	transmembrane	neutral	99.54	2.73	0.02	99.54	damaging	Deleterious	-4.93	Deleterious	0.793	probably damaging	1
MT-ND4	V	L	230	transmembrane	neutral	44.38	20.79	12.14	85.86	neutral	Neutral	-2.05	Neutral	0.64	benign	0.011
MT-ND4	F	Y	118	transmembrane	neutral	95.75	15.52	0.29	110.19	damaging	Neutral	-2.03	Neutral	0.498	probably damaging	0.989
MT-ND2	T	A	247	transmembrane	neutral	28.2	14.8	4.87	69.64	neutral	Neutral	-1.63	Neutral	0.507	benign	0.006
MT-CYB	G	D	251	intermembrane	neutral	81.92	9.42	0	112.96	damaging	Deleterious	-4.57	Neutral	0.502	probably damaging	0.972
MT-CO3	V	I	248	transmembrane	neutral	90.86	31.23	8.52	107.02	neutral	Neutral	-0.84	Neutral	0.627	benign	0
MT-ND1	T	A	229	transmembrane	neutral	7.94	14.8	61.05	35.75	neutral	Neutral	1.54	Neutral	0.583	benign	0.03
MT-ND3	M	V	18	transmembrane	neutral	18.61	8.79	12.78	60.95	neutral	Neutral	0.89	Neutral	0.611	possibly damaging	0.578
MT-CO1	Y	C	409	transmembrane	neutral	4.62	2.97	0.87	31.55	neutral	Neutral	-1.29	Neutral	0.626	benign	0.003
MT-ND2	G	S	121	transmembrane	neutral	85.78	23.65	3.42	132.37	damaging	Deleterious	-5.85	Deleterious	0.778	probably damaging	1
MT-CO3	S	A	143	transmembrane	neutral	21.57	22.67	0.33	53.36	damaging	Neutral	-1.28	Deleterious	0.764	benign	0.001
MT-ND2	Q	K	6	transmembrane	neutral	2.31	6.78	6.93	50.02	neutral	Neutral	-0.4	Neutral	0.493	possibly damaging	0.917
MT-ND5	P	S	234	transmembrane	neutral	95.64	16.15	0	107.45	damaging	Deleterious	-7.44	Deleterious	0.804	probably damaging	0.999
MT-CYB	I	V	226	transmembrane	neutral	19.57	23.86	4.77	84.97	neutral	Neutral	-0.25	Neutral	0.231	benign	0
MT-CO3	T	A	187	intermembrane	neutral	73.44	12.15	2.28	99.82	damaging	Deleterious	-3.71	Neutral	0.534	benign	0
MT-ND5	L	F	491	intermembrane	neutral	69.86	18.59	2.75	85.9	damaging	Deleterious	-3.17	Neutral	0.581	probably damaging	1
MT-ND2	M	I	200	transmembrane	neutral	10.75	16.97	8.34	55.51	neutral	Neutral	-0.92	Neutral	0.563	benign	0
MT-CO3	V	G	248	transmembrane	neutral	90.86	4.07	0.06	107.02	damaging	Deleterious	-5.96	Neutral	0.649	probably damaging	0.981
MT-ND2	W	R	30	transmembrane	neutral	91.71	0.57	0.04	152.21	damaging	Deleterious	-12.84	Deleterious	0.782	probably damaging	1
MT-ND5	L	M	499	transmembrane	neutral	39.52	16.07	5.04	56.61	neutral	Neutral	0.11	Neutral	0.439	probably damaging	1
MT-ND6	V	M	103	transmembrane	neutral	8.77	11	0.87	8.77	neutral	Neutral	-1.71	Neutral	0.551	probably damaging	0.971
MT-CYB	M	L	303	transmembrane	neutral	1.72	36.72	33.08	50.83	neutral	Neutral	0.52	Neutral	0.584	benign	0.01
MT-CO2	M	L	86	transmembrane	neutral	23.53	36.72	68.03	68.77	neutral	Neutral	0.66	Neutral	0.295	benign	0
MT-ND6	V	M	94	transmembrane	neutral	3.26	11	1	3.26	neutral	Neutral	-0.04	Neutral	0.495	benign	0.026
MT-CYB	P	L	266	intermembrane	neutral	62.45	6.04	2	121.36	damaging	Deleterious	-6.87	Neutral	0.697	probably damaging	1
MT-CO3	N	S	154	matrix	neutral	13.43	17.36	6.42	49.88	neutral	Neutral	-0.9	Neutral	0.461	benign	0.098
MT-CO2	T	A	63	transmembrane	neutral	22.28	14.8	2.24	97.07	damaging	Neutral	-2.12	Neutral	0.523	benign	0.017
MT-CYB	F	S	359	transmembrane	neutral	98.02	4.22	0.26	119.8	damaging	Deleterious	-4.2	Neutral	0.649	probably damaging	1
MT-ATP6	M	T	115	transmembrane	neutral	4.33	9.22	19.31	65.13	neutral	Neutral	0.15	Neutral	0.486	benign	0
MT-ND5	N	H	505	transmembrane	neutral	11.46	5.24	0.27	61.81	damaging	Deleterious	-3.41	Neutral	0.672	benign	0.024
MT-CO3	H	Y	226	matrix	neutral	90.72	6.14	0.25	101.71	damaging	Deleterious	-5.35	Deleterious	0.785	probably damaging	0.987
MT-CO1	M	V	484	matrix	neutral	3.96	11.31	1.41	103.96	damaging	Neutral	-0.28	Neutral	0.242	benign	0
MT-CO3	V	M	199	transmembrane	neutral	70.8	11	21.11	94.39	neutral	Neutral	-0.33	Neutral	0.584	benign	0.007
MT-ND6	Y	C	109	transmembrane	neutral	2.22	2.97	0.35	2.22	neutral	Deleterious	-2.74	Neutral	0.405	benign	0.001
MT-CYB	V	M	343	intermembrane	neutral	91.72	9.82	0.28	100.07	damaging	Neutral	-1.72	Neutral	0.542	probably damaging	0.996
MT-CYB	M	V	4	matrix	neutral	11.57	11.31	1.38	39.7	neutral	Neutral	-0.52	Neutral	0.093	benign	0.002
MT-ND4	W	S	190	transmembrane	neutral	43.12	6.34	1.84	73.65	neutral	Deleterious	-8.9	Deleterious	0.765	probably damaging	0.999
MT-ND4	G	D	146	transmembrane	neutral	84.15	0.37	0	139.08	damaging	Deleterious	-5.29	Deleterious	0.851	probably damaging	1
MT-ND2	H	Y	319	transmembrane	neutral	2.02	14.79	1.16	48.39	neutral	Neutral	-1.8	Neutral	0.322	benign	0
MT-ND5	T	N	22	transmembrane	neutral	33.98	2.23	1.9	64.14	neutral	Neutral	-1.43	Neutral	0.404	unknown	?
MT-ND6	G	E	85	matrix	neutral	4.06	1.34	1.41	45.75	neutral	Neutral	-0.16	Neutral	0.518	probably damaging	0.995
MT-ATP6	L	P	37	matrix	neutral	16.45	2.11	0.32	88.49	damaging	Deleterious	-4.25	Neutral	0.474	probably damaging	0.987
MT-CYB	N	S	32	matrix	neutral	97.03	17.36	1.48	120.83	damaging	Deleterious	-3.48	Deleterious	0.806	probably damaging	0.995
MT-ND3	D	E	42	matrix	neutral	88.38	40.58	2.79	135.38	damaging	Deleterious	-3.95	Neutral	0.705	probably damaging	0.985
MT-CYB	Y	N	109	matrix	neutral	45.07	3.72	9.16	94.7	neutral	Deleterious	-5.35	Neutral	0.548	possibly damaging	0.53
MT-CYB	F	L	140	intermembrane	neutral	94.35	25.97	2.09	115.39	damaging	Deleterious	-4.85	Neutral	0.645	benign	0.019
MT-ND4	Q	H	346	matrix	neutral	2.97	4.93	0.04	70.7	damaging	Neutral	-1.09	Deleterious	0.794	possibly damaging	0.836
MT-ATP6	A	P	11	transmembrane	neutral	1.52	2.1	1.22	75.4	damaging	Neutral	-1.8	Neutral	0.365	possibly damaging	0.906
MT-CYB	I	T	27	matrix	neutral	86.91	12.05	0.02	100.87	damaging	Deleterious	-3.22	Deleterious	0.851	probably damaging	0.997
MT-ND1	S	A	119	transmembrane	neutral	72.37	22.67	21.45	119.59	neutral	Deleterious	-2.56	Deleterious	0.757	probably damaging	0.997
MT-ND2	T	A	122	transmembrane	neutral	6.19	14.8	4.7	70.51	neutral	Neutral	-0.96	Neutral	0.488	possibly damaging	0.665
MT-ND4	T	M	396	transmembrane	neutral	50.11	8.67	11.12	93.7	neutral	Neutral	-1.3	Neutral	0.423	possibly damaging	0.848
MT-ND1	M	V	307	transmembrane	neutral	14.54	8.79	6.91	42.24	neutral	Neutral	-0.9	Neutral	0.399	benign	0
MT-CO3	E	K	180	transmembrane	neutral	99.83	6.87	0.02	99.83	damaging	Deleterious	-3.86	Deleterious	0.843	probably damaging	0.99
MT-ND2	I	L	285	transmembrane	neutral	1.24	33.81	12.85	39.68	neutral	Neutral	0.84	Neutral	0.398	benign	0
MT-CO3	V	A	208	transmembrane	neutral	99.65	6.78	0.04	99.65	damaging	Deleterious	-3.8	Neutral	0.67	probably damaging	0.988
MT-ND6	L	M	44	transmembrane	neutral	20.22	16.07	6.57	46.07	neutral	Neutral	-0.3	Neutral	0.562	probably damaging	0.999
MT-CO3	M	V	10	matrix	neutral	68.34	11.31	0.75	117.67	damaging	Neutral	-1.95	Neutral	0.746	possibly damaging	0.61
MT-ND3	M	V	89	transmembrane	neutral	6.7	8.79	2.87	38.2	neutral	Neutral	-0.19	Neutral	0.313	benign	0.003
MT-CYB	A	V	191	transmembrane	neutral	59.42	8.93	2.95	90.13	neutral	Deleterious	-2.91	Neutral	0.569	possibly damaging	0.724
MT-ATP6	L	S	30	matrix	neutral	64.26	8.65	0.24	90.11	damaging	Deleterious	-5.13	Neutral	0.663	probably damaging	0.999
MT-ND6	V	A	34	transmembrane	neutral	38.69	6.78	2.32	78.44	neutral	Deleterious	-3.48	Neutral	0.505	benign	0.29
MT-ATP6	A	V	110	transmembrane	neutral	13.32	8.93	2.64	77.45	neutral	Neutral	-1.15	Neutral	0.584	benign	0.404
MT-CYB	A	T	330	transmembrane	neutral	63.21	12.59	7.82	111.96	neutral	Neutral	-1.47	Neutral	0.227	benign	0.011
MT-ND6	V	I	34	transmembrane	neutral	38.69	31.23	10.06	78.44	neutral	Neutral	-0.56	Neutral	0.56	benign	0.001
MT-ATP6	T	M	112	transmembrane	neutral	60.28	8.67	1.02	127.68	damaging	Deleterious	-5.24	Neutral	0.485	possibly damaging	0.726
MT-ATP6	K	E	55	transmembrane	neutral	48.69	2.66	2.46	113.83	damaging	Deleterious	-2.9	Neutral	0.51	probably damaging	0.994
MT-ATP6	A	T	157	transmembrane	neutral	30.78	12.59	2.94	94.45	damaging	Deleterious	-2.93	Deleterious	0.82	probably damaging	0.999
MT-ND2	L	M	160	transmembrane	neutral	39.74	16.07	11.29	50.46	neutral	Neutral	-1.2	Neutral	0.554	possibly damaging	0.888
MT-ND5	Q	R	274	transmembrane	neutral	14.17	17.22	0.29	53.35	neutral	Neutral	-2.17	Deleterious	0.774	probably damaging	0.985
MT-CYB	H	Q	16	matrix	neutral	8.58	12.85	0.68	51.47	neutral	Neutral	-1.04	Neutral	0.391	benign	0.32
MT-ND5	A	V	171	transmembrane	neutral	72.63	8.93	0.16	164.29	damaging	Deleterious	-3.95	Neutral	0.738	probably damaging	0.999
MT-ND1	F	C	259	transmembrane	neutral	33.92	1.08	0.1	71.85	damaging	Neutral	-2.23	Neutral	0.54	probably damaging	0.998
MT-CO1	F	L	430	transmembrane	neutral	97.68	31.88	0.1	126.79	damaging	Neutral	-2.33	Neutral	0.739	probably damaging	0.998
MT-CO3	Y	C	55	transmembrane	neutral	47.7	2.97	1.33	67.03	neutral	Deleterious	-3.98	Neutral	0.729	possibly damaging	0.945
MT-CYB	Y	F	345	transmembrane	neutral	7.76	27.27	0.58	58.11	damaging	Neutral	-1.45	Neutral	0.377	possibly damaging	0.846
MT-ND2	F	V	216	transmembrane	neutral	74.46	6.98	3.2	149.27	damaging	Deleterious	-6.51	Neutral	0.724	probably damaging	0.978
MT-CYB	A	V	302	transmembrane	neutral	10.53	8.93	2.85	61.44	neutral	Neutral	0.77	Neutral	0.668	benign	0.003
MT-CYB	V	I	161	intermembrane	neutral	94.07	32.31	0.56	137.21	damaging	Neutral	-0.82	Neutral	0.655	possibly damaging	0.494
MT-CO3	F	Y	93	transmembrane	neutral	96.29	15.52	0.04	121.9	damaging	Deleterious	-2.67	Neutral	0.641	possibly damaging	0.765
MT-ND4	N	K	424	matrix	neutral	10.94	11.43	7.72	58.16	neutral	Neutral	-0.95	Neutral	0.325	benign	0
MT-ND4	V	A	6	intermembrane	neutral	6.5	8.23	0.91	21.74	neutral	Neutral	-2.36	Neutral	0.575	benign	0
MT-CYB	Y	H	325	transmembrane	neutral	3.17	9.42	0	6.44	neutral	Neutral	-2.49	Neutral	0.564	benign	0.017
MT-CO2	Q	R	59	matrix	neutral	87.58	15.37	0.35	126.74	damaging	Deleterious	-3.77	Deleterious	0.815	possibly damaging	0.896
MT-ND5	T	A	480	intermembrane	neutral	4.01	12.15	0.17	60.83	damaging	Neutral	-0.33	Neutral	0.413	benign	0.343
MT-CYB	Y	H	75	intermembrane	neutral	76.36	7.47	1.56	93.73	damaging	Deleterious	-3.45	Deleterious	0.75	probably damaging	0.999
MT-ND2	F	L	317	transmembrane	neutral	16.28	31.88	19.76	74.37	neutral	Deleterious	-4.04	Neutral	0.612	benign	0
MT-CO2	L	V	179	intermembrane	neutral	95.53	11	0.77	106.16	damaging	Deleterious	-2.91	Deleterious	0.849	probably damaging	0.993
MT-ATP8	C	W	59	matrix	neutral	0.75	3.52	0	0.75	neutral	Neutral	1.76	Neutral	0.642	benign	0.033
MT-CYB	P	S	186	transmembrane	neutral	98.58	16.15	0.14	127.13	damaging	Deleterious	-6.61	Neutral	0.741	probably damaging	1
MT-ND2	L	M	71	transmembrane	neutral	74.27	16.07	15.72	112.72	neutral	Neutral	1.99	Neutral	0.707	benign	0.272
MT-ND4	I	T	423	matrix	neutral	48.9	12.05	5.04	62.98	neutral	Neutral	-1.68	Neutral	0.658	benign	0
MT-ND2	T	A	53	transmembrane	neutral	26.88	14.8	3.8	70.17	neutral	Deleterious	-2.72	Neutral	0.574	benign	0.216
MT-ND1	L	M	7	transmembrane	neutral	80.93	16.07	1.49	86.32	damaging	Neutral	-1.33	Neutral	0.62	benign	0.405
MT-ND6	S	P	132	intermembrane	neutral	12.56	2.01	1.22	51.19	neutral	Neutral	-1.86	Neutral	0.372	benign	0
MT-CO1	I	V	419	transmembrane	neutral	34.23	23.86	35.78	56.65	neutral	Neutral	-0.22	Neutral	0.26	benign	0
MT-CO1	I	V	254	transmembrane	neutral	91.45	23.86	7.97	92.14	neutral	Neutral	-0.44	Neutral	0.558	benign	0.001
MT-ATP6	Y	N	221	transmembrane	neutral	97.3	7.03	0	120.36	damaging	Deleterious	-7.94	Neutral	0.709	probably damaging	0.999
MT-CYB	I	M	349	transmembrane	neutral	52.93	8.86	5.75	75.99	neutral	Neutral	-0.94	Neutral	0.354	benign	0.065
MT-CO3	Y	H	181	transmembrane	neutral	98.22	9.42	0.04	122.17	damaging	Deleterious	-4.82	Deleterious	0.803	probably damaging	1
MT-ND4L	A	T	71	transmembrane	neutral	69.66	12.59	1.61	147.32	damaging	Deleterious	-2.98	Neutral	0.55	benign	0.03
MT-ND6	F	S	16	transmembrane	neutral	17.85	4.22	2.59	63.73	neutral	Deleterious	-7.03	Deleterious	0.787	probably damaging	1
MT-ND6	S	F	20	transmembrane	neutral	17.95	5.63	1.22	68.85	neutral	Deleterious	-5.74	Neutral	0.637	probably damaging	0.999
MT-CYB	A	P	380	matrix	neutral	10.67	3.49	0.76	10.67	neutral	Neutral	-0.3	Neutral	0.29	benign	0.167
MT-ND6	S	T	132	intermembrane	neutral	12.56	16.21	1.53	51.19	neutral	Neutral	-0.22	Neutral	0.369	benign	0.006
MT-CO3	Y	C	172	transmembrane	neutral	90.32	2.97	0.35	121.88	damaging	Deleterious	-8.29	Neutral	0.611	probably damaging	1
MT-ATP6	G	S	111	transmembrane	neutral	19.94	23.65	19.15	68.68	neutral	Neutral	-2.1	Neutral	0.61	benign	0.185
MT-ND5	S	C	308	transmembrane	neutral	98.29	2.73	0	109.83	damaging	Deleterious	-4.51	Deleterious	0.756	probably damaging	1
MT-ND6	L	P	44	transmembrane	neutral	20.22	1.59	0.02	46.07	neutral	Deleterious	-5.18	Neutral	0.663	probably damaging	1
MT-ND5	L	I	428	transmembrane	neutral	9.17	24.58	3.53	46.68	neutral	Neutral	-0.06	Neutral	0.533	probably damaging	0.996
MT-ND1	I	V	72	matrix	neutral	27.11	18.44	3.08	73.83	neutral	Neutral	-0.65	Neutral	0.594	benign	0.001
MT-CO3	I	L	256	intermembrane	neutral	87.59	25.85	0.97	112.26	damaging	Neutral	-1.7	Neutral	0.649	benign	0.002
MT-ND5	T	I	127	transmembrane	neutral	16.83	12.57	0.17	63.25	damaging	Deleterious	-5.62	Neutral	0.552	probably damaging	0.999
MT-ND2	S	P	11	transmembrane	neutral	24.76	1.67	0.35	55.8	neutral	Neutral	-1.65	Neutral	0.483	benign	0.003
MT-CYB	A	T	29	matrix	neutral	28.53	14.99	9.18	62.72	neutral	Neutral	-0.89	Neutral	0.391	benign	0
MT-ATP6	G	A	65	transmembrane	neutral	84.79	34.56	2.62	106.15	damaging	Deleterious	-5.29	Neutral	0.731	probably damaging	1
MT-ND1	I	N	10	transmembrane	neutral	63.06	0.47	0.04	95.5	damaging	Deleterious	-5.51	Neutral	0.579	possibly damaging	0.777
MT-ND1	L	F	89	intermembrane	neutral	36.9	18.59	6.1	63.75	neutral	Deleterious	-2.87	Neutral	0.625	probably damaging	0.984
MT-CO1	N	T	46	intermembrane	neutral	3.33	11.06	19.65	25.63	neutral	Neutral	0.47	Neutral	0.382	benign	0
MT-ND2	Q	K	92	matrix	neutral	4.5	7.37	0.76	25.58	neutral	Neutral	-1.27	Neutral	0.743	benign	0.057
MT-ATP8	T	I	14	transmembrane	neutral	4.48	12.57	19.09	35.63	neutral	Neutral	0.79	Neutral	0.413	benign	0.077
MT-ATP8	N	S	48	matrix	neutral	20.29	17.36	5.48	66.37	neutral	Neutral	-1.69	Neutral	0.251	benign	0.007
MT-CO1	L	V	199	transmembrane	neutral	97.93	11.58	0.46	102.59	damaging	Neutral	-2.43	Neutral	0.656	probably damaging	0.993
MT-CO3	T	A	41	transmembrane	neutral	34.52	14.8	2.03	95.89	damaging	Neutral	-1.23	Neutral	0.382	benign	0
MT-ND5	L	Q	105	transmembrane	neutral	13.92	0.73	0.87	61.95	neutral	Deleterious	-3.72	Neutral	0.585	probably damaging	1
MT-ATP6	T	K	135	matrix	neutral	38.74	2.5	1.5	74.85	neutral	Deleterious	-3.99	Neutral	0.526	probably damaging	0.997
MT-ND2	M	V	343	matrix	neutral	12.65	11.31	4.79	37	neutral	Neutral	-1.97	Neutral	0.506	benign	0.317
MT-CO1	V	A	128	intermembrane	neutral	92.09	8.23	0.04	131.63	damaging	Deleterious	-3.25	Neutral	0.717	possibly damaging	0.674
MT-CYB	A	V	29	matrix	neutral	28.53	5.33	18.58	62.72	neutral	Neutral	-0.9	Neutral	0.452	benign	0.004
MT-ND2	I	V	202	transmembrane	neutral	14.54	23.86	3.69	37.18	neutral	Neutral	-0.46	Neutral	0.317	benign	0.045
MT-ND1	Y	H	30	matrix	neutral	89.06	14.29	0.43	124.14	damaging	Deleterious	-4.4	Deleterious	0.783	benign	0.021
MT-CYB	G	E	339	transmembrane	neutral	98.1	0.33	0	113.18	damaging	Deleterious	-4.8	Deleterious	0.87	probably damaging	1
MT-CYB	I	V	78	transmembrane	neutral	13.51	23.86	4.05	39.64	neutral	Neutral	-0.74	Neutral	0.175	benign	0
MT-CO2	I	T	16	transmembrane	neutral	32.84	9.22	2.24	85.89	damaging	Deleterious	-4.41	Neutral	0.677	possibly damaging	0.594
MT-ND5	F	I	478	intermembrane	neutral	0.1	7.09	0.54	17.93	neutral	Neutral	0.5	Neutral	0.494	benign	0.003
MT-ND1	Y	C	258	transmembrane	neutral	1.1	2.97	1.8	38.3	neutral	Neutral	-0.4	Neutral	0.433	benign	0
MT-ND1	A	T	216	matrix	neutral	63.08	14.99	0.41	127.17	damaging	Deleterious	-3.65	Neutral	0.648	possibly damaging	0.879
MT-ATP6	N	S	225	matrix	neutral	76.16	17.36	3.07	144.01	damaging	Deleterious	-4.19	Neutral	0.489	probably damaging	0.987
MT-CYB	T	P	46	transmembrane	neutral	1.74	1.64	0	13.48	neutral	Neutral	-1.88	Neutral	0.488	possibly damaging	0.563
MT-CYB	Y	C	109	matrix	neutral	45.07	0.41	0.02	94.7	damaging	Deleterious	-5.74	Neutral	0.515	benign	0.007
MT-CYB	D	N	20	matrix	neutral	90.32	19.29	2.21	129.29	damaging	Deleterious	-3.21	Neutral	0.716	probably damaging	0.997
MT-ATP6	R	Q	41	matrix	neutral	86.34	5.72	0.89	118.05	damaging	Deleterious	-3.62	Deleterious	0.759	probably damaging	0.995
MT-ND5	L	P	210	transmembrane	neutral	6.57	1.59	1.36	45.46	neutral	Neutral	-2.08	Neutral	0.604	probably damaging	0.97
MT-ATP6	E	K	3	intermembrane	neutral	13.75	5.75	0.1	93.72	damaging	Neutral	-1.47	Neutral	0.332	probably damaging	0.987
MT-CO2	F	I	225	intermembrane	neutral	2.36	7.09	0.56	57.37	neutral	Neutral	0.35	Neutral	0.198	benign	0.195
MT-CO1	E	K	487	matrix	neutral	0.27	6.7	0.23	86.64	damaging	Neutral	-0.05	Neutral	0.329	benign	0
MT-CO3	V	A	254	transmembrane	neutral	47.53	6.78	0.6	72.58	damaging	Deleterious	-2.9	Neutral	0.447	benign	0.071
MT-CO1	D	N	144	transmembrane	neutral	99.4	15.45	0.12	99.4	damaging	Deleterious	-4.2	Deleterious	0.817	probably damaging	0.999
MT-ATP6	A	T	80	intermembrane	neutral	4.65	12.81	1.5	87.88	damaging	Neutral	-1.22	Neutral	0.608	benign	0.001
MT-ND4	A	V	404	transmembrane	neutral	84.68	8.93	1.26	107.66	damaging	Deleterious	-3.3	Neutral	0.649	benign	0.239
MT-CO3	M	V	152	transmembrane	neutral	73.58	8.79	1.45	110.77	damaging	Deleterious	-2.65	Neutral	0.716	benign	0.335
MT-ND6	V	A	162	matrix	neutral	13.85	9.15	1.29	54.22	neutral	Deleterious	-2.95	Neutral	0.618	possibly damaging	0.633
MT-CO3	I	L	84	transmembrane	neutral	79.86	33.81	3.44	105.42	damaging	Neutral	-1.4	Neutral	0.482	benign	0
MT-ATP8	L	P	18	transmembrane	neutral	47.47	1.59	1.11	66.11	neutral	Deleterious	-3.76	Neutral	0.733	probably damaging	0.994
MT-CO1	W	R	450	transmembrane	neutral	98.28	0.57	0	100.73	damaging	Deleterious	-4.84	Deleterious	0.894	probably damaging	1
MT-ND5	N	S	349	transmembrane	neutral	22.33	21.27	54.45	44.49	neutral	Neutral	-1.13	Neutral	0.645	probably damaging	0.996
MT-ND5	G	A	541	matrix	neutral	3.16	10.12	2.44	35.18	neutral	Neutral	-0.22	Neutral	0.434	possibly damaging	0.606
MT-CO1	D	G	51	intermembrane	neutral	92.86	2.7	2.71	139.58	damaging	Deleterious	-4.25	Neutral	0.739	probably damaging	0.999
MT-ND5	A	T	69	intermembrane	neutral	1.24	12.81	3.33	45.56	neutral	Neutral	0.1	Neutral	0.432	benign	0.002
MT-CYB	T	A	112	transmembrane	neutral	83.94	14.8	2.67	117.83	damaging	Deleterious	-4.36	Neutral	0.682	probably damaging	0.993
MT-ATP6	L	R	149	matrix	neutral	65.42	0.98	0	161.56	damaging	Deleterious	-5.48	Neutral	0.744	probably damaging	0.999
MT-CYB	T	M	158	intermembrane	neutral	27.35	9.02	0.7	97.48	damaging	Neutral	-2.09	Neutral	0.42	probably damaging	1
MT-ATP6	N	D	2	intermembrane	neutral	45.58	18.58	4.3	99.01	neutral	Deleterious	-3.06	Neutral	0.349	probably damaging	0.987
MT-ATP8	M	L	42	matrix	neutral	3.32	24.96	4.73	53.56	neutral	Neutral	-0.46	Neutral	0.359	benign	0.163
MT-CO1	I	L	53	transmembrane	neutral	79.4	33.81	11.31	107.04	neutral	Neutral	-0.61	Neutral	0.626	benign	0.001
MT-ND5	F	L	495	transmembrane	neutral	6.15	31.88	19.71	11.91	neutral	Neutral	1.89	Neutral	0.424	benign	0.001
MT-ND2	A	P	164	transmembrane	neutral	2.15	2.1	0.04	22.49	neutral	Neutral	-2.23	Neutral	0.697	possibly damaging	0.934
MT-ND1	F	C	293	transmembrane	neutral	78.34	1.08	0.04	111.84	damaging	Deleterious	-6.96	Deleterious	0.778	probably damaging	1
MT-ND4	G	S	137	matrix	neutral	97.83	14.54	1.69	112.32	damaging	Deleterious	-4.64	Deleterious	0.855	probably damaging	1
MT-ND4	C	Y	52	intermembrane	neutral	2.77	6.25	5.41	49.11	neutral	Neutral	1.44	Neutral	0.462	benign	0
MT-ATP6	T	P	112	transmembrane	neutral	60.28	1.64	0.08	127.68	damaging	Deleterious	-5.25	Neutral	0.573	possibly damaging	0.567
MT-ND5	T	A	469	intermembrane	neutral	40.47	12.15	1.28	72.88	damaging	Neutral	-0.96	Neutral	0.565	possibly damaging	0.798
MT-ND1	I	V	309	transmembrane	neutral	57.06	23.86	11.5	76.6	neutral	Neutral	-0.46	Neutral	0.427	benign	0
MT-CO2	A	T	4	intermembrane	neutral	2.07	12.81	0.25	74.52	damaging	Neutral	-0.1	Neutral	0.636	benign	0
MT-ND5	L	I	210	transmembrane	neutral	6.57	24.58	4.4	45.46	neutral	Neutral	0.01	Neutral	0.349	possibly damaging	0.482
MT-ATP6	T	A	112	transmembrane	neutral	60.28	14.8	6.76	127.68	neutral	Deleterious	-3.97	Neutral	0.369	benign	0
MT-CYB	L	P	328	transmembrane	neutral	71.95	1.59	0.02	109.04	damaging	Deleterious	-3.89	Deleterious	0.757	probably damaging	1
MT-CO2	V	I	90	intermembrane	neutral	17.56	32.31	62.77	47.41	neutral	Neutral	0.53	Neutral	0.249	benign	0
MT-ND5	F	S	44	transmembrane	neutral	75.44	4.22	2.75	101.55	damaging	Deleterious	-7.22	Neutral	0.681	probably damaging	0.994
MT-ND4L	C	W	69	transmembrane	neutral	85.76	0.87	0.25	155.82	damaging	Deleterious	-10.01	Neutral	0.608	benign	0.017
MT-CO3	G	E	205	transmembrane	neutral	98.3	0.33	0	122.53	damaging	Deleterious	-7.54	Deleterious	0.864	probably damaging	1
MT-ND2	L	I	329	transmembrane	neutral	29.34	24.58	5.12	60.78	neutral	Neutral	-1.47	Neutral	0.569	possibly damaging	0.955
MT-CO1	G	E	391	transmembrane	neutral	40.11	0.33	0.02	80.28	damaging	Neutral	-1.43	Neutral	0.738	probably damaging	1
MT-ATP8	L	P	4	intermembrane	neutral	78.88	3.79	0	148.73	damaging	Deleterious	-6.97	Deleterious	0.763	probably damaging	0.994
MT-ND5	F	L	80	intermembrane	neutral	53.4	25.97	30.78	64.41	neutral	Deleterious	-4.23	Neutral	0.726	probably damaging	0.993
MT-ATP6	G	A	167	transmembrane	neutral	99.51	34.56	0.06	99.51	damaging	Deleterious	-5.34	Deleterious	0.885	probably damaging	1
MT-ATP6	W	S	48	matrix	neutral	59.15	3.53	3.61	131.03	damaging	Deleterious	-11.64	Deleterious	0.771	probably damaging	0.999
MT-ND2	G	S	259	transmembrane	neutral	93.91	23.65	1.01	138.87	damaging	Deleterious	-5.75	Deleterious	0.866	probably damaging	1
MT-ND4	L	F	445	transmembrane	neutral	32.8	15.96	4.35	75.99	neutral	Neutral	-2.42	Neutral	0.454	probably damaging	0.998
MT-ATP6	R	C	118	transmembrane	neutral	60.04	1	0.47	133.33	damaging	Deleterious	-7.1	Deleterious	0.856	probably damaging	1
MT-ND5	S	F	515	transmembrane	neutral	3.7	5.63	1.47	46.4	neutral	Neutral	-0.23	Neutral	0.404	possibly damaging	0.934
MT-ND2	N	D	274	matrix	neutral	26.35	5.75	20.96	44.72	neutral	Neutral	-1.75	Neutral	0.544	benign	0.003
MT-ND1	N	S	93	intermembrane	neutral	4.86	19.51	4.36	48.27	neutral	Neutral	-0.28	Neutral	0.443	benign	0.002
MT-ATP8	N	S	32	matrix	neutral	8.29	17.36	5.48	33.1	neutral	Neutral	-1.61	Neutral	0.309	possibly damaging	0.955
MT-ND6	S	L	132	intermembrane	neutral	12.56	9.25	12.27	51.19	neutral	Neutral	-0.21	Neutral	0.396	benign	0.001
MT-CO1	M	T	484	matrix	neutral	3.96	11.54	10.83	103.96	neutral	Neutral	-0.27	Neutral	0.239	benign	0
MT-CO3	T	A	109	intermembrane	neutral	75.38	12.15	4.62	95.26	neutral	Neutral	-2.37	Neutral	0.536	possibly damaging	0.954
MT-ND2	S	G	166	transmembrane	neutral	10.48	11.9	65.48	82.24	neutral	Neutral	4.57	Neutral	0.704	benign	0.022
MT-CYB	L	F	233	transmembrane	neutral	18.44	15.96	5.47	62.15	neutral	Neutral	-1.23	Neutral	0.265	benign	0.002
MT-ATP6	M	V	154	transmembrane	neutral	9.16	8.79	7.72	74.1	neutral	Neutral	-0.79	Neutral	0.497	benign	0
MT-ND2	S	N	224	intermembrane	neutral	23.54	10.65	2.62	53.27	neutral	Neutral	-0.77	Neutral	0.56	benign	0.004
MT-CO3	V	I	75	transmembrane	neutral	96.48	31.23	0.6	102.86	damaging	Neutral	-0.93	Neutral	0.739	possibly damaging	0.907
MT-ND5	F	Y	389	transmembrane	neutral	94.84	15.52	3.1	113.2	damaging	Deleterious	-2.7	Deleterious	0.79	probably damaging	0.993
MT-CO1	P	L	500	matrix	neutral	90.89	8.63	1.3	120.05	damaging	Neutral	-2.44	Neutral	0.58	probably damaging	1
MT-ND5	A	V	160	matrix	neutral	8.39	5.33	0.08	78.98	damaging	Deleterious	-3.02	Neutral	0.465	probably damaging	0.999
MT-ND4	A	T	131	transmembrane	neutral	0.66	12.59	0.14	29.35	neutral	Neutral	-0.09	Neutral	0.65	benign	0.035
MT-ND5	I	T	46	transmembrane	neutral	30.03	9.22	14.13	42.68	neutral	Neutral	-0.86	Neutral	0.569	possibly damaging	0.795
MT-ND5	C	S	518	transmembrane	neutral	0.02	28.28	2.27	72.72	neutral	Neutral	2.16	Neutral	0.455	benign	0.006
MT-CO1	I	T	412	transmembrane	neutral	63.14	9.22	6.13	82.26	neutral	Neutral	-1.24	Neutral	0.486	benign	0
MT-CO2	I	V	117	intermembrane	neutral	1.57	24.66	0.83	66.1	damaging	Neutral	0.57	Neutral	0.349	benign	0
MT-ND3	S	Y	34	matrix	neutral	10.15	3.05	1.47	60.53	neutral	Neutral	-1.44	Neutral	0.433	possibly damaging	0.47
MT-ND5	D	G	503	transmembrane	neutral	9.25	12.28	1.07	42.42	neutral	Deleterious	-3.76	Neutral	0.347	probably damaging	1
MT-ND5	T	I	2	intermembrane	neutral	2.21	8.99	1.07	34.15	neutral	Neutral	-2.12	Neutral	0.273	unknown	?
MT-CO3	M	T	27	transmembrane	neutral	41.84	9.22	15.04	69.28	neutral	Neutral	-1.7	Neutral	0.67	benign	0
MT-CYB	I	V	79	transmembrane	neutral	67.86	23.86	2.23	90.69	damaging	Neutral	-0.73	Neutral	0.496	benign	0.001
MT-CO2	A	T	77	transmembrane	neutral	93.68	12.59	0.1	140.66	damaging	Deleterious	-3.95	Neutral	0.726	probably damaging	1
MT-ATP6	L	M	217	transmembrane	neutral	97.67	16.07	0.06	119.58	damaging	Neutral	-1.78	Neutral	0.665	probably damaging	0.999
MT-ATP8	C	R	59	matrix	neutral	0.75	0.68	0	0.75	neutral	Neutral	-1.56	Neutral	0.601	benign	0.005
MT-ATP8	V	A	8	transmembrane	neutral	0.64	6.78	0.36	75.37	damaging	Neutral	-0.52	Neutral	0.514	possibly damaging	0.922
MT-ATP8	I	V	58	matrix	neutral	13.99	18.44	0.09	13.99	neutral	Neutral	-0.83	Neutral	0.407	benign	0.326
MT-CYB	S	G	172	intermembrane	neutral	3.55	5.69	2.81	48.09	neutral	Neutral	-1.19	Neutral	0.409	benign	0.173
MT-ND5	A	V	185	transmembrane	neutral	35.49	8.93	3.62	63.27	neutral	Deleterious	-2.82	Neutral	0.734	possibly damaging	0.729
MT-ND2	I	M	339	matrix	neutral	17.82	7.37	11.99	38.29	neutral	Neutral	0.35	Neutral	0.708	possibly damaging	0.935
MT-CO1	G	C	352	transmembrane	neutral	99.88	2.66	0	99.88	damaging	Deleterious	-5.48	Neutral	0.719	probably damaging	1
MT-ATP6	M	L	60	transmembrane	neutral	2.32	36.72	0.39	97.46	damaging	Neutral	-0.56	Neutral	0.481	benign	0
MT-CO1	V	A	70	transmembrane	neutral	97.72	6.78	0.02	129.08	damaging	Deleterious	-2.53	Neutral	0.651	probably damaging	0.998
MT-ATP8	S	F	68	matrix	neutral	2.04	2.93	0.45	2.04	neutral	Neutral	-0.68	Neutral	0.407	probably damaging	0.979
MT-CO3	A	S	239	transmembrane	neutral	87.98	21.06	2.47	124.33	damaging	Neutral	-2.47	Neutral	0.669	benign	0.065
MT-CYB	H	R	16	matrix	neutral	8.58	0.9	0.32	51.47	neutral	Neutral	-1.39	Neutral	0.463	benign	0.001
MT-CO1	P	L	488	matrix	neutral	4.74	8.63	10.98	75.9	neutral	Neutral	0.87	Neutral	0.192	benign	0
MT-ND3	L	Q	16	transmembrane	neutral	26.39	0.73	0	57.22	neutral	Deleterious	-4.65	Neutral	0.631	probably damaging	0.998
MT-ND5	T	S	398	transmembrane	neutral	10.18	16.42	14.27	36.41	neutral	Neutral	-0.17	Neutral	0.607	probably damaging	0.996
MT-ND4L	S	P	29	transmembrane	neutral	13.93	1.67	0.06	79.73	damaging	Deleterious	-4.13	Neutral	0.727	probably damaging	1
MT-ND5	T	A	11	intermembrane	neutral	22.23	12.15	2.42	65.56	neutral	Neutral	-2.31	Neutral	0.286	unknown	?
MT-ND5	I	T	90	transmembrane	neutral	10.43	9.22	31.83	48.64	neutral	Neutral	-2.2	Neutral	0.283	benign	0.006
MT-ND2	A	V	164	transmembrane	neutral	2.15	8.93	38.66	22.49	neutral	Neutral	2.91	Neutral	0.367	benign	0.001
MT-CYB	D	G	171	intermembrane	neutral	82.04	2.7	3.21	128.68	damaging	Deleterious	-5.24	Deleterious	0.781	benign	0
MT-ND4	N	S	425	matrix	neutral	16.97	17.36	27.53	82.51	neutral	Neutral	-0.61	Neutral	0.173	probably damaging	0.987
MT-CYB	A	P	87	transmembrane	neutral	96.69	2.1	0.02	118.42	damaging	Deleterious	-4.28	Neutral	0.508	probably damaging	1
MT-ATP6	S	P	99	transmembrane	neutral	68.22	1.67	0.24	144.76	damaging	Deleterious	-4.37	Neutral	0.697	probably damaging	0.995
MT-CO3	N	T	125	intermembrane	neutral	56.32	11.06	0.04	89.64	damaging	Deleterious	-5.3	Neutral	0.608	benign	0.181
MT-CYB	G	S	231	transmembrane	neutral	90.88	23.65	0.7	141.05	damaging	Deleterious	-4.51	Deleterious	0.778	probably damaging	1
MT-CO3	S	A	184	intermembrane	neutral	5.04	19.22	82.41	33.6	neutral	Neutral	1.42	Neutral	0.503	benign	0
MT-CO1	T	M	301	transmembrane	neutral	95.24	8.67	0	112.51	damaging	Deleterious	-3.89	Deleterious	0.802	probably damaging	1
MT-CO1	K	Q	411	transmembrane	neutral	93.97	11.85	1.3	128.51	damaging	Neutral	-1.78	Deleterious	0.771	probably damaging	0.997
MT-CO1	T	I	146	transmembrane	neutral	52.58	12.57	0.19	73.95	damaging	Neutral	-1.85	Neutral	0.597	benign	0.025
MT-ND2	R	H	176	transmembrane	neutral	82.85	11.74	0.14	152.5	damaging	Deleterious	-4.82	Deleterious	0.909	benign	0.187
MT-ND5	T	M	52	transmembrane	neutral	14.01	8.67	17.08	40.55	neutral	Neutral	2.13	Neutral	0.371	benign	0.286
MT-ATP6	W	R	48	matrix	neutral	59.15	14.99	0.16	131.03	damaging	Deleterious	-11.72	Deleterious	0.76	probably damaging	0.999
MT-ATP8	I	S	23	transmembrane	neutral	40.98	3.63	1.07	53.56	neutral	Deleterious	-4.33	Deleterious	0.776	benign	0.023
MT-ND2	M	V	191	matrix	neutral	10.4	11.31	11.43	33.74	neutral	Neutral	-0.56	Neutral	0.34	benign	0.003
MT-CO1	I	V	15	transmembrane	neutral	98.82	23.86	0.64	101	damaging	Neutral	-0.21	Neutral	0.665	possibly damaging	0.79
MT-ATP6	L	V	30	matrix	neutral	64.26	8.93	2.27	90.11	damaging	Neutral	-2.39	Neutral	0.619	probably damaging	0.994
MT-CYB	L	I	230	transmembrane	neutral	66.04	24.58	6.78	119.33	neutral	Neutral	-1.2	Neutral	0.328	probably damaging	0.99
MT-CYB	G	S	38	transmembrane	neutral	83.98	23.65	2.53	103.94	damaging	Deleterious	-4.12	Neutral	0.735	probably damaging	1
MT-ND2	T	I	156	transmembrane	neutral	23.37	12.57	16.3	33.98	neutral	Neutral	-2.22	Neutral	0.461	benign	0.003
MT-ND2	A	D	55	transmembrane	neutral	80.73	0.12	0.12	127.5	damaging	Deleterious	-5.6	Deleterious	0.788	probably damaging	1
MT-CYB	I	M	184	transmembrane	neutral	25.5	8.86	1.2	63.27	neutral	Neutral	-0.74	Neutral	0.589	benign	0.022
MT-ND5	F	L	592	matrix	neutral	14.11	38.69	40.72	52.75	neutral	Neutral	2.62	Neutral	0.669	benign	0.387
MT-ATP8	K	E	54	matrix	neutral	32.22	8.4	0.28	87.42	damaging	Deleterious	-3.8	Neutral	0.588	possibly damaging	0.955
MT-ND5	M	I	341	transmembrane	neutral	28.22	16.97	3.24	55.01	neutral	Deleterious	-2.56	Neutral	0.575	probably damaging	0.958
MT-ATP6	Y	H	212	transmembrane	neutral	94.72	9.42	0.39	122.28	damaging	Deleterious	-4.46	Neutral	0.69	probably damaging	0.999
MT-ND5	L	H	551	matrix	neutral	3.72	1.78	13.68	103.72	neutral	Neutral	-1.24	Neutral	0.456	probably damaging	1
MT-CYB	Y	F	103	transmembrane	neutral	96.01	27.27	2.65	120.41	damaging	Deleterious	-3.49	Deleterious	0.828	probably damaging	0.998
MT-ND6	L	V	102	transmembrane	neutral	4.21	11.58	1.85	4.21	neutral	Neutral	-0.87	Neutral	0.486	benign	0.091
MT-CO2	A	S	70	transmembrane	neutral	86.81	21.06	1.76	130.19	damaging	Deleterious	-2.89	Neutral	0.667	possibly damaging	0.93
MT-CYB	I	V	45	transmembrane	neutral	89.64	23.86	2.79	91.78	damaging	Neutral	-0.66	Neutral	0.478	benign	0.024
MT-CO3	L	S	137	transmembrane	neutral	99.86	5.1	0	99.86	damaging	Deleterious	-5.85	Deleterious	0.797	probably damaging	1
MT-CO3	I	T	165	transmembrane	neutral	21.72	9.22	0.99	75.83	damaging	Deleterious	-2.89	Neutral	0.497	benign	0.001
MT-ND1	T	I	267	transmembrane	neutral	19.81	12.57	4.22	63.89	neutral	Deleterious	-3.69	Neutral	0.66	benign	0.021
MT-CO2	F	L	36	transmembrane	neutral	2.15	31.88	2.09	45.56	neutral	Neutral	0.85	Neutral	0.602	benign	0.001
MT-ATP8	S	L	60	matrix	neutral	4.86	9.28	10	4.86	neutral	Neutral	-0.88	Neutral	0.344	possibly damaging	0.93
MT-ND3	E	K	105	transmembrane	neutral	99.36	6.87	0.06	99.36	damaging	Deleterious	-3.86	Deleterious	0.843	probably damaging	0.999
MT-CYB	N	K	374	transmembrane	neutral	68.75	7.1	0.78	145.13	damaging	Deleterious	-2.62	Neutral	0.629	probably damaging	0.999
MT-CO1	P	R	95	transmembrane	neutral	99.73	0.3	0	99.73	damaging	Deleterious	-6.81	Deleterious	0.881	probably damaging	1
MT-ND5	L	F	76	intermembrane	neutral	19.79	18.59	3.47	60.84	neutral	Deleterious	-3.4	Neutral	0.548	probably damaging	1
MT-ND3	I	L	96	transmembrane	neutral	29.42	33.81	22.7	59.84	neutral	Neutral	-0.23	Neutral	0.402	benign	0.025
MT-ND5	I	M	19	transmembrane	neutral	27.45	8.86	3.86	44.36	neutral	Neutral	-2	Neutral	0.678	unknown	?
MT-ND1	A	T	64	matrix	neutral	6.12	14.99	7.84	38.99	neutral	Neutral	0.01	Neutral	0.354	benign	0
MT-CO3	W	G	240	transmembrane	neutral	97.47	8.11	0.04	117.38	damaging	Deleterious	-11.21	Deleterious	0.753	probably damaging	0.997
MT-CO1	M	V	92	matrix	neutral	97.95	11.31	0.04	124.6	damaging	Deleterious	-2.86	Neutral	0.733	possibly damaging	0.951
MT-ATP6	M	V	181	intermembrane	neutral	12.83	10.69	1.38	43.22	neutral	Neutral	-0.97	Neutral	0.398	benign	0.003
MT-CO3	A	S	200	transmembrane	neutral	89.68	21.06	2.24	125.99	damaging	Deleterious	-2.53	Neutral	0.673	benign	0.042
MT-CO2	I	L	21	transmembrane	neutral	22.66	33.81	50.88	70.4	neutral	Neutral	0.87	Neutral	0.433	benign	0.024
MT-CYB	R	P	318	matrix	neutral	70.41	0.67	0.02	156.74	damaging	Deleterious	-4.29	Deleterious	0.812	probably damaging	1
MT-CO2	I	V	214	intermembrane	neutral	15.12	24.66	63.66	49.47	neutral	Neutral	0.42	Neutral	0.452	possibly damaging	0.925
MT-ND2	M	V	100	transmembrane	neutral	13.93	8.79	7.82	41.96	neutral	Neutral	-0.18	Neutral	0.379	benign	0
MT-CO3	V	I	208	transmembrane	neutral	99.65	31.23	0.1	99.65	damaging	Neutral	-0.95	Neutral	0.665	possibly damaging	0.848
MT-ND1	V	A	96	intermembrane	neutral	9.53	8.23	14.35	40.32	neutral	Neutral	0.12	Neutral	0.414	benign	0
MT-ND5	S	F	476	intermembrane	neutral	3.39	5.04	0.14	64.58	damaging	Deleterious	-3.6	Neutral	0.542	benign	0.014
MT-ATP8	Q	R	67	matrix	neutral	6.62	15.37	1.11	6.62	neutral	Neutral	-2.22	Neutral	0.308	benign	0
MT-CYB	R	G	5	matrix	neutral	90.68	10.12	0.1	115.45	damaging	Deleterious	-3.51	Neutral	0.66	probably damaging	0.993
MT-ND4	F	L	121	transmembrane	neutral	21.65	31.88	18.93	79.27	neutral	Neutral	2.26	Neutral	0.432	benign	0
MT-ND2	S	F	246	transmembrane	neutral	2.41	5.63	3.34	41.82	neutral	Neutral	-0.04	Neutral	0.402	benign	0.012
MT-CO3	V	A	199	transmembrane	neutral	70.8	6.78	0.21	94.39	damaging	Deleterious	-3.04	Neutral	0.631	benign	0.035
MT-ND4L	V	M	59	transmembrane	neutral	3.89	11	16.8	53.71	neutral	Neutral	0.21	Neutral	0.378	benign	0.002
MT-CO3	A	V	178	transmembrane	neutral	73.66	8.93	1.86	97.95	damaging	Neutral	-2.4	Neutral	0.644	benign	0.018
MT-ND2	T	A	89	matrix	neutral	5.34	10.69	0.99	33.45	neutral	Neutral	-0.54	Neutral	0.459	benign	0
MT-ND1	T	S	73	matrix	neutral	4.3	20.78	0.62	27.47	neutral	Neutral	-0.73	Neutral	0.648	benign	0.047
MT-ATP6	T	A	96	transmembrane	neutral	62.38	14.8	4.81	142.29	damaging	Deleterious	-3.89	Neutral	0.71	probably damaging	0.994
MT-ATP6	I	V	138	matrix	neutral	64.95	18.44	3.59	152.72	damaging	Neutral	-0.84	Neutral	0.615	possibly damaging	0.888
MT-ND6	I	V	43	transmembrane	neutral	9.5	23.86	13.04	43.92	neutral	Neutral	0.39	Neutral	0.456	benign	0.001
MT-ND5	I	L	596	transmembrane	neutral	15.31	33.81	19.93	36.2	neutral	Neutral	0.04	Neutral	0.634	benign	0.387
MT-ATP6	K	Q	51	matrix	neutral	11.49	10.09	11.11	69.77	neutral	Neutral	0.15	Neutral	0.422	benign	0
MT-ND1	T	M	229	transmembrane	neutral	7.94	8.67	4.78	35.75	neutral	Neutral	-1.15	Neutral	0.664	benign	0.001
MT-CO2	E	D	198	intermembrane	neutral	99.69	16.49	0.02	99.69	damaging	Deleterious	-2.88	Deleterious	0.804	probably damaging	0.995
MT-CO1	Q	R	43	intermembrane	neutral	80.66	2.55	0.54	110.4	damaging	Neutral	-1.61	Neutral	0.718	probably damaging	0.98
MT-ATP6	H	Y	90	transmembrane	neutral	13.24	14.79	81.26	73.77	neutral	Neutral	0.24	Neutral	0.608	benign	0.002
MT-ATP8	P	H	36	matrix	neutral	8.66	1.31	1.14	57.58	neutral	Neutral	-0.41	Neutral	0.436	benign	0
MT-ND1	S	L	123	matrix	neutral	96.65	9.28	0.02	111.3	damaging	Deleterious	-5.44	Deleterious	0.836	probably damaging	1
MT-ND5	T	A	211	transmembrane	neutral	1.32	14.8	0.76	18.06	neutral	Neutral	-0.36	Neutral	0.39	benign	0.168
MT-ND2	V	G	8	transmembrane	neutral	7.53	4.07	0.06	61.79	damaging	Deleterious	-4.4	Neutral	0.619	benign	0.113
MT-ND5	Y	C	485	intermembrane	neutral	18.84	0.39	0.04	61.58	damaging	Deleterious	-6.7	Neutral	0.609	probably damaging	1
MT-ND4L	M	I	47	transmembrane	neutral	5.39	16.97	3.42	84.16	neutral	Neutral	0.65	Neutral	0.421	benign	0.001
MT-ND2	A	S	64	transmembrane	neutral	72	21.06	16.61	113.03	neutral	Neutral	-2.02	Neutral	0.656	benign	0.051
MT-ND5	F	Y	138	transmembrane	neutral	62.82	15.52	1.51	115.91	damaging	Deleterious	-2.67	Neutral	0.566	possibly damaging	0.901
MT-CO1	F	S	78	transmembrane	neutral	99.52	4.22	0.04	99.52	damaging	Deleterious	-5.34	Neutral	0.625	probably damaging	1
MT-ND5	N	S	165	transmembrane	neutral	68.41	21.27	2.11	141.16	damaging	Deleterious	-4.93	Neutral	0.376	probably damaging	0.996
MT-CYB	I	V	338	transmembrane	neutral	81.36	23.86	7.7	117.82	neutral	Neutral	-0.44	Neutral	0.499	benign	0.001
MT-CO2	L	F	75	transmembrane	neutral	48.23	15.96	23.84	103.2	neutral	Neutral	-2.05	Neutral	0.643	probably damaging	0.999
MT-ATP6	M	L	115	transmembrane	neutral	4.33	36.72	8.14	65.13	neutral	Neutral	0.07	Neutral	0.468	benign	0.001
MT-ND2	Q	R	316	transmembrane	neutral	12.09	17.22	44.13	79.72	neutral	Deleterious	-2.54	Neutral	0.653	probably damaging	0.998
MT-ND2	V	I	8	transmembrane	neutral	7.53	31.23	38.79	61.79	neutral	Neutral	0.06	Neutral	0.439	benign	0
MT-CO1	S	Y	513	matrix	neutral	11.1	3.05	2.48	68.23	neutral	Neutral	-0.03	Neutral	0.211	benign	0.091
MT-ND1	M	T	91	intermembrane	neutral	34.7	13.9	0.83	73.93	damaging	Deleterious	-4.1	Neutral	0.555	possibly damaging	0.67
MT-ATP6	L	P	190	transmembrane	neutral	29.87	1.59	1.16	59.14	neutral	Neutral	-1.63	Deleterious	0.789	benign	0.002
MT-ND5	S	G	209	transmembrane	neutral	10.1	11.9	1.03	68.39	damaging	Neutral	-2.09	Neutral	0.46	benign	0.092
MT-ND6	F	L	118	intermembrane	neutral	48.97	25.97	12.63	75	neutral	Deleterious	-3.86	Neutral	0.676	benign	0.003
MT-ATP8	M	T	44	matrix	neutral	4.01	11.54	17.01	30.24	neutral	Neutral	0.24	Neutral	0.353	possibly damaging	0.711
MT-CYB	L	M	149	intermembrane	neutral	94.79	13.2	1.62	125.23	damaging	Neutral	-1.43	Neutral	0.612	probably damaging	1
MT-ND1	A	T	4	transmembrane	neutral	2.9	12.59	3.45	17.18	neutral	Neutral	0.05	Neutral	0.463	benign	0
MT-ND5	S	R	423	transmembrane	neutral	85.71	0.47	0	98.48	damaging	Deleterious	-4.49	Deleterious	0.838	probably damaging	0.999
MT-ND2	T	I	122	transmembrane	neutral	6.19	12.57	15.45	70.51	neutral	Neutral	1.58	Neutral	0.54	benign	0.114
MT-CO3	A	T	239	transmembrane	neutral	87.98	12.59	1.14	124.33	damaging	Deleterious	-3.19	Neutral	0.609	benign	0.009
MT-CO1	F	L	305	transmembrane	neutral	99.9	31.88	0.02	99.9	damaging	Deleterious	-3.96	Neutral	0.715	probably damaging	0.996
MT-ND1	I	T	309	transmembrane	neutral	57.06	9.22	5.48	76.6	neutral	Deleterious	-2.57	Neutral	0.609	benign	0
MT-ND5	Y	H	403	intermembrane	neutral	46.77	7.47	18.51	68.64	neutral	Neutral	-2.37	Neutral	0.651	benign	0.008
MT-ATP6	A	V	180	intermembrane	neutral	19.72	8.71	34.54	66.84	neutral	Neutral	-1	Neutral	0.651	possibly damaging	0.633
MT-ATP6	A	T	105	transmembrane	neutral	80.08	12.59	0.35	131.47	damaging	Deleterious	-3.64	Neutral	0.706	probably damaging	0.999
MT-ATP6	P	L	136	matrix	neutral	47.45	8.63	16.32	99.08	neutral	Deleterious	-5.66	Neutral	0.666	probably damaging	1
MT-ND5	H	D	332	transmembrane	neutral	99.79	3.28	0	99.79	damaging	Deleterious	-8.11	Neutral	0.684	probably damaging	0.994
MT-CO1	Y	H	260	transmembrane	neutral	64.73	9.42	6.94	142.59	neutral	Neutral	0.94	Neutral	0.617	benign	0.017
MT-CYB	N	K	85	transmembrane	neutral	96.03	7.1	0	132.78	damaging	Deleterious	-5.11	Deleterious	0.795	probably damaging	1
MT-ND4L	M	T	47	transmembrane	neutral	5.39	9.22	7.99	84.16	neutral	Neutral	-0.76	Neutral	0.481	benign	0.001
MT-ND5	T	I	577	matrix	neutral	17.95	9.53	5.66	78.75	neutral	Neutral	-1.12	Neutral	0.456	benign	0.002
MT-ND4	N	K	251	intermembrane	neutral	16.33	5.96	3.84	76.49	neutral	Neutral	-2.02	Neutral	0.522	benign	0.055
MT-CO2	V	I	165	intermembrane	neutral	73.12	32.31	19.2	82.78	neutral	Neutral	-0.37	Neutral	0.616	benign	0
MT-ND2	N	Y	289	transmembrane	neutral	16.96	5.26	0.1	77.75	damaging	Deleterious	-7.4	Deleterious	0.793	probably damaging	1
MT-ND1	T	S	240	transmembrane	neutral	15.32	16.42	1.88	29.21	neutral	Neutral	-1.41	Neutral	0.389	benign	0.213
MT-ND4	H	R	30	transmembrane	neutral	35.44	0.66	0.06	77.51	damaging	Deleterious	-3.81	Deleterious	0.797	probably damaging	0.99
MT-CO1	D	Y	51	intermembrane	neutral	92.86	3.37	0.06	139.58	damaging	Deleterious	-5.47	Neutral	0.748	probably damaging	1
MT-ND3	V	A	88	transmembrane	neutral	2.65	6.78	0.85	58.13	neutral	Neutral	-2.05	Neutral	0.409	benign	0
MT-CO1	V	A	465	transmembrane	neutral	77.82	6.78	2.01	96.45	damaging	Neutral	-1	Neutral	0.339	benign	0.098
MT-ND1	T	I	318	intermembrane	neutral	14	8.99	5.19	62.53	neutral	Neutral	-0.13	Neutral	0.319	possibly damaging	0.906
MT-CO3	M	T	44	transmembrane	neutral	7.69	9.22	31.58	38.89	neutral	Neutral	-0.46	Neutral	0.502	benign	0
MT-ATP6	A	T	211	transmembrane	neutral	78.92	12.59	0.49	137.32	damaging	Deleterious	-3.51	Neutral	0.671	probably damaging	0.999
MT-ATP6	V	A	113	transmembrane	neutral	55.11	6.78	0.08	133.14	damaging	Deleterious	-3.43	Neutral	0.667	probably damaging	0.989
MT-CO1	L	I	196	transmembrane	neutral	94.57	24.58	2.09	112.94	damaging	Neutral	-1.51	Neutral	0.641	probably damaging	0.99
MT-ND4	I	V	162	transmembrane	neutral	25.12	23.86	49.21	54.06	neutral	Neutral	0.21	Neutral	0.395	possibly damaging	0.888
MT-ND1	M	T	307	transmembrane	neutral	14.54	9.22	3	42.24	neutral	Neutral	-2.49	Neutral	0.443	benign	0
MT-ND2	M	V	200	transmembrane	neutral	10.75	8.79	1.82	55.51	neutral	Neutral	-1.38	Neutral	0.513	benign	0
MT-ND4	N	S	138	matrix	neutral	56.02	17.36	11.37	117.75	neutral	Deleterious	-3.59	Neutral	0.63	probably damaging	0.994
MT-ATP6	L	P	52	transmembrane	neutral	25.89	1.59	0.32	81.15	damaging	Deleterious	-3.93	Deleterious	0.761	probably damaging	0.961
MT-ND5	I	V	39	matrix	neutral	2.75	18.44	1.2	58.87	neutral	Neutral	0.12	Neutral	0.375	benign	0.001
MT-ND6	M	T	2	intermembrane	neutral	13.31	13.9	32.76	54.81	neutral	Neutral	0.3	Neutral	0.313	benign	0
MT-ATP6	H	R	90	transmembrane	neutral	13.24	0.66	0	73.77	damaging	Deleterious	-5.28	Deleterious	0.819	possibly damaging	0.766
MT-ND5	S	T	38	matrix	neutral	6.09	18.93	42.31	54.01	neutral	Neutral	1.39	Neutral	0.401	benign	0
MT-CYB	T	K	176	transmembrane	neutral	80.97	1.39	3.17	124.81	damaging	Deleterious	-4.58	Neutral	0.678	probably damaging	1
MT-CO1	V	A	485	matrix	neutral	44.52	9.15	2.38	117.93	damaging	Neutral	0.29	Neutral	0.132	benign	0
MT-ND4	L	H	262	transmembrane	neutral	17.38	0.27	0.04	29.84	neutral	Deleterious	-5.07	Neutral	0.534	probably damaging	0.995
MT-ATP6	A	T	177	transmembrane	neutral	62.8	12.59	3.17	140.23	damaging	Deleterious	-2.61	Neutral	0.492	possibly damaging	0.845
MT-CO2	A	T	148	intermembrane	neutral	3.98	12.81	17.08	56.43	neutral	Neutral	0.15	Neutral	0.241	probably damaging	0.999
MT-ND5	I	T	575	matrix	neutral	6.38	12.05	22.14	33.68	neutral	Neutral	1.07	Neutral	0.547	benign	0.01
MT-CYB	G	V	38	transmembrane	neutral	83.98	5.43	0.08	103.94	damaging	Deleterious	-6.21	Deleterious	0.769	probably damaging	1
MT-ATP6	G	A	116	transmembrane	neutral	90.42	34.56	0.81	117.61	damaging	Deleterious	-5.5	Deleterious	0.822	possibly damaging	0.778
MT-ND5	F	I	49	transmembrane	neutral	15.64	12.62	26.38	54.31	neutral	Neutral	3.17	Neutral	0.445	benign	0.003
MT-CO3	V	A	91	transmembrane	neutral	77.17	6.78	8.93	106.36	neutral	Deleterious	-3.41	Neutral	0.541	benign	0
MT-ND1	I	T	187	transmembrane	neutral	58.84	9.22	6.35	98.4	neutral	Deleterious	-3.33	Neutral	0.62	benign	0.002
MT-CO3	F	L	97	transmembrane	neutral	95.9	31.88	1.66	117.56	damaging	Deleterious	-5.31	Neutral	0.615	probably damaging	0.992
MT-ND4L	V	G	59	transmembrane	neutral	3.89	4.07	0.45	53.71	neutral	Deleterious	-4.8	Neutral	0.461	benign	0.219
MT-ND4	H	P	421	matrix	neutral	8.83	3.92	3.43	57.89	neutral	Deleterious	-3.29	Neutral	0.322	probably damaging	0.994
MT-ATP6	A	S	177	transmembrane	neutral	62.8	21.06	3.49	140.23	damaging	Neutral	-2.16	Neutral	0.52	benign	0.128
MT-CO3	A	V	107	transmembrane	neutral	71.86	8.93	7.21	99.42	neutral	Deleterious	-2.8	Deleterious	0.759	probably damaging	0.997
MT-CYB	S	T	344	intermembrane	neutral	0.94	16.21	0.36	12.02	neutral	Neutral	-0.67	Neutral	0.541	possibly damaging	0.516
MT-ND6	G	V	133	intermembrane	neutral	14.84	2.79	0.83	65.5	neutral	Deleterious	-5.85	Neutral	0.714	probably damaging	1
MT-ND4	V	I	402	transmembrane	neutral	1.3	31.23	52.07	54.62	neutral	Neutral	0.74	Neutral	0.369	benign	0
MT-CO1	G	S	392	transmembrane	neutral	72.19	23.65	2.55	101.63	damaging	Neutral	-2.48	Deleterious	0.762	probably damaging	1
MT-ND3	L	M	16	transmembrane	neutral	26.39	16.07	1.96	57.22	neutral	Neutral	-1.14	Neutral	0.591	probably damaging	0.998
MT-CO3	Q	R	4	matrix	neutral	67.88	15.37	0.73	133.85	damaging	Neutral	-2.05	Neutral	0.371	possibly damaging	0.845
MT-ND5	I	T	482	intermembrane	neutral	4.11	6.53	1.09	56.18	neutral	Neutral	-1.88	Neutral	0.737	benign	0.003
MT-CO2	F	Y	225	intermembrane	neutral	2.36	14.92	0.39	57.37	damaging	Neutral	-0.19	Neutral	0.232	possibly damaging	0.703
MT-ATP6	T	A	59	transmembrane	neutral	7.13	14.8	3.09	55.69	neutral	Neutral	-0.94	Neutral	0.14	benign	0.002
MT-CO1	I	T	419	transmembrane	neutral	34.23	9.22	8.66	56.65	neutral	Neutral	-1.62	Neutral	0.363	benign	0
MT-ND2	I	M	346	matrix	neutral	11.24	7.37	6.83	42.42	neutral	Neutral	-0.24	Neutral	0.58	benign	0.036
MT-ATP6	M	I	57	transmembrane	neutral	15.01	16.97	11.96	71.46	neutral	Neutral	-1.08	Neutral	0.56	possibly damaging	0.89
MT-ND2	L	I	80	transmembrane	neutral	19	24.58	7.7	92.71	neutral	Neutral	-0.17	Neutral	0.425	benign	0.047
MT-CYB	H	D	54	intermembrane	neutral	90.04	1.37	0	130.03	damaging	Deleterious	-7.37	Deleterious	0.801	probably damaging	0.995
MT-ND5	P	S	26	transmembrane	neutral	2.81	16.15	1.2	2.81	neutral	Neutral	0.72	Neutral	0.283	possibly damaging	0.69
MT-ATP6	F	L	26	matrix	neutral	25.71	38.69	45.46	69.73	neutral	Neutral	-1.96	Neutral	0.614	benign	0
MT-ND2	A	G	109	transmembrane	neutral	72.7	12.66	0.56	109.36	damaging	Deleterious	-3.02	Deleterious	0.763	probably damaging	0.989
MT-ATP6	M	T	104	transmembrane	neutral	18.23	9.22	0.06	85.78	damaging	Deleterious	-4.28	Neutral	0.708	possibly damaging	0.949
MT-ND1	I	T	213	matrix	neutral	11.77	12.05	7.86	27.58	neutral	Deleterious	-2.94	Deleterious	0.753	benign	0
MT-CO2	L	I	95	intermembrane	neutral	71.71	21.58	14.02	105.43	neutral	Neutral	-1.55	Neutral	0.504	benign	0.014
MT-ND1	L	M	14	transmembrane	neutral	93.13	16.07	3.21	103.59	damaging	Neutral	-1.68	Neutral	0.703	benign	0.067
MT-ATP8	W	R	55	matrix	neutral	88.07	14.99	0.04	102.64	damaging	Deleterious	-12.74	Deleterious	0.77	probably damaging	0.99
MT-ND5	V	I	493	intermembrane	neutral	65.01	32.31	10.29	97.16	neutral	Neutral	-0.37	Neutral	0.454	benign	0.002
MT-CYB	W	R	113	transmembrane	neutral	99.68	0.57	0.06	99.68	damaging	Deleterious	-12.48	Deleterious	0.908	probably damaging	1
MT-ND5	S	T	377	transmembrane	neutral	63.81	15.15	1.26	99.92	damaging	Neutral	-2.38	Neutral	0.659	possibly damaging	0.51
MT-ND1	A	T	147	transmembrane	neutral	37.08	12.59	2.32	84.35	damaging	Neutral	-2.42	Neutral	0.69	benign	0.009
MT-CYB	I	T	42	transmembrane	neutral	49.66	9.22	2.75	55.39	neutral	Deleterious	-2.84	Neutral	0.382	benign	0
MT-ND4L	D	G	88	matrix	neutral	83.9	0.57	0.27	147.65	damaging	Deleterious	-6.72	Neutral	0.743	possibly damaging	0.831
MT-CO1	V	G	58	transmembrane	neutral	94.84	4.07	0.08	109.08	damaging	Deleterious	-4.45	Neutral	0.609	probably damaging	0.995
MT-CO1	F	S	63	transmembrane	neutral	92.01	4.22	0.02	125.45	damaging	Deleterious	-4.48	Neutral	0.62	probably damaging	1
MT-CO1	A	T	24	transmembrane	neutral	76.31	12.59	2.48	101.73	damaging	Neutral	-0.74	Neutral	0.629	benign	0.003
MT-ND5	I	V	347	transmembrane	neutral	96.47	23.86	0.12	107.48	damaging	Neutral	-0.9	Neutral	0.633	possibly damaging	0.925
MT-ATP6	P	S	18	transmembrane	neutral	65.97	16.15	15.15	124.85	neutral	Deleterious	-6.59	Neutral	0.596	probably damaging	0.999
MT-ND2	N	S	49	transmembrane	neutral	24.37	21.27	4.97	97.7	neutral	Deleterious	-2.55	Neutral	0.6	benign	0.051
MT-ND5	L	M	562	matrix	neutral	8.96	12.28	3.57	57.62	neutral	Neutral	-0.25	Deleterious	0.75	benign	0.116
MT-ND2	V	I	115	transmembrane	neutral	17.83	31.23	1.96	75.92	damaging	Neutral	-0.7	Neutral	0.626	benign	0.045
MT-CYB	L	F	82	transmembrane	neutral	47.39	15.96	3.25	58.39	neutral	Deleterious	-2.54	Neutral	0.36	probably damaging	1
MT-ND2	L	F	248	transmembrane	neutral	69.75	15.96	11.57	101.92	neutral	Deleterious	-3.22	Neutral	0.583	probably damaging	0.997
MT-ND4L	S	A	80	transmembrane	neutral	18.67	22.67	53.52	96.04	neutral	Neutral	-0.49	Neutral	0.398	possibly damaging	0.883
MT-ATP6	N	D	39	matrix	neutral	43.57	5.75	1.08	95.99	damaging	Deleterious	-2.68	Neutral	0.577	probably damaging	0.994
MT-CO1	G	E	160	transmembrane	neutral	93.62	0.33	0	104.27	damaging	Deleterious	-6.24	Deleterious	0.797	probably damaging	0.992
MT-ND2	I	V	209	transmembrane	neutral	40.13	23.86	6.52	81.73	neutral	Neutral	-0.89	Neutral	0.442	possibly damaging	0.891
MT-CO2	V	A	210	intermembrane	neutral	85.26	8.23	3.98	107.41	damaging	Deleterious	-2.64	Neutral	0.605	probably damaging	0.997
MT-CO2	R	H	151	intermembrane	neutral	96.09	10.14	0.7	123.79	damaging	Deleterious	-4.91	Deleterious	0.796	probably damaging	1
MT-CO2	D	A	132	intermembrane	neutral	9.22	1.71	0.58	85.59	damaging	Neutral	-1.28	Neutral	0.436	probably damaging	0.999
MT-ND5	I	V	329	transmembrane	neutral	61.99	23.86	0.68	131.1	damaging	Neutral	-0.87	Neutral	0.509	possibly damaging	0.925
MT-ND6	Y	C	59	transmembrane	neutral	78.13	2.97	0.04	143.9	damaging	Deleterious	-8.85	Neutral	0.693	probably damaging	1
MT-ND3	M	T	8	transmembrane	neutral	7.71	9.22	17.97	22.06	neutral	Neutral	-1.71	Neutral	0.45	benign	0
MT-CO3	H	R	149	transmembrane	neutral	93.72	0.66	0.41	114.66	damaging	Deleterious	-7.8	Deleterious	0.753	possibly damaging	0.583
MT-CO3	F	L	92	transmembrane	neutral	69.4	31.88	18.71	85.89	neutral	Neutral	-0.35	Neutral	0.579	probably damaging	0.972
MT-ND5	M	V	1	intermembrane	neutral	68.04	10.69	0.68	81.43	damaging	Deleterious	-2.57	Deleterious	0.936	unknown	?
MT-ND4	S	N	86	transmembrane	neutral	9.82	5.31	15.23	72.37	neutral	Neutral	0.21	Neutral	0.306	benign	0
MT-CYB	Y	H	109	matrix	neutral	45.07	14.29	1.12	94.7	damaging	Deleterious	-3.23	Neutral	0.554	benign	0.002
MT-CYB	I	M	79	transmembrane	neutral	67.86	8.86	5.75	90.69	neutral	Neutral	-1.91	Neutral	0.599	possibly damaging	0.529
MT-CO3	M	T	152	transmembrane	neutral	73.58	9.22	8.12	110.77	neutral	Deleterious	-4.63	Neutral	0.735	possibly damaging	0.659
MT-CYB	L	F	292	transmembrane	neutral	65.66	15.96	0.56	129.65	damaging	Neutral	-2.49	Neutral	0.667	possibly damaging	0.821
MT-CO2	T	S	47	matrix	neutral	38	20.78	28.08	86.21	neutral	Neutral	-2.43	Neutral	0.543	benign	0.117
MT-ATP6	I	L	151	transmembrane	neutral	85.14	33.81	0.49	142.61	damaging	Neutral	-1.8	Neutral	0.566	possibly damaging	0.888
MT-CYB	F	S	276	intermembrane	neutral	95.25	5.41	0.16	125.25	damaging	Deleterious	-5.52	Neutral	0.698	probably damaging	1
MT-CYB	K	E	375	transmembrane	neutral	67.76	2.66	0.56	96.11	damaging	Neutral	-1.49	Neutral	0.347	benign	0.025
MT-ND3	M	T	89	transmembrane	neutral	6.7	9.22	21.67	38.2	neutral	Neutral	0.21	Neutral	0.344	benign	0
MT-CO2	V	A	38	transmembrane	neutral	92.48	6.78	0.04	100.38	damaging	Deleterious	-3.92	Neutral	0.641	possibly damaging	0.783
MT-CYB	D	N	254	intermembrane	neutral	55.89	23.86	0.22	77	damaging	Neutral	-2.42	Neutral	0.596	benign	0.133
MT-CO3	A	P	200	transmembrane	neutral	89.68	2.1	0.02	125.99	damaging	Deleterious	-4.49	Deleterious	0.764	possibly damaging	0.954
MT-CO1	D	G	406	matrix	neutral	6.5	0.57	0	49.62	neutral	Neutral	-0.55	Neutral	0.55	benign	0.054
MT-ATP6	T	A	13	transmembrane	neutral	28.98	14.8	1.62	74.53	damaging	Deleterious	-2.73	Neutral	0.405	probably damaging	0.994
MT-ND6	V	I	41	transmembrane	neutral	4.83	31.23	2.24	31.16	neutral	Neutral	-0.65	Neutral	0.64	benign	0.001
MT-ND2	T	A	328	transmembrane	neutral	17.56	14.8	3.47	47.74	neutral	Neutral	-0.93	Neutral	0.513	benign	0.054
MT-ND4	N	S	47	intermembrane	neutral	5.43	19.51	4.21	76.06	neutral	Neutral	-0.45	Neutral	0.482	benign	0.002
MT-ND4	N	S	424	matrix	neutral	10.94	17.36	3.57	58.16	neutral	Neutral	-0.9	Neutral	0.222	benign	0.003
MT-ND5	T	A	500	transmembrane	neutral	11.05	14.8	1.73	32.8	neutral	Neutral	-0.32	Neutral	0.446	benign	0.01
MT-CO1	I	V	37	transmembrane	neutral	96.69	23.86	0.99	110.25	damaging	Neutral	-0.56	Neutral	0.61	possibly damaging	0.804
MT-CO1	L	M	112	transmembrane	neutral	96.17	16.07	1.3	118.32	damaging	Neutral	-1.51	Neutral	0.641	probably damaging	0.999
MT-ND1	L	P	288	transmembrane	neutral	91.15	1.59	0.08	116.87	damaging	Deleterious	-6.18	Neutral	0.531	probably damaging	1
MT-CO2	D	G	112	intermembrane	neutral	93	2.7	0.19	104.05	damaging	Deleterious	-6.71	Neutral	0.648	probably damaging	1
MT-CYB	D	E	252	intermembrane	neutral	97.03	29.01	1.04	106.51	damaging	Deleterious	-3.1	Neutral	0.556	probably damaging	0.967
MT-ND5	I	V	414	transmembrane	neutral	37.7	23.86	12.06	51.83	neutral	Neutral	-0.49	Neutral	0.355	possibly damaging	0.851
MT-CO2	D	G	158	intermembrane	neutral	99.81	2.7	0.04	99.81	damaging	Deleterious	-6.87	Deleterious	0.86	probably damaging	1
MT-CO3	I	T	188	intermembrane	neutral	92.56	6.53	0.04	103.48	damaging	Deleterious	-4.66	Deleterious	0.796	probably damaging	0.99
MT-CO3	S	P	143	transmembrane	neutral	21.57	1.67	0.15	53.36	neutral	Neutral	-2.4	Deleterious	0.807	benign	0.302
MT-ND3	A	V	4	transmembrane	neutral	2.65	8.93	3.62	22.01	neutral	Neutral	1.5	Neutral	0.258	benign	0
MT-CYB	T	M	360	transmembrane	neutral	15.32	8.67	6.26	37.37	neutral	Neutral	-0.69	Neutral	0.373	possibly damaging	0.712
MT-ND5	A	V	399	transmembrane	neutral	17	8.93	1.18	57.68	neutral	Neutral	-2.01	Neutral	0.626	probably damaging	0.999
MT-ND1	I	M	213	matrix	neutral	11.77	7.37	0	27.58	neutral	Neutral	-1.95	Neutral	0.693	benign	0.344
MT-ND2	L	S	347	matrix	neutral	2.89	8.65	7.08	59.16	neutral	Neutral	0.39	Neutral	0.523	possibly damaging	0.861
MT-ND4	T	A	109	transmembrane	neutral	29.89	14.8	48.24	79.27	neutral	Neutral	-1.32	Neutral	0.482	probably damaging	0.994
MT-CYB	V	L	356	transmembrane	neutral	29.01	20.79	13.95	59.89	neutral	Neutral	-0.52	Neutral	0.5	benign	0
MT-CYB	L	F	332	transmembrane	neutral	24.64	15.96	16.32	89.78	neutral	Neutral	-1.58	Neutral	0.544	probably damaging	1
MT-CO2	G	A	101	intermembrane	neutral	99.34	6.78	0.48	99.34	damaging	Deleterious	-5.96	Deleterious	0.838	probably damaging	1
MT-ND5	T	I	369	transmembrane	neutral	85.95	12.57	2.15	114.63	damaging	Deleterious	-5.39	Neutral	0.734	probably damaging	1
MT-CO1	G	A	224	intermembrane	neutral	97.87	6.78	0.06	120.86	damaging	Deleterious	-5.19	Neutral	0.428	probably damaging	1
MT-ATP6	V	L	113	transmembrane	neutral	55.11	20.79	11.27	133.14	neutral	Neutral	-2.46	Neutral	0.599	probably damaging	0.975
MT-CO2	T	S	167	intermembrane	neutral	7.35	23.21	62.29	23.68	neutral	Neutral	0.88	Neutral	0.526	benign	0
MT-ND4L	A	T	62	transmembrane	neutral	1.6	12.59	2.14	42.42	neutral	Neutral	0.75	Neutral	0.511	benign	0
MT-ND3	E	D	105	transmembrane	neutral	99.36	9.5	0	99.36	damaging	Deleterious	-2.9	Deleterious	0.833	probably damaging	0.999
MT-ND5	P	H	477	intermembrane	neutral	2.38	1.63	0.43	48.96	neutral	Neutral	-0.43	Neutral	0.435	possibly damaging	0.934
MT-ND5	L	F	526	matrix	neutral	65.07	11.8	4.71	87.31	neutral	Deleterious	-3.56	Neutral	0.709	probably damaging	1
MT-ND2	T	S	156	transmembrane	neutral	23.37	16.42	5.84	33.98	neutral	Neutral	-2.05	Neutral	0.555	benign	0.292
MT-ND2	N	S	78	transmembrane	neutral	1.81	21.27	1.09	80.95	damaging	Neutral	0.44	Neutral	0.521	benign	0.193
MT-ND2	N	S	88	matrix	neutral	10.4	17.36	4.54	63.22	neutral	Neutral	-2.23	Neutral	0.292	benign	0.008
MT-ND4	F	L	149	transmembrane	neutral	62.72	31.88	25.97	117.89	neutral	Deleterious	-4.62	Neutral	0.615	benign	0
MT-ND4L	F	C	41	transmembrane	neutral	72.03	1.08	0.02	134.9	damaging	Deleterious	-7.64	Neutral	0.516	probably damaging	0.999
MT-ND4	T	A	63	intermembrane	neutral	38.06	12.15	11.58	84.12	neutral	Neutral	-1.95	Neutral	0.497	probably damaging	0.994
MT-ATP6	T	A	178	intermembrane	neutral	28.87	12.15	23.17	86.39	neutral	Neutral	-1.97	Neutral	0.209	benign	0.008
MT-CYB	L	F	236	transmembrane	neutral	55.67	15.96	7.34	72.35	neutral	Neutral	-2.24	Neutral	0.148	benign	0.006
MT-ND2	I	V	159	transmembrane	neutral	35.51	23.86	11.29	47.49	neutral	Neutral	-0.44	Neutral	0.336	benign	0.011
MT-ND3	S	A	45	matrix	neutral	14.31	12.93	0.62	56.87	neutral	Neutral	-0.84	Neutral	0.376	benign	0.049
MT-CO3	I	T	220	transmembrane	neutral	14.88	9.22	1.02	41.18	neutral	Deleterious	-2.6	Neutral	0.52	benign	0
MT-ATP6	I	V	114	transmembrane	neutral	49.93	23.86	4.71	71.16	neutral	Neutral	-0.39	Neutral	0.266	benign	0
MT-CYB	Q	H	341	intermembrane	neutral	36.89	3.25	1.18	117.56	damaging	Neutral	-2.25	Neutral	0.643	probably damaging	0.998
MT-ND5	Y	C	84	transmembrane	neutral	14.95	2.97	0.45	45.84	neutral	Deleterious	-7.86	Neutral	0.609	probably damaging	1
MT-CO1	I	T	345	transmembrane	neutral	82.81	9.22	0	118.61	damaging	Deleterious	-2.51	Neutral	0.685	probably damaging	0.997
MT-CYB	I	M	372	transmembrane	neutral	18.04	8.86	7.28	61.25	neutral	Neutral	-0.17	Neutral	0.379	benign	0.428
MT-ND2	A	V	265	transmembrane	neutral	1.84	8.93	2.5	28.74	neutral	Neutral	1.63	Neutral	0.255	benign	0.001
MT-CO2	I	V	30	transmembrane	neutral	69.93	23.86	16.5	103.26	neutral	Neutral	-0.19	Neutral	0.438	benign	0.009
MT-CO2	V	M	191	intermembrane	neutral	50.63	9.82	1.35	84.69	damaging	Neutral	-1.27	Neutral	0.443	probably damaging	0.991
MT-ND5	I	V	257	transmembrane	neutral	57.72	23.86	39.66	87.36	neutral	Neutral	0.03	Neutral	0.35	benign	0.001
MT-CYB	T	A	243	transmembrane	neutral	14.09	14.8	44.71	66.49	neutral	Neutral	0.9	Neutral	0.238	benign	0.039
MT-CO3	F	Y	219	transmembrane	neutral	18.61	15.52	1.04	40.13	neutral	Neutral	-1.11	Neutral	0.639	benign	0.036
MT-CO1	Y	N	496	matrix	neutral	5.51	3.72	10.13	57.39	neutral	Neutral	0.14	Neutral	0.347	benign	0
MT-ND2	M	T	100	transmembrane	neutral	13.93	9.22	10.23	41.96	neutral	Neutral	-2.01	Neutral	0.503	benign	0
MT-ND1	A	V	249	intermembrane	neutral	0.64	8.71	0.21	62.62	damaging	Neutral	-0.63	Neutral	0.391	benign	0
MT-ND3	L	F	7	transmembrane	neutral	42.1	15.96	9.31	75.54	neutral	Deleterious	-2.85	Neutral	0.252	probably damaging	0.996
MT-CYB	V	A	353	transmembrane	neutral	21.53	6.78	3.49	59.49	neutral	Neutral	-1.42	Neutral	0.527	benign	0.309
MT-ND5	S	F	410	transmembrane	neutral	3.51	5.63	11.79	32.25	neutral	Neutral	0	Neutral	0.38	probably damaging	0.998
MT-ATP6	G	S	132	matrix	neutral	96.18	14.54	1.34	98.53	damaging	Deleterious	-5.42	Neutral	0.687	probably damaging	1
MT-CO1	I	T	280	transmembrane	neutral	99.71	9.22	0.02	99.71	damaging	Deleterious	-3.63	Neutral	0.69	probably damaging	0.997
MT-ND4	A	S	258	transmembrane	neutral	28.15	21.06	24.62	83.55	neutral	Neutral	-0.89	Neutral	0.658	probably damaging	0.998
MT-ATP6	N	I	39	matrix	neutral	43.57	3.13	0.32	95.99	damaging	Deleterious	-5.9	Neutral	0.66	probably damaging	0.999
MT-ND6	S	C	35	transmembrane	neutral	16.28	2.73	1.43	53.43	neutral	Deleterious	-4.6	Neutral	0.68	probably damaging	1
MT-ND1	L	M	176	intermembrane	neutral	24.12	13.2	2.9	57.32	neutral	Neutral	-0.88	Neutral	0.634	possibly damaging	0.829
MT-ND4	N	S	193	transmembrane	neutral	6.34	21.27	4.95	73.81	neutral	Neutral	-0.57	Neutral	0.388	benign	0.002
MT-CYB	A	V	190	transmembrane	neutral	52.01	8.93	8.86	62.99	neutral	Neutral	-1.17	Neutral	0.612	benign	0.206
MT-ND4	I	T	23	transmembrane	neutral	11.62	9.22	1.07	83.87	damaging	Deleterious	-2.68	Neutral	0.67	probably damaging	0.99
MT-ND2	L	R	157	transmembrane	neutral	45.64	0.3	0.02	80.63	damaging	Deleterious	-3.15	Neutral	0.72	probably damaging	0.986
MT-CO2	P	S	215	intermembrane	neutral	71.15	21.86	15.55	107.61	neutral	Deleterious	-6.35	Neutral	0.587	probably damaging	1
MT-CO3	V	M	61	transmembrane	neutral	32.51	11	0.62	42.02	neutral	Neutral	-2.35	Neutral	0.587	possibly damaging	0.665
MT-CO1	G	S	351	transmembrane	neutral	99.77	23.65	0	99.77	damaging	Deleterious	-3.64	Neutral	0.693	probably damaging	1
MT-ND4	T	I	455	intermembrane	neutral	2.33	8.99	2.46	39.3	neutral	Neutral	1.09	Neutral	0.565	benign	0.385
MT-CO3	T	S	109	intermembrane	neutral	75.38	23.21	8.02	95.26	neutral	Neutral	-1.34	Neutral	0.539	possibly damaging	0.954
MT-ND5	F	S	95	transmembrane	neutral	36.56	4.22	0.21	67.96	damaging	Deleterious	-7.67	Neutral	0.259	possibly damaging	0.944
MT-CO2	I	V	209	intermembrane	neutral	98.24	24.66	1.06	98.8	damaging	Neutral	-0.93	Neutral	0.698	possibly damaging	0.79
MT-ND1	A	T	276	transmembrane	neutral	5.34	12.59	21.72	58.91	neutral	Neutral	-0.08	Neutral	0.668	benign	0
MT-ATP6	I	T	31	matrix	neutral	17.83	12.05	0.77	60.42	neutral	Neutral	-2.08	Neutral	0.641	benign	0.081
MT-ND4	S	L	418	matrix	neutral	4.6	9.28	2.33	72.15	neutral	Neutral	-1.57	Neutral	0.433	benign	0.001
MT-ND6	W	R	82	matrix	neutral	57.14	14.99	0.19	99.23	damaging	Deleterious	-13.79	Neutral	0.691	probably damaging	1
MT-CO1	A	V	116	transmembrane	neutral	10.17	8.93	0.35	36.29	neutral	Neutral	-2.43	Neutral	0.522	benign	0.054
MT-ND1	G	S	29	matrix	neutral	83.56	14.54	11.91	122.67	neutral	Deleterious	-4.92	Deleterious	0.862	probably damaging	1
MT-ND5	T	A	556	matrix	neutral	32.58	10.69	3.62	74.72	neutral	Neutral	-1.46	Neutral	0.459	benign	0.002
MT-ND1	S	A	152	transmembrane	neutral	66.39	22.67	3.1	101.3	damaging	Neutral	-1.69	Neutral	0.704	benign	0.004
MT-ND5	S	A	14	intermembrane	neutral	4.79	19.22	0.56	33.96	neutral	Neutral	0.1	Neutral	0.215	unknown	?
MT-ND1	D	E	283	transmembrane	neutral	98.74	28.08	0.04	100.75	damaging	Deleterious	-3.59	Deleterious	0.86	probably damaging	1
MT-ATP6	I	T	144	matrix	neutral	91.57	12.05	0.08	135.19	damaging	Deleterious	-4.56	Neutral	0.549	probably damaging	0.99
MT-ND6	L	M	60	transmembrane	neutral	77.84	16.07	2.09	122.69	damaging	Neutral	-2	Neutral	0.58	probably damaging	1
MT-CYB	P	L	134	intermembrane	neutral	97.65	6.04	0.02	119.32	damaging	Deleterious	-8.62	Neutral	0.732	probably damaging	1
MT-ND2	N	Y	222	transmembrane	neutral	26.66	5.26	2.12	72.88	neutral	Deleterious	-4.56	Neutral	0.662	possibly damaging	0.881
MT-CYB	I	V	184	transmembrane	neutral	25.5	23.86	3.89	63.27	neutral	Neutral	-0.71	Neutral	0.541	benign	0.021
MT-ND4L	M	L	27	transmembrane	neutral	18.53	36.72	60.52	92.35	neutral	Deleterious	-2.83	Neutral	0.568	benign	0.013
MT-ND4	L	F	94	matrix	neutral	25.63	11.8	6.44	53.92	neutral	Neutral	-1.52	Neutral	0.576	probably damaging	0.999
MT-ATP6	G	S	16	transmembrane	neutral	64	23.65	4.18	131.18	damaging	Deleterious	-4.62	Neutral	0.355	possibly damaging	0.895
MT-ATP6	K	E	120	transmembrane	neutral	18.76	2.66	0.24	71.24	damaging	Neutral	-1.87	Neutral	0.637	probably damaging	0.994
MT-ND5	A	G	415	transmembrane	neutral	68.99	12.66	4.61	118.35	damaging	Deleterious	-3.53	Neutral	0.656	probably damaging	0.997
MT-ND5	M	T	513	transmembrane	neutral	6.01	9.22	3.16	45.71	neutral	Neutral	-1.05	Neutral	0.394	benign	0.002
MT-CO2	F	L	225	intermembrane	neutral	2.36	25.97	28.35	57.37	neutral	Neutral	1.04	Neutral	0.209	benign	0.002
MT-ND5	T	I	21	transmembrane	neutral	25.12	12.57	2.58	82.91	neutral	Neutral	0.38	Neutral	0.448	unknown	?
MT-ATP6	M	T	154	transmembrane	neutral	9.16	9.22	0.1	74.1	damaging	Deleterious	-3.02	Neutral	0.6	benign	0.104
MT-ND4	T	N	124	transmembrane	neutral	7.41	2.23	0	52.12	neutral	Neutral	-2.08	Neutral	0.685	benign	0.431
MT-CO2	P	A	223	intermembrane	neutral	1.47	15.09	0	1.47	neutral	Neutral	1.41	Neutral	0.294	benign	0.001
MT-ND6	I	V	33	transmembrane	neutral	26.83	23.86	51.15	70.24	neutral	Neutral	-0.51	Neutral	0.402	benign	0
MT-ND5	V	L	92	transmembrane	neutral	35.2	20.79	2.27	89.74	damaging	Deleterious	-2.67	Neutral	0.414	benign	0.122
MT-ATP6	I	T	192	transmembrane	neutral	5.38	9.22	61.97	71.94	neutral	Neutral	3.43	Neutral	0.571	benign	0.002
MT-ND4	L	P	177	intermembrane	neutral	42.39	3.79	8.38	81.42	neutral	Deleterious	-4.15	Neutral	0.691	possibly damaging	0.667
MT-CO3	V	I	91	transmembrane	neutral	77.17	31.23	10.4	106.36	neutral	Neutral	-0.54	Neutral	0.249	benign	0
MT-ATP6	T	M	81	intermembrane	neutral	31.8	9.02	5.16	78.19	neutral	Deleterious	-2.61	Neutral	0.704	probably damaging	0.987
MT-ND4	M	L	439	transmembrane	neutral	11.29	36.72	76.55	33.34	neutral	Neutral	0.8	Neutral	0.62	benign	0.406
MT-ND4	R	S	336	transmembrane	neutral	89.25	7.98	0.95	133.29	damaging	Deleterious	-5.66	Deleterious	0.862	probably damaging	0.995
MT-CO1	T	A	146	transmembrane	neutral	52.58	14.8	38.19	73.95	neutral	Neutral	1.34	Neutral	0.474	benign	0.22
MT-CYB	M	T	303	transmembrane	neutral	1.72	9.22	3.79	50.83	neutral	Neutral	-1.43	Neutral	0.691	benign	0
MT-ATP6	A	T	155	transmembrane	neutral	67.29	12.59	22.9	156.67	neutral	Deleterious	-3.22	Neutral	0.497	probably damaging	0.999
MT-ND5	I	V	172	transmembrane	neutral	22.78	23.86	52.9	47.85	neutral	Neutral	-0.52	Neutral	0.559	possibly damaging	0.925
MT-ND2	L	F	203	transmembrane	neutral	57.27	15.96	9.53	91.48	neutral	Deleterious	-2.86	Neutral	0.6	benign	0.012
MT-ND5	I	V	575	matrix	neutral	6.38	18.44	2.64	33.68	neutral	Neutral	0.17	Neutral	0.41	benign	0.01
MT-CO3	G	A	96	transmembrane	neutral	68.13	34.56	5.76	139.62	damaging	Neutral	-0.66	Neutral	0.619	probably damaging	0.998
MT-ATP6	F	S	9	transmembrane	neutral	71.98	4.22	0.12	77.88	damaging	Deleterious	-7	Deleterious	0.79	probably damaging	0.99
MT-ND4	I	T	36	transmembrane	neutral	8.56	9.22	9.97	22.65	neutral	Neutral	-1.29	Neutral	0.558	benign	0.015
MT-CO3	H	R	36	intermembrane	neutral	90.59	1.48	0.73	118.72	damaging	Deleterious	-6.78	Deleterious	0.803	probably damaging	0.977
MT-ND6	V	I	38	transmembrane	neutral	30.96	31.23	5.83	61.34	neutral	Neutral	-0.52	Neutral	0.547	benign	0.051
MT-ND2	M	V	345	matrix	neutral	9.88	11.31	4.52	52.51	neutral	Neutral	-0.23	Neutral	0.506	benign	0.317
MT-ND6	N	S	119	intermembrane	neutral	9	19.51	1.24	9	neutral	Neutral	-1.98	Neutral	0.437	benign	0.013
MT-CO1	S	P	455	transmembrane	neutral	96.6	1.67	0.06	98.35	damaging	Neutral	-1.53	Deleterious	0.753	probably damaging	0.998
MT-ND1	L	H	6	transmembrane	neutral	6.43	0.27	0.04	101.98	damaging	Neutral	-1.25	Neutral	0.602	probably damaging	0.998
MT-CO1	I	V	190	transmembrane	neutral	72.87	23.86	23.01	99.94	neutral	Neutral	-0.65	Neutral	0.689	benign	0.001
MT-ND5	L	Q	555	matrix	neutral	26.58	2.58	31.56	70.14	neutral	Deleterious	-2.99	Neutral	0.552	probably damaging	1
MT-CO1	D	V	445	intermembrane	neutral	97.64	0.85	0.06	128.76	damaging	Deleterious	-3.06	Deleterious	0.781	possibly damaging	0.949
MT-ND5	A	T	206	transmembrane	neutral	1.42	12.59	6.24	46.22	neutral	Neutral	0.82	Neutral	0.375	benign	0
MT-ND3	N	D	10	transmembrane	neutral	13.58	3.33	0.37	78.69	damaging	Deleterious	-3.52	Neutral	0.196	probably damaging	0.966
MT-CO2	Y	H	113	intermembrane	neutral	58.6	7.47	0.19	110.47	damaging	Deleterious	-4.76	Neutral	0.615	benign	0.005
MT-ND2	L	S	160	transmembrane	neutral	39.74	5.1	5.72	50.46	neutral	Deleterious	-4.47	Neutral	0.607	probably damaging	0.998
MT-CO1	L	F	36	transmembrane	neutral	87.43	15.96	0.33	99.05	damaging	Neutral	-2.06	Neutral	0.65	probably damaging	1
MT-CO1	Y	F	510	matrix	neutral	16.84	35.24	47.9	50.54	neutral	Neutral	0.09	Neutral	0.22	benign	0.001
MT-ND1	A	T	135	transmembrane	neutral	83.68	12.59	0.25	115.37	damaging	Deleterious	-3.61	Deleterious	0.774	probably damaging	1
MT-CO2	D	N	57	matrix	neutral	65.25	19.29	4.56	124.88	damaging	Deleterious	-3.56	Neutral	0.499	benign	0.002
MT-ND4	I	V	391	transmembrane	neutral	13.02	23.86	4.89	66.79	neutral	Neutral	-0.44	Neutral	0.553	benign	0.001
MT-CO3	E	G	183	transmembrane	neutral	91.44	11.63	0.12	116.23	damaging	Deleterious	-5.9	Neutral	0.705	probably damaging	0.996
MT-ND4	L	V	325	transmembrane	neutral	7.12	11.58	0.85	60.13	neutral	Neutral	-0.92	Neutral	0.612	probably damaging	0.994
MT-CYB	T	S	61	intermembrane	neutral	44.19	23.21	7.12	83.2	neutral	Neutral	-1.25	Neutral	0.516	benign	0.046
MT-ND2	S	W	301	intermembrane	neutral	17.93	0.39	0.04	50.77	neutral	Deleterious	-5.79	Deleterious	0.86	probably damaging	1
MT-ND5	I	V	177	transmembrane	neutral	43.21	23.86	47.3	75.97	neutral	Neutral	-0.96	Neutral	0.561	possibly damaging	0.925
MT-ATP6	T	A	67	transmembrane	neutral	26.05	14.8	0.85	86.53	damaging	Neutral	-2.14	Neutral	0.559	benign	0.005
MT-CO3	L	F	206	transmembrane	neutral	86.82	15.96	3.87	103.06	damaging	Deleterious	-3.3	Neutral	0.609	benign	0.003
MT-ATP8	L	P	35	matrix	neutral	2.74	2.11	4.09	60.33	neutral	Neutral	-0.94	Neutral	0.497	probably damaging	0.994
MT-CO3	M	T	159	transmembrane	neutral	14.8	9.22	14.28	54.49	neutral	Neutral	1.17	Neutral	0.588	benign	0
MT-ND6	S	A	132	intermembrane	neutral	12.56	19.22	0.44	51.19	neutral	Neutral	-0.33	Neutral	0.371	benign	0.001
MT-ND2	S	T	81	matrix	neutral	18.24	18.93	46.21	57.52	neutral	Neutral	-1.98	Neutral	0.564	probably damaging	0.973
MT-ND5	I	T	169	transmembrane	neutral	7.52	9.22	0.87	61.78	neutral	Deleterious	-2.91	Neutral	0.718	possibly damaging	0.716
MT-CYB	S	A	246	intermembrane	neutral	47.45	19.22	9.74	96.72	neutral	Neutral	-1.41	Neutral	0.354	benign	0
MT-ND6	V	M	121	intermembrane	neutral	8.33	9.82	7.38	67.17	neutral	Neutral	1.04	Neutral	0.442	benign	0.006
MT-CYB	I	T	164	intermembrane	neutral	66	6.53	0.28	109.42	damaging	Deleterious	-2.99	Neutral	0.508	benign	0.08
MT-CO1	V	D	380	transmembrane	neutral	99.57	0.09	0	99.57	damaging	Deleterious	-3.73	Neutral	0.74	probably damaging	1
MT-ND5	F	S	495	transmembrane	neutral	6.15	4.22	0.79	11.91	neutral	Neutral	-1.38	Neutral	0.48	benign	0.001
MT-ND5	R	S	456	transmembrane	neutral	64.37	7.98	2.42	137.14	damaging	Deleterious	-5.39	Deleterious	0.753	probably damaging	0.997
MT-ND5	N	S	205	transmembrane	neutral	13.03	21.27	28.88	67.99	neutral	Neutral	-1.79	Neutral	0.426	benign	0.007
MT-ND5	F	L	141	transmembrane	neutral	73.33	31.88	22.12	145.19	neutral	Deleterious	-5.66	Neutral	0.608	probably damaging	0.993
MT-ND2	N	D	309	intermembrane	neutral	20.32	18.58	0.66	82.74	damaging	Deleterious	-4.64	Neutral	0.611	probably damaging	0.999
MT-ND5	A	T	202	transmembrane	neutral	0.56	12.59	1.82	48.45	neutral	Neutral	-0.1	Neutral	0.552	benign	0.001
MT-ND5	I	M	472	intermembrane	neutral	44.6	15.89	8.43	75.83	neutral	Neutral	-1.6	Neutral	0.527	probably damaging	0.998
MT-ND2	F	S	60	transmembrane	neutral	93.87	4.22	0.02	113.68	damaging	Deleterious	-7.44	Deleterious	0.796	probably damaging	1
MT-ND1	I	M	68	matrix	neutral	7.69	7.37	2.21	53.86	neutral	Neutral	0.71	Neutral	0.571	possibly damaging	0.632
MT-CYB	S	P	60	intermembrane	neutral	33.16	2.01	0.04	91.17	damaging	Deleterious	-2.94	Neutral	0.402	possibly damaging	0.598
MT-ATP6	I	V	164	transmembrane	neutral	22.64	23.86	1.1	97.02	damaging	Neutral	-0.9	Neutral	0.621	possibly damaging	0.888
MT-ND5	K	M	392	transmembrane	neutral	98.86	3.24	0.02	98.86	damaging	Deleterious	-5.4	Deleterious	0.77	probably damaging	1
MT-CO1	A	V	308	transmembrane	neutral	97.49	8.93	1.93	124.44	damaging	Deleterious	-2.63	Neutral	0.738	possibly damaging	0.89
MT-ND5	F	S	304	transmembrane	neutral	62.51	4.22	0.06	127.4	damaging	Deleterious	-7	Neutral	0.558	probably damaging	0.997
MT-ATP8	K	E	45	matrix	neutral	5.51	8.4	1.35	61.43	neutral	Neutral	-0.5	Neutral	0.409	possibly damaging	0.955
MT-ND5	C	R	518	transmembrane	neutral	0.02	0.5	0.85	72.72	damaging	Neutral	2.18	Neutral	0.501	benign	0.003
MT-ND4	L	F	17	transmembrane	neutral	55.79	15.96	7.72	72.45	neutral	Neutral	-1.17	Neutral	0.492	probably damaging	0.999
MT-ND3	M	T	53	transmembrane	neutral	21.38	9.22	0.76	75.6	damaging	Deleterious	-5.47	Neutral	0.615	probably damaging	0.994
MT-CO1	S	W	478	transmembrane	neutral	44.79	1.06	0.66	96.01	damaging	Neutral	-1.5	Neutral	0.334	probably damaging	1
MT-ND6	I	M	166	matrix	neutral	8.63	7.37	0.79	45.59	neutral	Deleterious	-2.7	Neutral	0.566	possibly damaging	0.93
MT-CYB	L	F	43	transmembrane	neutral	14.37	15.96	2.06	57.01	neutral	Neutral	-1.43	Neutral	0.469	possibly damaging	0.953
MT-CYB	L	S	239	transmembrane	neutral	86.13	5.1	0.22	108.56	damaging	Deleterious	-4.63	Neutral	0.528	probably damaging	1
MT-CO1	I	T	53	transmembrane	neutral	79.4	9.22	0.93	107.04	damaging	Neutral	-2.31	Neutral	0.729	benign	0.163
MT-CO1	M	T	417	transmembrane	neutral	95.51	9.22	1.66	129.12	damaging	Deleterious	-2.68	Neutral	0.562	benign	0
MT-CYB	A	T	125	transmembrane	neutral	54.57	12.59	0.4	103.82	damaging	Neutral	-2.25	Neutral	0.586	benign	0.004
MT-ATP6	M	V	171	transmembrane	neutral	18.76	8.79	1.97	67.18	neutral	Neutral	-0.49	Neutral	0.462	possibly damaging	0.778
MT-ATP8	L	F	64	matrix	neutral	12.21	11.8	0.28	12.21	neutral	Deleterious	-2.82	Neutral	0.202	probably damaging	0.988
MT-CO1	I	T	452	transmembrane	neutral	14	9.22	56.43	69.28	neutral	Neutral	-0.78	Neutral	0.482	benign	0.001
MT-ND4	M	L	108	transmembrane	neutral	36.82	36.72	42.13	73.21	neutral	Neutral	-1.53	Neutral	0.519	possibly damaging	0.596
MT-ND1	L	F	265	transmembrane	neutral	57.04	15.96	16.63	72.51	neutral	Deleterious	-2.59	Neutral	0.54	benign	0.009
MT-ND5	I	M	396	transmembrane	neutral	66.76	8.86	1.49	118.87	damaging	Deleterious	-2.7	Neutral	0.651	probably damaging	0.998
MT-CYB	I	T	349	transmembrane	neutral	52.93	9.22	9.06	75.99	neutral	Neutral	-1.33	Neutral	0.387	benign	0
MT-ND4L	V	L	21	transmembrane	neutral	2.74	20.79	17.27	77.82	neutral	Neutral	0.15	Neutral	0.473	benign	0.03
MT-CO2	T	M	187	intermembrane	neutral	19.34	9.02	4.06	57.35	neutral	Neutral	-2.29	Neutral	0.357	benign	0.062
MT-CO2	L	P	123	intermembrane	neutral	6.98	3.79	0	23.31	neutral	Deleterious	-3.91	Neutral	0.369	probably damaging	0.988
MT-ND5	S	A	410	transmembrane	neutral	3.51	22.67	6.09	32.25	neutral	Neutral	0.08	Neutral	0.328	probably damaging	0.966
MT-ND2	M	V	79	transmembrane	neutral	7.3	8.79	0.23	85.35	damaging	Neutral	-2.04	Neutral	0.644	benign	0.011
MT-ND2	S	P	24	matrix	neutral	55.29	5.23	0.95	92.95	damaging	Deleterious	-4.47	Neutral	0.644	probably damaging	1
MT-CO1	F	S	282	transmembrane	neutral	29.1	4.22	0.06	69.7	damaging	Neutral	-1.44	Neutral	0.701	probably damaging	0.994
MT-ND3	F	L	3	transmembrane	neutral	2.89	31.88	25.33	33.46	neutral	Neutral	2.44	Neutral	0.353	possibly damaging	0.942
MT-CO1	I	M	206	transmembrane	neutral	97.62	8.86	0	103.7	damaging	Deleterious	-2.54	Neutral	0.601	probably damaging	0.989
MT-CYB	A	T	229	transmembrane	neutral	4.71	12.59	2.29	33.28	neutral	Neutral	-0.22	Neutral	0.147	benign	0.049
MT-CO3	Y	D	253	transmembrane	neutral	91.65	1.32	0.02	104.01	damaging	Deleterious	-7.42	Deleterious	0.771	probably damaging	1
MT-ATP6	V	A	218	transmembrane	neutral	17.52	6.78	1.75	80.81	damaging	Deleterious	-2.98	Neutral	0.546	probably damaging	0.989
MT-ATP6	V	G	213	transmembrane	neutral	91.7	4.07	0	132.56	damaging	Deleterious	-6.23	Neutral	0.629	probably damaging	0.995
MT-CYB	A	G	59	intermembrane	neutral	1.16	3.81	0.96	46.59	neutral	Neutral	-2.2	Neutral	0.479	probably damaging	0.997
MT-ND4	S	P	418	matrix	neutral	4.6	5.23	33.89	72.15	neutral	Neutral	0.85	Neutral	0.4	benign	0
MT-ND6	G	E	101	transmembrane	neutral	1.8	0.33	0.02	1.8	neutral	Neutral	-0.52	Neutral	0.599	benign	0.002
MT-ND3	I	T	97	transmembrane	neutral	28.68	9.22	0.5	73.24	damaging	Deleterious	-3.63	Neutral	0.484	probably damaging	0.998
MT-CO1	P	S	95	transmembrane	neutral	99.73	16.15	0.02	99.73	damaging	Deleterious	-6.05	Deleterious	0.814	probably damaging	1
MT-CYB	G	E	166	intermembrane	neutral	98.76	11.92	0	115.6	damaging	Deleterious	-6.56	Deleterious	0.933	probably damaging	1
MT-ATP6	T	S	161	transmembrane	neutral	74.54	16.42	3.11	137.06	damaging	Deleterious	-3.59	Neutral	0.628	probably damaging	0.994
MT-ND3	S	P	90	transmembrane	neutral	3.47	1.67	0.21	71.56	damaging	Neutral	-1.56	Neutral	0.464	probably damaging	0.994
MT-CO1	T	A	10	matrix	neutral	95.47	10.69	0.06	140.53	damaging	Neutral	-0.8	Neutral	0.347	probably damaging	0.975
MT-ND4	P	R	74	transmembrane	neutral	71.97	0.3	0	150.56	damaging	Deleterious	-6.95	Deleterious	0.808	probably damaging	1
MT-ND2	L	I	154	transmembrane	neutral	60.63	24.58	15.62	72.03	neutral	Neutral	-0.91	Neutral	0.538	possibly damaging	0.886
MT-ND5	N	D	115	transmembrane	neutral	57.03	3.33	6.03	102.42	neutral	Deleterious	-4	Neutral	0.582	probably damaging	0.996
MT-CO3	H	P	3	matrix	neutral	77.54	3.92	0.12	102.31	damaging	Deleterious	-4.11	Neutral	0.385	possibly damaging	0.945
MT-ND4	A	P	191	transmembrane	neutral	15.73	2.1	1.65	78.81	damaging	Neutral	-1.62	Deleterious	0.808	possibly damaging	0.563
MT-ND5	N	S	65	intermembrane	neutral	37.02	19.51	8.41	89.54	neutral	Deleterious	-4.66	Neutral	0.503	benign	0.029
MT-ND5	T	I	374	transmembrane	neutral	46.44	12.57	14.83	79.5	neutral	Neutral	1.19	Neutral	0.423	benign	0.008
MT-CYB	A	T	122	transmembrane	neutral	7.02	12.59	15.68	64.47	neutral	Neutral	0.05	Neutral	0.441	benign	0
MT-CYB	M	V	376	transmembrane	neutral	18.02	8.79	4.35	57.55	neutral	Neutral	-0.48	Neutral	0.301	possibly damaging	0.836
MT-CO1	P	S	139	intermembrane	neutral	4.45	21.86	15.53	40.02	neutral	Neutral	2.12	Neutral	0.346	possibly damaging	0.514
MT-CYB	I	T	300	transmembrane	neutral	54.81	9.22	0.2	74.83	damaging	Deleterious	-2.74	Neutral	0.622	probably damaging	0.999
MT-CO1	F	L	418	transmembrane	neutral	98.05	31.88	0.25	129.15	damaging	Deleterious	-2.88	Neutral	0.628	probably damaging	0.994
MT-CYB	T	I	219	matrix	neutral	3.83	9.53	0.24	31.24	neutral	Neutral	-2.04	Neutral	0.525	possibly damaging	0.684
MT-ND3	I	V	96	transmembrane	neutral	29.42	23.86	8.69	59.84	neutral	Neutral	-0.16	Neutral	0.433	benign	0.002
MT-CYB	S	P	238	transmembrane	neutral	2.89	1.67	5.59	52.04	neutral	Neutral	-1.07	Neutral	0.356	benign	0.129
MT-CO1	R	Q	302	transmembrane	neutral	98.49	7.43	0	130.35	damaging	Deleterious	-2.63	Deleterious	0.864	possibly damaging	0.947
MT-ND1	L	P	61	matrix	neutral	16.44	2.11	0.99	67.57	neutral	Deleterious	-4.41	Neutral	0.64	probably damaging	0.974
MT-ND3	T	A	11	transmembrane	neutral	16.34	14.8	7.05	39.73	neutral	Neutral	-1.63	Neutral	0.345	probably damaging	0.966
MT-CO2	V	M	7	intermembrane	neutral	0.89	9.82	4.49	7.38	neutral	Neutral	0.82	Neutral	0.68	benign	0.003
MT-ND5	S	P	523	matrix	neutral	64.51	5.23	0.14	106.41	damaging	Deleterious	-4.35	Deleterious	0.823	probably damaging	0.998
MT-CYB	N	D	26	matrix	neutral	91.72	5.75	0	113.57	damaging	Deleterious	-3.17	Deleterious	0.784	probably damaging	0.986
MT-CO1	V	A	155	transmembrane	neutral	53.74	6.78	8.49	65.18	neutral	Neutral	-1.25	Neutral	0.432	benign	0.163
MT-ND6	A	T	4	transmembrane	neutral	1.45	12.59	2.36	26.54	neutral	Neutral	0.04	Neutral	0.263	benign	0.001
MT-ND4	P	S	451	intermembrane	neutral	65.01	21.86	5.12	149.37	damaging	Deleterious	-7.17	Deleterious	0.765	probably damaging	0.998
MT-CYB	A	G	152	intermembrane	neutral	93.2	3.81	0	135.99	damaging	Deleterious	-3.24	Neutral	0.59	probably damaging	0.987
MT-ATP6	F	S	214	transmembrane	neutral	93.1	4.22	0.32	120.71	damaging	Deleterious	-7.04	Neutral	0.736	probably damaging	0.995
MT-ND6	M	V	54	transmembrane	neutral	17.91	8.79	43.31	51.04	neutral	Deleterious	-3.47	Neutral	0.574	benign	0
MT-ATP6	I	T	121	transmembrane	neutral	0.71	9.22	26.52	50.75	neutral	Neutral	2.42	Neutral	0.567	benign	0
MT-CYB	M	L	376	transmembrane	neutral	18.02	36.72	36.07	57.55	neutral	Neutral	-0.11	Neutral	0.317	possibly damaging	0.489
MT-ND2	S	P	52	transmembrane	neutral	24.61	1.67	0.95	80.23	damaging	Deleterious	-3.97	Neutral	0.736	probably damaging	1
MT-CO2	E	K	62	transmembrane	neutral	99.79	6.87	0.04	99.79	damaging	Deleterious	-3.97	Deleterious	0.768	probably damaging	0.997
MT-CO2	V	M	224	intermembrane	neutral	2.11	9.82	0.75	42.84	neutral	Neutral	0.06	Neutral	0.215	probably damaging	0.998
MT-CYB	I	V	306	transmembrane	neutral	21.61	23.86	1.56	47.94	neutral	Neutral	-0.39	Deleterious	0.753	benign	0
MT-CO1	S	N	322	transmembrane	neutral	97.14	5.31	0.37	117.09	damaging	Neutral	-1.95	Neutral	0.718	probably damaging	0.992
MT-ND1	V	I	39	matrix	neutral	30.11	23.01	37.73	93.06	neutral	Neutral	0.19	Neutral	0.413	benign	0
MT-CO2	F	S	36	transmembrane	neutral	2.15	4.22	25.95	45.56	neutral	Neutral	2.01	Neutral	0.627	possibly damaging	0.668
MT-ND6	Y	H	165	matrix	neutral	2.26	14.29	0.52	34.88	neutral	Deleterious	-2.64	Neutral	0.69	benign	0.006
MT-CO3	V	M	136	transmembrane	neutral	64.77	11	0	99.04	damaging	Neutral	-2.35	Neutral	0.696	probably damaging	0.999
MT-ND5	L	I	484	intermembrane	neutral	19.46	21.58	3.64	48.08	neutral	Neutral	-0.55	Neutral	0.345	probably damaging	0.973
MT-ND2	T	M	62	transmembrane	neutral	53.56	8.67	2.68	108.18	damaging	Deleterious	-3.35	Neutral	0.711	benign	0.032
MT-ND4	I	V	107	transmembrane	neutral	60.56	23.86	9.12	104.53	neutral	Neutral	-0.7	Neutral	0.475	possibly damaging	0.888
MT-ND5	D	N	83	intermembrane	neutral	96.18	23.86	1.03	109.89	damaging	Deleterious	-4.92	Deleterious	0.81	probably damaging	0.999
MT-ATP6	V	M	21	transmembrane	neutral	5.62	11	2.42	74.62	neutral	Neutral	-0.88	Neutral	0.571	possibly damaging	0.923
MT-CYB	D	N	248	intermembrane	neutral	17.08	23.86	55.83	98.77	neutral	Neutral	1.63	Neutral	0.531	probably damaging	0.999
MT-ND6	I	T	58	transmembrane	neutral	63.92	9.22	3.57	94.62	neutral	Deleterious	-4.35	Neutral	0.536	possibly damaging	0.514
MT-ND2	A	G	331	transmembrane	neutral	3.78	12.66	0.25	30.38	neutral	Deleterious	-2.64	Neutral	0.593	benign	0
MT-CYB	A	V	193	transmembrane	neutral	16.22	8.93	17.06	42.04	neutral	Neutral	-0.37	Neutral	0.588	benign	0.001
MT-ND5	A	P	381	transmembrane	neutral	3.33	2.1	0.02	54.37	neutral	Neutral	-1.09	Neutral	0.705	possibly damaging	0.837
MT-ATP6	V	A	142	matrix	neutral	40.57	9.15	0.22	92.2	damaging	Deleterious	-3.51	Neutral	0.492	benign	0.067
MT-CO1	L	F	347	transmembrane	neutral	98.8	15.96	0.19	99.67	damaging	Neutral	-2.45	Neutral	0.739	probably damaging	1
MT-CYB	T	P	212	matrix	neutral	4.09	5.2	10.2	48.14	neutral	Neutral	-0.87	Neutral	0.21	benign	0
MT-ND5	N	K	109	matrix	neutral	3.35	11.43	2.85	29.2	neutral	Neutral	-1.72	Neutral	0.521	benign	0.317
MT-ND5	N	D	109	matrix	neutral	3.35	5.75	1.57	29.2	neutral	Neutral	-1.91	Neutral	0.449	benign	0
MT-CYB	T	I	2	matrix	neutral	23.26	9.53	2.15	107.82	damaging	Neutral	-1.43	Neutral	0.224	possibly damaging	0.558
MT-CYB	V	I	132	intermembrane	neutral	97.15	32.31	2.21	116.51	damaging	Neutral	-0.8	Neutral	0.679	possibly damaging	0.867
MT-CO1	L	F	431	transmembrane	neutral	96.91	15.96	0.95	133.95	damaging	Neutral	-1.64	Neutral	0.739	probably damaging	0.999
MT-ND5	I	M	177	transmembrane	neutral	43.21	8.86	1.88	75.97	neutral	Deleterious	-2.82	Neutral	0.64	probably damaging	0.998
MT-ND1	W	G	121	transmembrane	neutral	97.06	8.11	0.04	116.6	damaging	Deleterious	-11.75	Deleterious	0.892	probably damaging	1
MT-ND5	V	I	96	transmembrane	neutral	69.78	31.23	29.06	132.54	neutral	Neutral	-0.79	Neutral	0.403	benign	0.012
MT-ND4	S	F	448	intermembrane	neutral	12.63	5.04	4.79	57.31	neutral	Neutral	-1.81	Neutral	0.494	possibly damaging	0.842
MT-ND2	I	S	210	transmembrane	neutral	34.76	3.63	1.13	55.3	neutral	Deleterious	-3.19	Neutral	0.406	benign	0.292
MT-ND6	S	N	123	intermembrane	neutral	2.96	10.65	1.97	2.96	neutral	Neutral	0.83	Neutral	0.594	benign	0.003
MT-ND6	G	E	133	intermembrane	neutral	14.84	11.92	1.97	65.5	neutral	Deleterious	-4.66	Neutral	0.659	possibly damaging	0.879
MT-CO3	S	T	229	matrix	neutral	66.62	18.93	6.22	94.12	neutral	Neutral	-0.1	Neutral	0.565	benign	0.094
MT-ND6	P	L	139	transmembrane	neutral	1.18	13.64	11.05	48.1	neutral	Neutral	-0.82	Neutral	0.461	benign	0.332
MT-ND5	K	E	300	transmembrane	neutral	94.5	2.66	0.25	110.74	damaging	Deleterious	-3.6	Deleterious	0.799	probably damaging	0.996
MT-ND1	T	I	236	transmembrane	neutral	49.18	12.57	7.03	89.47	neutral	Deleterious	-4.19	Neutral	0.425	benign	0.047
MT-CO2	I	T	146	intermembrane	neutral	7.04	6.53	6.81	33.62	neutral	Neutral	-0.51	Neutral	0.489	benign	0.121
MT-CO3	S	P	5	matrix	neutral	1.84	5.23	0.23	101.84	damaging	Neutral	-1.14	Neutral	0.169	benign	0.048
MT-ND4	L	F	419	matrix	neutral	30.5	11.8	6.42	88.39	neutral	Neutral	-1.15	Neutral	0.245	possibly damaging	0.931
MT-CO1	E	G	40	transmembrane	neutral	96.73	11.63	0	131.56	damaging	Deleterious	-4.22	Deleterious	0.84	probably damaging	1
MT-ND4L	I	T	61	transmembrane	neutral	28.92	9.22	0.51	75.4	damaging	Deleterious	-4.04	Neutral	0.272	benign	0.003
MT-ND4	S	P	458	intermembrane	neutral	1.2	2.01	7.12	100.82	neutral	Neutral	-0.72	Neutral	0.224	benign	0.068
MT-CYB	A	V	329	transmembrane	neutral	3.85	8.93	60.97	8.11	neutral	Neutral	1.75	Neutral	0.403	benign	0
MT-ND3	S	F	34	matrix	neutral	10.15	2.93	0.56	60.53	neutral	Neutral	-1.61	Neutral	0.444	benign	0.304
MT-ND2	M	T	191	matrix	neutral	10.4	11.54	12.81	33.74	neutral	Neutral	0.06	Neutral	0.41	benign	0.003
MT-ATP6	V	I	213	transmembrane	neutral	91.7	31.23	7.19	132.56	neutral	Neutral	-0.86	Neutral	0.492	probably damaging	0.975
MT-ND2	A	T	103	transmembrane	neutral	47.78	12.59	4.56	101.43	neutral	Neutral	-0.44	Neutral	0.664	benign	0.011
MT-CYB	I	T	306	transmembrane	neutral	21.61	9.22	2.47	47.94	neutral	Neutral	-1.66	Neutral	0.61	benign	0
MT-ND5	M	V	201	transmembrane	neutral	17.62	8.79	8.26	46.7	neutral	Neutral	0.2	Neutral	0.44	benign	0.001
MT-ATP6	T	A	45	matrix	neutral	1.93	10.69	2.48	19.24	neutral	Neutral	-0.59	Neutral	0.466	benign	0.001
MT-ND5	N	Y	109	matrix	neutral	3.35	4.75	1.36	29.2	neutral	Neutral	0.04	Neutral	0.49	benign	0.36
MT-ND5	T	A	598	transmembrane	neutral	7.5	14.8	25.24	37.87	neutral	Neutral	0.66	Neutral	0.658	benign	0.387
MT-ND2	T	A	233	intermembrane	neutral	17.35	12.15	9.94	63.49	neutral	Neutral	-2.02	Neutral	0.649	benign	0.012
MT-ND5	M	V	87	transmembrane	neutral	21.03	8.79	6.92	42.38	neutral	Neutral	-1.05	Neutral	0.403	benign	0.001
MT-CO1	V	I	83	transmembrane	neutral	69.66	31.23	23.36	76.78	neutral	Neutral	-0.23	Neutral	0.676	benign	0
MT-CYB	S	Y	215	matrix	neutral	12.59	3.05	4.07	69.9	neutral	Neutral	-2.3	Neutral	0.234	probably damaging	0.991
MT-CO2	E	D	147	intermembrane	neutral	54.46	16.49	6.75	104.86	neutral	Neutral	-1.17	Neutral	0.504	benign	0
MT-ND5	N	T	205	transmembrane	neutral	13.03	9.41	4.44	67.99	neutral	Neutral	-2.4	Neutral	0.408	possibly damaging	0.527
MT-ND2	M	I	100	transmembrane	neutral	13.93	16.97	19.95	41.96	neutral	Neutral	0.2	Neutral	0.45	benign	0
MT-CYB	N	T	148	intermembrane	neutral	94.53	11.06	0.1	129.5	damaging	Deleterious	-4.73	Neutral	0.668	probably damaging	0.997
MT-ATP6	W	C	68	transmembrane	neutral	65.77	1.25	0.06	127.88	damaging	Deleterious	-11.57	Deleterious	0.882	probably damaging	1
MT-ND5	I	V	427	transmembrane	neutral	37.04	23.86	26.96	71.71	neutral	Neutral	-0.65	Neutral	0.407	benign	0.006
MT-ND5	D	G	58	transmembrane	neutral	2.69	12.28	52.01	41.48	neutral	Neutral	2.29	Neutral	0.684	benign	0.003
MT-ATP6	F	L	128	matrix	neutral	20.57	38.69	69.24	60.98	neutral	Neutral	0.09	Neutral	0.742	benign	0
MT-CYB	A	E	302	transmembrane	neutral	10.53	0.3	0	61.44	damaging	Neutral	-1.2	Deleterious	0.81	possibly damaging	0.71
MT-ND1	V	L	11	transmembrane	neutral	42.07	20.79	15.62	68.85	neutral	Neutral	-1.26	Neutral	0.627	benign	0
MT-ND4	I	F	45	intermembrane	neutral	2.39	8.01	9.04	40.7	neutral	Neutral	-0.11	Neutral	0.379	benign	0.364
MT-ND3	S	Y	45	matrix	neutral	14.31	3.05	0.43	56.87	neutral	Deleterious	-3.39	Neutral	0.405	benign	0
MT-CO2	T	I	183	intermembrane	neutral	24.66	8.99	0.93	77.69	damaging	Deleterious	-4.25	Neutral	0.651	benign	0.045
MT-ND6	T	I	156	transmembrane	neutral	9.62	12.57	0.85	65.42	damaging	Deleterious	-3.26	Deleterious	0.831	benign	0.303
MT-ATP6	M	T	181	intermembrane	neutral	12.83	13.9	1.14	43.22	neutral	Deleterious	-2.71	Neutral	0.482	benign	0.031
MT-ND1	M	T	1	transmembrane	neutral	18.76	9.22	25.5	76.18	neutral	Neutral	-0.26	Neutral	0.577	probably damaging	0.992
MT-ND6	R	P	150	transmembrane	neutral	1.53	0.54	0.1	79.86	damaging	Neutral	-0.55	Neutral	0.648	possibly damaging	0.905
MT-CYB	T	A	158	intermembrane	neutral	27.35	12.15	0.82	97.48	damaging	Neutral	-1.61	Neutral	0.366	possibly damaging	0.833
MT-ND2	W	G	189	transmembrane	neutral	89.64	8.11	0.04	151.95	damaging	Deleterious	-12.43	Deleterious	0.766	probably damaging	1
MT-ND4	T	A	420	matrix	neutral	14.67	10.69	1.32	72.61	damaging	Neutral	-2.14	Neutral	0.61	benign	0.115
MT-CYB	N	S	263	intermembrane	neutral	11.81	19.51	8.5	66.01	neutral	Neutral	0.13	Neutral	0.419	benign	0
MT-CYB	A	T	354	transmembrane	neutral	66.28	12.59	1.66	139.79	damaging	Neutral	-1.75	Neutral	0.573	benign	0.037
MT-ATP6	S	F	188	transmembrane	neutral	3.53	5.63	2.27	60.95	neutral	Neutral	-1.09	Neutral	0.655	benign	0.076
MT-CO3	V	A	142	transmembrane	neutral	79.05	6.78	7.85	100.44	neutral	Deleterious	-2.74	Neutral	0.651	benign	0.344
MT-ATP8	P	L	10	transmembrane	neutral	1.01	13.64	27.74	41.72	neutral	Neutral	0.02	Neutral	0.606	probably damaging	0.998
MT-ATP6	N	D	4	intermembrane	neutral	23.41	18.58	0.99	71.71	damaging	Deleterious	-3.21	Neutral	0.231	benign	0.001
MT-ATP6	T	M	215	transmembrane	neutral	22.38	8.67	0.75	73.24	damaging	Deleterious	-3.15	Neutral	0.638	probably damaging	1
MT-ND2	M	T	48	intermembrane	neutral	1.05	13.9	2.74	52.14	neutral	Neutral	-0.01	Neutral	0.602	benign	0.001
MT-CYB	I	M	189	transmembrane	neutral	73.18	8.86	1.34	87.65	damaging	Neutral	-2.26	Neutral	0.549	possibly damaging	0.831
MT-CO2	A	T	164	intermembrane	neutral	70.1	12.81	26.84	100.8	neutral	Deleterious	-2.93	Neutral	0.74	benign	0
MT-CYB	H	R	54	intermembrane	neutral	90.04	1.48	0.1	130.03	damaging	Deleterious	-6.55	Deleterious	0.86	probably damaging	0.996
MT-ND2	A	G	55	transmembrane	neutral	80.73	12.66	2.33	127.5	damaging	Deleterious	-3.73	Deleterious	0.774	probably damaging	1
MT-ND1	V	I	305	transmembrane	neutral	14.11	31.23	22.88	61.95	neutral	Neutral	0.24	Neutral	0.464	benign	0
MT-ND2	W	C	239	transmembrane	neutral	1.96	1.25	0.1	38.51	neutral	Neutral	-0.7	Neutral	0.549	probably damaging	0.999
MT-CYB	A	T	84	transmembrane	neutral	91.62	12.59	0.64	136.04	damaging	Deleterious	-2.9	Neutral	0.582	benign	0.009
