# Supplementary material for: Machine learning classifier for identification of damaging missense mutations exclusive to human mitochondrial DNA-encoded polypeptides
Source: BMC Bioinformatics. 2017 Mar 7;18:158. doi: 10.1186/s12859-017-1562-7 (PMC5341421; doi:10.1186/s12859-017-1562-7)
Supplement: Additional file 12: Table S9. — Amino acid substitutions with no clear evidences of pathogenicity. Mutations are described by the polypeptide amino acid position (AA Position), wild type amino acid (WT AA), mutant amino acid (MUT AA) and affected gene (Gene). Predicted phenotype of Mitoclass.1 is included. The next four columns summarize the prediction result (P, positive/damaging; N, negative/neutral) for the four tested predictors. The last column (Count) indicates the number of predictors with the same damaging phenotype output. (XLS 31 kb) [file 12859_2017_1562_MOESM12_ESM.xls]

## Sheet: doubtful mutations
Gene	WT AA	M AA	AA position	Mitoclass_1 Prediction	Polyphen2 prediction	Polyphen2 score	Provean prediction	Provean score	Mutpred prediction	Mutpred score	Mitoclass1	PolyPhen-2	Provean	Mutpred	count
MT-ATP6	A	V	11	neutral	neutral	0.218	Neutral	-1.14	Neutral	0.374	N	N	N	N	0
MT-ATP6	W	R	48	damaging	damaging	0.999	Deleterious	-11.72	Deleterious	0.76	P	P	P	P	4
MT-ATP6	H	Y	90	neutral	neutral	0.002	Neutral	0.24	Neutral	0.608	N	N	N	N	0
MT-ATP6	H	R	90	damaging	damaging	0.766	Deleterious	-5.28	Deleterious	0.819	P	P	P	P	4
MT-ATP6	I	V	164	damaging	damaging	0.888	Neutral	-0.9	Neutral	0.621	P	P	N	N	2
MT-ATP6	A	T	177	damaging	damaging	0.845	Deleterious	-2.61	Neutral	0.492	P	P	P	N	3
MT-ATP6	T	A	178	neutral	neutral	0.008	Neutral	-1.97	Neutral	0.209	N	N	N	N	0
MT-ATP6	I	T	192	neutral	neutral	0.002	Neutral	3.43	Neutral	0.571	N	N	N	N	0
MT-ATP8	W	R	55	damaging	damaging	0.99	Deleterious	-12.74	Deleterious	0.77	P	P	P	P	4
MT-CO1	I	T	280	damaging	damaging	0.997	Deleterious	-3.63	Neutral	0.69	P	P	P	N	3
MT-CO3	V	M	61	neutral	neutral	0.665	Neutral	-2.35	Neutral	0.587	N	P	N	N	1
MT-CO3	A	S	178	damaging	damaging	0.031	Neutral	-2.24	Neutral	0.709	P	N	N	N	1
MT-CO3	I	L	256	damaging	damaging	0.002	Neutral	-1.7	Neutral	0.649	P	N	N	N	1
MT-CYB	G	E	166	damaging	damaging	1	Deleterious	-6.56	Deleterious	0.933	P	P	P	P	4
MT-ND1	M	T	1	neutral	neutral	0.992	Neutral	-0.26	Neutral	0.577	N	P	N	N	1
MT-ND1	Y	H	30	damaging	damaging	0.021	Deleterious	-4.4	Deleterious	0.783	P	N	P	P	3
MT-ND1	V	I	39	neutral	neutral	0	Neutral	0.19	Neutral	0.413	N	N	N	N	0
MT-ND1	V	A	113	damaging	damaging	0.052	Deleterious	-3.33	Neutral	0.676	P	N	P	N	2
MT-ND1	V	I	144	damaging	damaging	0.009	Neutral	-0.89	Neutral	0.661	P	N	N	N	1
MT-ND1	A	T	147	neutral	neutral	0.009	Neutral	-2.42	Neutral	0.69	N	N	N	N	0
MT-ND1	I	T	187	neutral	neutral	0.002	Deleterious	-3.33	Neutral	0.62	N	N	P	N	1
MT-ND1	A	T	276	neutral	neutral	0	Neutral	-0.08	Neutral	0.668	N	N	N	N	0
MT-ND2	A	G	55	damaging	damaging	1	Deleterious	-3.73	Deleterious	0.774	P	P	P	P	4
MT-ND2	F	S	60	damaging	damaging	1	Deleterious	-7.44	Deleterious	0.796	P	P	P	P	4
MT-ND2	G	S	259	damaging	damaging	1	Deleterious	-5.75	Deleterious	0.866	P	P	P	P	4
MT-ND4L	H	R	25	damaging	damaging	1	Deleterious	-7.84	Deleterious	0.815	P	P	P	P	4
MT-ND4L	F	C	41	damaging	damaging	0.999	Deleterious	-7.64	Neutral	0.516	P	P	P	N	3
MT-ND5	V	I	96	neutral	neutral	0.012	Neutral	-0.79	Neutral	0.403	N	N	N	N	0
MT-ND5	A	V	171	damaging	damaging	0.999	Deleterious	-3.95	Neutral	0.738	P	P	P	N	3
MT-ND5	G	S	239	damaging	damaging	1	Deleterious	-5.35	Deleterious	0.786	P	P	P	P	4
MT-ND5	N	S	349	neutral	neutral	0.996	Neutral	-1.13	Neutral	0.645	N	P	N	N	1	ERROR
MT-ND5	K	M	392	damaging	damaging	1	Deleterious	-5.4	Deleterious	0.77	P	P	P	P	4
MT-ND5	N	H	505	damaging	damaging	0.024	Deleterious	-3.41	Neutral	0.672	P	N	P	N	2
MT-ND6	Y	C	59	damaging	damaging	1	Deleterious	-8.85	Neutral	0.693	P	P	P	N	3
MT-ND6	W	R	82	damaging	damaging	1	Deleterious	-13.79	Neutral	0.691	P	P	P	N	3
MT-ND6	N	D	117	neutral	neutral	0.716	Neutral	0.7	Neutral	0.508	N	P	N	N	1
MT-ND6	S	L	132	neutral	neutral	0.001	Neutral	-0.21	Neutral	0.396	N	N	N	N	0
											23	21	20	11
