# Supplementary material for: Machine learning classifier for identification of damaging missense mutations exclusive to human mitochondrial DNA-encoded polypeptides
Source: BMC Bioinformatics. 2017 Mar 7;18:158. doi: 10.1186/s12859-017-1562-7 (PMC5341421; doi:10.1186/s12859-017-1562-7)
Supplement: Additional file 14: Table S10. — Prediction results for all possible missense variants in the 13 human mtDNA-encoded polypeptides. Each mutation is described by its position in the revised Cambridge reference sequence (rCRS, NC_012920.1), base change, gene, codon position, wild type amino acid (WT AA), mutant amino acid (M AA), polypeptide amino acid position (AA position) and domain. Feat 1 to 3 indicates the numerical values for the four analyzed attributes. Mitoclass.1 prediction for each mutation is showed as well as PolyPhen-2 prediction and score. (XLS 4726 kb) [file 12859_2017_1562_MOESM14_ESM.xls]

## Sheet: ALL
Position	Base Change	Gene	codon position	W AA	M AA	AA position	Domain	Feat1	Feat2	Feat3	Mitoclass_1 Prediction	PolyPhen-2 prediction
3307	A>C	MT-ND1	1	M	L	1	2	36.72	7.18296	76.183	neutral	possibly damaging
3307	A>T	MT-ND1	1	M	L	1	2	36.72	7.18296	76.183	neutral	possibly damaging
3307	A>G	MT-ND1	1	M	V	1	2	8.79	2.34269	76.183	neutral	probably damaging
3308	T>A	MT-ND1	2	M	K	1	2	1.34	0.522749	76.183	damaging	probably damaging
3308	T>C	MT-ND1	2	M	T	1	2	9.22	25.4985	76.183	neutral	probably damaging
3309	A>C	MT-ND1	3	M	I	1	2	16.97	11.0745	76.183	neutral	probably damaging
3309	A>T	MT-ND1	3	M	I	1	2	16.97	11.0745	76.183	neutral	probably damaging
3310	C>G	MT-ND1	1	P	A	2	2	9.08	0.367861	62.7167	damaging	benign
3310	C>T	MT-ND1	1	P	S	2	2	16.15	3.50436	62.7167	neutral	benign
3310	C>A	MT-ND1	1	P	T	2	2	11.97	1.85866	62.7167	neutral	benign
3311	C>A	MT-ND1	2	P	H	2	2	1.48	24.7241	62.7167	neutral	benign
3311	C>T	MT-ND1	2	P	L	2	2	13.64	5.26621	62.7167	neutral	benign
3311	C>G	MT-ND1	2	P	R	2	2	0.3	0.0968054	62.7167	damaging	possibly damaging
3313	A>C	MT-ND1	1	M	L	3	2	36.72	34.6176	55.1854	neutral	benign
3313	A>T	MT-ND1	1	M	L	3	2	36.72	34.6176	55.1854	neutral	benign
3313	A>G	MT-ND1	1	M	V	3	2	8.79	7.10552	55.1854	neutral	benign
3314	T>A	MT-ND1	2	M	K	3	2	1.34	0	55.1854	neutral	benign
3314	T>C	MT-ND1	2	M	T	3	2	9.22	3.2333	55.1854	neutral	benign
3315	G>C	MT-ND1	3	M	I	3	2	16.97	28.4414	55.1854	neutral	benign
3315	G>T	MT-ND1	3	M	I	3	2	16.97	28.4414	55.1854	neutral	benign
3316	G>C	MT-ND1	1	A	P	4	2	2.1	0.116167	17.1792	neutral	benign
3316	G>T	MT-ND1	1	A	S	4	2	21.06	0.271055	17.1792	neutral	benign
3316	G>A	MT-ND1	1	A	T	4	2	12.59	3.44627	17.1792	neutral	benign
3317	C>A	MT-ND1	2	A	D	4	2	0.12	0	17.1792	neutral	benign
3317	C>G	MT-ND1	2	A	G	4	2	12.66	0.0774443	17.1792	neutral	benign
3317	C>T	MT-ND1	2	A	V	4	2	8.93	10.8035	17.1792	neutral	benign
3319	A>G	MT-ND1	1	N	D	5	2	3.33	0.561471	97.6046	damaging	probably damaging
3319	A>C	MT-ND1	1	N	H	5	2	5.24	1.45208	97.6046	damaging	probably damaging
3319	A>T	MT-ND1	1	N	Y	5	2	5.26	0.580833	97.6046	damaging	probably damaging
3320	A>T	MT-ND1	2	N	I	5	2	3.88	0.871249	97.6046	damaging	probably damaging
3320	A>G	MT-ND1	2	N	S	5	2	21.27	11.1133	97.6046	neutral	probably damaging
3320	A>C	MT-ND1	2	N	T	5	2	9.41	0.948693	97.6046	damaging	probably damaging
3321	C>A	MT-ND1	3	N	K	5	2	7.1	4.08519	97.6046	neutral	probably damaging
3321	C>G	MT-ND1	3	N	K	5	2	7.1	4.08519	97.6046	neutral	probably damaging
3322	C>T	MT-ND1	1	L	F	6	2	15.96	0.600194	101.983	damaging	possibly damaging
3322	C>A	MT-ND1	1	L	I	6	2	24.58	7.89932	101.983	neutral	benign
3322	C>G	MT-ND1	1	L	V	6	2	11.58	0.909971	101.983	damaging	benign
3323	T>A	MT-ND1	2	L	H	6	2	0.27	0.0387222	101.983	damaging	probably damaging
3323	T>C	MT-ND1	2	L	P	6	2	1.59	38.1607	101.983	neutral	probably damaging
3323	T>G	MT-ND1	2	L	R	6	2	0.3	0.0387222	101.983	damaging	possibly damaging
3325	C>A	MT-ND1	1	L	M	7	2	16.07	1.4908	86.3177	damaging	benign
3325	C>G	MT-ND1	1	L	V	7	2	11.58	3.89158	86.3177	neutral	benign
3326	T>C	MT-ND1	2	L	P	7	2	1.59	0.0193611	86.3177	damaging	probably damaging
3326	T>A	MT-ND1	2	L	Q	7	2	0.73	0	86.3177	damaging	probably damaging
3326	T>G	MT-ND1	2	L	R	7	2	0.3	0	86.3177	damaging	probably damaging
3328	C>T	MT-ND1	1	L	F	8	2	15.96	3.31075	66.8377	neutral	possibly damaging
3328	C>A	MT-ND1	1	L	I	8	2	24.58	14.3272	66.8377	neutral	benign
3328	C>G	MT-ND1	1	L	V	8	2	11.58	4.37561	66.8377	neutral	benign
3329	T>A	MT-ND1	2	L	H	8	2	0.27	0	66.8377	damaging	probably damaging
3329	T>C	MT-ND1	2	L	P	8	2	1.59	0.0580833	66.8377	damaging	probably damaging
3329	T>G	MT-ND1	2	L	R	8	2	0.3	0.0193611	66.8377	damaging	possibly damaging
3331	C>T	MT-ND1	1	L	F	9	2	15.96	9.97096	67.0897	neutral	possibly damaging
3331	C>A	MT-ND1	1	L	I	9	2	24.58	7.14424	67.0897	neutral	benign
3331	C>G	MT-ND1	1	L	V	9	2	11.58	4.12391	67.0897	neutral	benign
3332	T>A	MT-ND1	2	L	H	9	2	0.27	0.116167	67.0897	damaging	probably damaging
3332	T>C	MT-ND1	2	L	P	9	2	1.59	0.17425	67.0897	damaging	possibly damaging
3332	T>G	MT-ND1	2	L	R	9	2	0.3	0	67.0897	damaging	possibly damaging
3334	A>T	MT-ND1	1	I	F	10	2	8.18	3.1365	95.5034	neutral	possibly damaging
3334	A>C	MT-ND1	1	I	L	10	2	33.81	7.22168	95.5034	neutral	benign
3334	A>G	MT-ND1	1	I	V	10	2	23.86	8.63504	95.5034	neutral	benign
3335	T>A	MT-ND1	2	I	N	10	2	0.47	0.0387222	95.5034	damaging	possibly damaging
3335	T>G	MT-ND1	2	I	S	10	2	3.63	0.755082	95.5034	damaging	benign
3335	T>C	MT-ND1	2	I	T	10	2	9.22	1.45208	95.5034	damaging	benign
3336	T>A	MT-ND1	3	I	M	10	2	8.86	6.64085	95.5034	neutral	possibly damaging
3336	T>G	MT-ND1	3	I	M	10	2	8.86	6.64085	95.5034	neutral	possibly damaging
3337	G>C	MT-ND1	1	V	L	11	2	20.79	15.6244	68.8521	neutral	benign
3337	G>T	MT-ND1	1	V	L	11	2	20.79	15.6244	68.8521	neutral	benign
3337	G>A	MT-ND1	1	V	M	11	2	11	0.871249	68.8521	damaging	benign
3338	T>C	MT-ND1	2	V	A	11	2	6.78	1.91675	68.8521	neutral	benign
3338	T>A	MT-ND1	2	V	E	11	2	0.05	0	68.8521	damaging	benign
3338	T>G	MT-ND1	2	V	G	11	2	4.07	0.0580833	68.8521	damaging	benign
3340	C>G	MT-ND1	1	P	A	12	2	9.08	0.212972	127.114	damaging	benign
3340	C>T	MT-ND1	1	P	S	12	2	16.15	3.85286	127.114	damaging	benign
3340	C>A	MT-ND1	1	P	T	12	2	11.97	0.503388	127.114	damaging	possibly damaging
3341	C>A	MT-ND1	2	P	H	12	2	1.48	0.0193611	127.114	damaging	probably damaging
3341	C>T	MT-ND1	2	P	L	12	2	13.64	2.8848	127.114	damaging	possibly damaging
3341	C>G	MT-ND1	2	P	R	12	2	0.3	0.0193611	127.114	damaging	possibly damaging
3343	A>T	MT-ND1	1	I	F	13	2	8.18	0.193611	77.4798	damaging	benign
3343	A>C	MT-ND1	1	I	L	13	2	33.81	7.08616	77.4798	neutral	benign
3343	A>G	MT-ND1	1	I	V	13	2	23.86	52.7202	77.4798	neutral	benign
3344	T>A	MT-ND1	2	I	N	13	2	0.47	0.0387222	77.4798	damaging	benign
3344	T>G	MT-ND1	2	I	S	13	2	3.63	0.387222	77.4798	damaging	benign
3344	T>C	MT-ND1	2	I	T	13	2	9.22	1.1423	77.4798	damaging	benign
3345	T>A	MT-ND1	3	I	M	13	2	8.86	0.832527	77.4798	damaging	benign
3345	T>G	MT-ND1	3	I	M	13	2	8.86	0.832527	77.4798	damaging	benign
3346	C>A	MT-ND1	1	L	M	14	2	16.07	3.21394	103.594	damaging	benign
3346	C>G	MT-ND1	1	L	V	14	2	11.58	1.02614	103.594	damaging	benign
3347	T>C	MT-ND1	2	L	P	14	2	1.59	0.0193611	103.594	damaging	probably damaging
3347	T>A	MT-ND1	2	L	Q	14	2	0.73	0.0193611	103.594	damaging	probably damaging
3347	T>G	MT-ND1	2	L	R	14	2	0.3	0.0193611	103.594	damaging	possibly damaging
3349	A>T	MT-ND1	1	I	F	15	2	8.18	0.406583	62.6784	damaging	benign
3349	A>C	MT-ND1	1	I	L	15	2	33.81	59.2643	62.6784	neutral	benign
3349	A>G	MT-ND1	1	I	V	15	2	23.86	12.6621	62.6784	neutral	benign
3350	T>A	MT-ND1	2	I	N	15	2	0.47	0	62.6784	damaging	possibly damaging
3350	T>G	MT-ND1	2	I	S	15	2	3.63	0.0387222	62.6784	damaging	benign
3350	T>C	MT-ND1	2	I	T	15	2	9.22	0.17425	62.6784	damaging	benign
3351	C>A	MT-ND1	3	I	M	15	2	8.86	0.968054	62.6784	neutral	possibly damaging
3351	C>G	MT-ND1	3	I	M	15	2	8.86	0.968054	62.6784	neutral	possibly damaging
3352	G>C	MT-ND1	1	A	P	16	2	2.1	0	124.853	damaging	probably damaging
3352	G>T	MT-ND1	1	A	S	16	2	21.06	11.9458	124.853	neutral	probably damaging
3352	G>A	MT-ND1	1	A	T	16	2	12.59	0.909971	124.853	damaging	probably damaging
3353	C>A	MT-ND1	2	A	E	16	2	0.3	0.0387222	124.853	damaging	probably damaging
3353	C>G	MT-ND1	2	A	G	16	2	12.66	13.2623	124.853	neutral	probably damaging
3353	C>T	MT-ND1	2	A	V	16	2	8.93	0.271055	124.853	damaging	probably damaging
3355	A>C	MT-ND1	1	M	L	17	2	36.72	0.503388	26.1447	neutral	possibly damaging
3355	A>T	MT-ND1	1	M	L	17	2	36.72	0.503388	26.1447	neutral	possibly damaging
3355	A>G	MT-ND1	1	M	V	17	2	8.79	86.1955	26.1447	neutral	probably damaging
3356	T>A	MT-ND1	2	M	K	17	2	1.34	0	26.1447	neutral	probably damaging
3356	T>C	MT-ND1	2	M	T	17	2	9.22	1.72314	26.1447	neutral	probably damaging
3357	G>C	MT-ND1	3	M	I	17	2	16.97	4.99516	26.1447	neutral	probably damaging
3357	G>T	MT-ND1	3	M	I	17	2	16.97	4.99516	26.1447	neutral	probably damaging
3358	G>C	MT-ND1	1	A	P	18	2	2.1	0.0193611	98.3727	damaging	probably damaging
3358	G>T	MT-ND1	1	A	S	18	2	21.06	0.580833	98.3727	damaging	probably damaging
3358	G>A	MT-ND1	1	A	T	18	2	12.59	0.154889	98.3727	damaging	probably damaging
3359	C>A	MT-ND1	2	A	E	18	2	0.3	0	98.3727	damaging	probably damaging
3359	C>G	MT-ND1	2	A	G	18	2	12.66	0.71636	98.3727	damaging	probably damaging
3359	C>T	MT-ND1	2	A	V	18	2	8.93	0.329138	98.3727	damaging	probably damaging
3361	T>A	MT-ND1	1	F	I	19	2	12.62	0.135528	105.085	damaging	probably damaging
3361	T>C	MT-ND1	1	F	L	19	2	31.88	2.63311	105.085	damaging	probably damaging
3361	T>G	MT-ND1	1	F	V	19	2	6.98	0.0387222	105.085	damaging	probably damaging
3362	T>G	MT-ND1	2	F	C	19	2	1.08	0	105.085	damaging	probably damaging
3362	T>C	MT-ND1	2	F	S	19	2	4.22	0.0193611	105.085	damaging	probably damaging
3362	T>A	MT-ND1	2	F	Y	19	2	15.52	5.13069	105.085	neutral	probably damaging
3363	C>A	MT-ND1	3	F	L	19	2	31.88	2.63311	105.085	damaging	probably damaging
3363	C>G	MT-ND1	3	F	L	19	2	31.88	2.63311	105.085	damaging	probably damaging
3364	C>A	MT-ND1	1	L	M	20	2	16.07	1.06486	109.91	damaging	probably damaging
3364	C>G	MT-ND1	1	L	V	20	2	11.58	4.47241	109.91	neutral	probably damaging
3365	T>C	MT-ND1	2	L	P	20	2	1.59	0.0387222	109.91	damaging	probably damaging
3365	T>A	MT-ND1	2	L	Q	20	2	0.73	0	109.91	damaging	probably damaging
3365	T>G	MT-ND1	2	L	R	20	2	0.3	0	109.91	damaging	probably damaging
3367	A>C	MT-ND1	1	M	L	21	2	36.72	0	18.4069	neutral	benign
3367	A>T	MT-ND1	1	M	L	21	2	36.72	0	18.4069	neutral	benign
3367	A>G	MT-ND1	1	M	V	21	2	8.79	3.40755	18.4069	neutral	benign
3368	T>A	MT-ND1	2	M	K	21	2	1.34	0	18.4069	neutral	benign
3368	T>C	MT-ND1	2	M	T	21	2	9.22	93.6883	18.4069	neutral	benign
3369	G>C	MT-ND1	3	M	I	21	2	16.97	2.03291	18.4069	neutral	benign
3369	G>T	MT-ND1	3	M	I	21	2	16.97	2.03291	18.4069	neutral	benign
3370	C>T	MT-ND1	1	L	F	22	2	15.96	0.17425	113.951	damaging	probably damaging
3370	C>A	MT-ND1	1	L	I	22	2	24.58	1.31655	113.951	damaging	probably damaging
3370	C>G	MT-ND1	1	L	V	22	2	11.58	1.97483	113.951	damaging	probably damaging
3371	T>A	MT-ND1	2	L	H	22	2	0.27	0	113.951	damaging	probably damaging
3371	T>C	MT-ND1	2	L	P	22	2	1.59	0	113.951	damaging	probably damaging
3371	T>G	MT-ND1	2	L	R	22	2	0.3	0	113.951	damaging	probably damaging
3373	A>G	MT-ND1	1	T	A	23	2	14.8	7.62827	30.042	neutral	benign
3373	A>C	MT-ND1	1	T	P	23	2	1.64	0	30.042	neutral	possibly damaging
3373	A>T	MT-ND1	1	T	S	23	2	16.42	0.425944	30.042	neutral	benign
3374	C>T	MT-ND1	2	T	I	23	2	12.57	18.2188	30.042	neutral	benign
3374	C>A	MT-ND1	2	T	N	23	2	2.23	0	30.042	neutral	possibly damaging
3374	C>G	MT-ND1	2	T	S	23	2	16.42	0.425944	30.042	neutral	benign
3376	G>A	MT-ND1	1	E	K	24	2	6.87	0.212972	99.38	damaging	probably damaging
3376	G>C	MT-ND1	1	E	Q	24	2	15.31	0	99.38	damaging	probably damaging
3377	A>C	MT-ND1	2	E	A	24	2	5.98	0.0193611	99.38	damaging	probably damaging
3377	A>G	MT-ND1	2	E	G	24	2	11.63	0.0774443	99.38	damaging	probably damaging
3377	A>T	MT-ND1	2	E	V	24	2	4.41	0	99.38	damaging	probably damaging
3378	A>C	MT-ND1	3	E	D	24	2	9.5	0.0774443	99.38	damaging	probably damaging
3378	A>T	MT-ND1	3	E	D	24	2	9.5	0.0774443	99.38	damaging	probably damaging
3379	C>G	MT-ND1	1	R	G	25	2	10.48	0.0193611	99.3145	damaging	probably damaging
3379	C>T	MT-ND1	1	R	W	25	2	1.29	0	99.3145	damaging	probably damaging
3380	G>T	MT-ND1	2	R	L	25	2	5.13	0	99.3145	damaging	probably damaging
3380	G>C	MT-ND1	2	R	P	25	2	0.54	0	99.3145	damaging	probably damaging
3380	G>A	MT-ND1	2	R	Q	25	2	7.43	0.425944	99.3145	damaging	probably damaging
3382	A>G	MT-ND1	1	K	E	26	2	2.66	0.0193611	115.378	damaging	probably damaging
3382	A>C	MT-ND1	1	K	Q	26	2	11.85	0.406583	115.378	damaging	probably damaging
3383	A>T	MT-ND1	2	K	M	26	2	3.24	0	115.378	damaging	probably damaging
3383	A>C	MT-ND1	2	K	T	26	2	6.99	0.0968054	115.378	damaging	probably damaging
3384	A>C	MT-ND1	3	K	N	26	2	12.08	0.17425	115.378	damaging	probably damaging
3384	A>T	MT-ND1	3	K	N	26	2	12.08	0.17425	115.378	damaging	probably damaging
3385	A>T	MT-ND1	1	I	F	27	2	8.18	0.71636	59.4797	neutral	possibly damaging
3385	A>C	MT-ND1	1	I	L	27	2	33.81	5.44046	59.4797	neutral	benign
3385	A>G	MT-ND1	1	I	V	27	2	23.86	61.4327	59.4797	neutral	benign
3386	T>A	MT-ND1	2	I	N	27	2	0.47	0.0193611	59.4797	neutral	possibly damaging
3386	T>G	MT-ND1	2	I	S	27	2	3.63	0.154889	59.4797	neutral	benign
3386	T>C	MT-ND1	2	I	T	27	2	9.22	3.02033	59.4797	neutral	benign
3387	T>A	MT-ND1	3	I	M	27	2	8.86	1.70378	59.4797	neutral	possibly damaging
3387	T>G	MT-ND1	3	I	M	27	2	8.86	1.70378	59.4797	neutral	possibly damaging
3388	C>A	MT-ND1	1	L	M	28	3	12.28	4.54985	112.6	neutral	probably damaging
3388	C>G	MT-ND1	1	L	V	28	3	8.93	0.193611	112.6	damaging	probably damaging
3389	T>C	MT-ND1	2	L	P	28	3	2.11	0	112.6	damaging	probably damaging
3389	T>A	MT-ND1	2	L	Q	28	3	2.58	0	112.6	damaging	probably damaging
3389	T>G	MT-ND1	2	L	R	28	3	0.98	0.0193611	112.6	damaging	probably damaging
3391	G>T	MT-ND1	1	G	C	29	3	0.93	0	122.669	damaging	probably damaging
3391	G>C	MT-ND1	1	G	R	29	3	2.65	0.0193611	122.669	damaging	probably damaging
3391	G>A	MT-ND1	1	G	S	29	3	14.54	11.9071	122.669	neutral	probably damaging
3392	G>C	MT-ND1	2	G	A	29	3	10.12	4.29816	122.669	damaging	probably damaging
3392	G>A	MT-ND1	2	G	D	29	3	0.88	0.0193611	122.669	damaging	probably damaging
3392	G>T	MT-ND1	2	G	V	29	3	5.19	0	122.669	damaging	probably damaging
3394	T>G	MT-ND1	1	Y	D	30	3	5.34	0.0193611	124.136	damaging	possibly damaging
3394	T>C	MT-ND1	1	Y	H	30	3	14.29	0.425944	124.136	damaging	benign
3394	T>A	MT-ND1	1	Y	N	30	3	3.72	0	124.136	damaging	possibly damaging
3395	A>G	MT-ND1	2	Y	C	30	3	0.41	0.193611	124.136	damaging	benign
3395	A>T	MT-ND1	2	Y	F	30	3	35.24	1.51016	124.136	damaging	possibly damaging
3395	A>C	MT-ND1	2	Y	S	30	3	3.1	3.77541	124.136	damaging	possibly damaging
3397	A>C	MT-ND1	1	M	L	31	3	24.96	1.02614	129.696	damaging	benign
3397	A>T	MT-ND1	1	M	L	31	3	24.96	1.02614	129.696	damaging	benign
3397	A>G	MT-ND1	1	M	V	31	3	11.31	3.17522	129.696	damaging	benign
3398	T>A	MT-ND1	2	M	K	31	3	3.02	0.0387222	129.696	damaging	benign
3398	T>C	MT-ND1	2	M	T	31	3	11.54	0.813166	129.696	damaging	benign
3399	A>C	MT-ND1	3	M	I	31	3	21.82	17.909	129.696	neutral	benign
3399	A>T	MT-ND1	3	M	I	31	3	21.82	17.909	129.696	neutral	benign
3400	C>G	MT-ND1	1	Q	E	32	3	9.78	0.0193611	99.42	damaging	probably damaging
3400	C>A	MT-ND1	1	Q	K	32	3	7.37	0.0580833	99.42	damaging	probably damaging
3401	A>T	MT-ND1	2	Q	L	32	3	8.86	0	99.42	damaging	probably damaging
3401	A>C	MT-ND1	2	Q	P	32	3	7.68	0.0774443	99.42	damaging	probably damaging
3401	A>G	MT-ND1	2	Q	R	32	3	15.37	0.0193611	99.42	damaging	probably damaging
3402	A>C	MT-ND1	3	Q	H	32	3	4.93	2.11036	99.42	damaging	probably damaging
3402	A>T	MT-ND1	3	Q	H	32	3	4.93	2.11036	99.42	damaging	probably damaging
3403	C>A	MT-ND1	1	L	M	33	3	12.28	0.948693	90.5231	damaging	probably damaging
3403	C>G	MT-ND1	1	L	V	33	3	8.93	1.08422	90.5231	damaging	possibly damaging
3404	T>C	MT-ND1	2	L	P	33	3	2.11	0.0193611	90.5231	damaging	probably damaging
3404	T>A	MT-ND1	2	L	Q	33	3	2.58	0.638916	90.5231	damaging	probably damaging
3404	T>G	MT-ND1	2	L	R	33	3	0.98	5.30494	90.5231	neutral	probably damaging
3406	C>T	MT-ND1	1	R	C	34	3	1.68	0	99.535	damaging	probably damaging
3406	C>G	MT-ND1	1	R	G	34	3	10.12	0	99.535	damaging	probably damaging
3406	C>A	MT-ND1	1	R	S	34	3	7.24	0	99.535	damaging	probably damaging
3407	G>A	MT-ND1	2	R	H	34	3	3.94	0	99.535	damaging	probably damaging
3407	G>T	MT-ND1	2	R	L	34	3	5.82	0.0387222	99.535	damaging	probably damaging
3407	G>C	MT-ND1	2	R	P	34	3	0.67	0.0193611	99.535	damaging	probably damaging
3409	A>G	MT-ND1	1	K	E	35	3	8.4	0.0193611	121.855	damaging	probably damaging
3409	A>C	MT-ND1	1	K	Q	35	3	10.09	0.406583	121.855	damaging	probably damaging
3410	A>T	MT-ND1	2	K	M	35	3	2.61	0.251694	121.855	damaging	probably damaging
3410	A>C	MT-ND1	2	K	T	35	3	8.15	0.0968054	121.855	damaging	probably damaging
3411	A>C	MT-ND1	3	K	N	35	3	14.95	0.0387222	121.855	damaging	probably damaging
3411	A>T	MT-ND1	3	K	N	35	3	14.95	0.0387222	121.855	damaging	probably damaging
3412	G>T	MT-ND1	1	G	C	36	3	0.93	0	99.555	damaging	probably damaging
3412	G>C	MT-ND1	1	G	R	36	3	2.65	0	99.555	damaging	probably damaging
3412	G>A	MT-ND1	1	G	S	36	3	14.54	0.17425	99.555	damaging	probably damaging
3413	G>C	MT-ND1	2	G	A	36	3	10.12	0.0580833	99.555	damaging	probably damaging
3413	G>A	MT-ND1	2	G	D	36	3	0.88	0.0193611	99.555	damaging	probably damaging
3413	G>T	MT-ND1	2	G	V	36	3	5.19	0	99.555	damaging	probably damaging
3415	C>G	MT-ND1	1	P	A	37	3	9.96	0	99.671	damaging	probably damaging
3415	C>T	MT-ND1	1	P	S	37	3	19.49	0.0387222	99.671	damaging	probably damaging
3415	C>A	MT-ND1	1	P	T	37	3	12.7	0.0387222	99.671	damaging	probably damaging
3416	C>A	MT-ND1	2	P	H	37	3	1.31	0	99.671	damaging	probably damaging
3416	C>T	MT-ND1	2	P	L	37	3	8.63	0.0774443	99.671	damaging	probably damaging
3416	C>G	MT-ND1	2	P	R	37	3	0.6	0.0193611	99.671	damaging	probably damaging
3418	A>G	MT-ND1	1	N	D	38	3	5.75	1.394	108.758	damaging	probably damaging
3418	A>C	MT-ND1	1	N	H	38	3	10.14	0	108.758	damaging	probably damaging
3418	A>T	MT-ND1	1	N	Y	38	3	4.75	0.116167	108.758	damaging	probably damaging
3419	A>T	MT-ND1	2	N	I	38	3	3.13	0.0387222	108.758	damaging	probably damaging
3419	A>G	MT-ND1	2	N	S	38	3	17.36	0.464666	108.758	damaging	probably damaging
3419	A>C	MT-ND1	2	N	T	38	3	8.64	0.948693	108.758	damaging	probably damaging
3420	C>A	MT-ND1	3	N	K	38	3	11.43	0.17425	108.758	damaging	probably damaging
3420	C>G	MT-ND1	3	N	K	38	3	11.43	0.17425	108.758	damaging	probably damaging
3421	G>T	MT-ND1	1	V	F	39	3	4.58	0.290416	93.0638	damaging	benign
3421	G>A	MT-ND1	1	V	I	39	3	23.01	37.7348	93.0638	neutral	benign
3421	G>C	MT-ND1	1	V	L	39	3	28.42	1.4908	93.0638	damaging	benign
3422	T>C	MT-ND1	2	V	A	39	3	9.15	1.64569	93.0638	damaging	benign
3422	T>A	MT-ND1	2	V	D	39	3	0.22	0	93.0638	damaging	benign
3422	T>G	MT-ND1	2	V	G	39	3	2.98	0	93.0638	damaging	benign
3424	G>C	MT-ND1	1	V	L	40	3	28.42	2.55566	98.7482	damaging	benign
3424	G>T	MT-ND1	1	V	L	40	3	28.42	2.55566	98.7482	damaging	benign
3424	G>A	MT-ND1	1	V	M	40	3	4.39	0.987415	98.7482	damaging	probably damaging
3425	T>C	MT-ND1	2	V	A	40	3	9.15	0.522749	98.7482	damaging	possibly damaging
3425	T>A	MT-ND1	2	V	E	40	3	0.37	0.0387222	98.7482	damaging	probably damaging
3425	T>G	MT-ND1	2	V	G	40	3	2.98	0.0774443	98.7482	damaging	probably damaging
3427	G>T	MT-ND1	1	G	C	41	3	0.93	0	111.095	damaging	probably damaging
3427	G>C	MT-ND1	1	G	R	41	3	2.65	0.0193611	111.095	damaging	probably damaging
3427	G>A	MT-ND1	1	G	S	41	3	14.54	3.46563	111.095	damaging	probably damaging
3428	G>C	MT-ND1	2	G	A	41	3	10.12	0.154889	111.095	damaging	probably damaging
3428	G>A	MT-ND1	2	G	D	41	3	0.88	0.0193611	111.095	damaging	probably damaging
3428	G>T	MT-ND1	2	G	V	41	3	5.19	0.0193611	111.095	damaging	probably damaging
3430	C>G	MT-ND1	1	P	A	42	3	9.96	0.387222	131.449	damaging	probably damaging
3430	C>T	MT-ND1	1	P	S	42	3	19.49	1.08422	131.449	damaging	probably damaging
3430	C>A	MT-ND1	1	P	T	42	3	12.7	0.116167	131.449	damaging	probably damaging
3431	C>A	MT-ND1	2	P	H	42	3	1.31	0.0387222	131.449	damaging	probably damaging
3431	C>T	MT-ND1	2	P	L	42	3	8.63	5.40174	131.449	neutral	probably damaging
3431	C>G	MT-ND1	2	P	R	42	3	0.6	0	131.449	damaging	probably damaging
3433	T>G	MT-ND1	1	Y	D	43	3	5.34	0.0193611	89.6582	damaging	benign
3433	T>C	MT-ND1	1	Y	H	43	3	14.29	1.62633	89.6582	damaging	benign
3433	T>A	MT-ND1	1	Y	N	43	3	3.72	0.851888	89.6582	damaging	benign
3434	A>G	MT-ND1	2	Y	C	43	3	0.41	0.929332	89.6582	damaging	benign
3434	A>T	MT-ND1	2	Y	F	43	3	35.24	11.9071	89.6582	neutral	benign
3434	A>C	MT-ND1	2	Y	S	43	3	3.1	1.45208	89.6582	damaging	benign
3436	G>C	MT-ND1	1	G	R	44	3	2.65	0	99.535	damaging	probably damaging
3436	G>T	MT-ND1	1	G	W	44	3	6.63	0	99.535	damaging	probably damaging
3437	G>C	MT-ND1	2	G	A	44	3	10.12	0.0968054	99.535	damaging	probably damaging
3437	G>A	MT-ND1	2	G	E	44	3	1.34	0	99.535	damaging	probably damaging
3437	G>T	MT-ND1	2	G	V	44	3	5.19	0.0193611	99.535	damaging	probably damaging
3439	C>A	MT-ND1	1	L	M	45	3	12.28	1.43272	92.7231	damaging	benign
3439	C>G	MT-ND1	1	L	V	45	3	8.93	4.45305	92.7231	neutral	benign
3440	T>C	MT-ND1	2	L	P	45	3	2.11	0.0193611	92.7231	damaging	possibly damaging
3440	T>A	MT-ND1	2	L	Q	45	3	2.58	0.135528	92.7231	damaging	possibly damaging
3440	T>G	MT-ND1	2	L	R	45	3	0.98	0	92.7231	damaging	possibly damaging
3442	C>A	MT-ND1	1	L	M	46	3	12.28	0.929332	102.26	damaging	probably damaging
3442	C>G	MT-ND1	1	L	V	46	3	8.93	1.52953	102.26	damaging	possibly damaging
3443	T>C	MT-ND1	2	L	P	46	3	2.11	5.92449	102.26	neutral	probably damaging
3443	T>A	MT-ND1	2	L	Q	46	3	2.58	0	102.26	damaging	probably damaging
3443	T>G	MT-ND1	2	L	R	46	3	0.98	0.0193611	102.26	damaging	probably damaging
3445	C>G	MT-ND1	1	Q	E	47	3	9.78	0	104.604	damaging	probably damaging
3445	C>A	MT-ND1	1	Q	K	47	3	7.37	0.0193611	104.604	damaging	probably damaging
3446	A>T	MT-ND1	2	Q	L	47	3	8.86	0.154889	104.604	damaging	probably damaging
3446	A>C	MT-ND1	2	Q	P	47	3	7.68	0.0193611	104.604	damaging	probably damaging
3446	A>G	MT-ND1	2	Q	R	47	3	15.37	0	104.604	damaging	probably damaging
3447	A>C	MT-ND1	3	Q	H	47	3	4.93	0.0774443	104.604	damaging	probably damaging
3447	A>T	MT-ND1	3	Q	H	47	3	4.93	0.0774443	104.604	damaging	probably damaging
3448	C>G	MT-ND1	1	P	A	48	3	9.96	3.5818	128.158	damaging	probably damaging
3448	C>T	MT-ND1	1	P	S	48	3	19.49	1.85866	128.158	damaging	probably damaging
3448	C>A	MT-ND1	1	P	T	48	3	12.7	0.696999	128.158	damaging	probably damaging
3449	C>A	MT-ND1	2	P	H	48	3	1.31	0	128.158	damaging	probably damaging
3449	C>T	MT-ND1	2	P	L	48	3	8.63	0.0193611	128.158	damaging	probably damaging
3449	C>G	MT-ND1	2	P	R	48	3	0.6	0	128.158	damaging	probably damaging
3451	T>A	MT-ND1	1	F	I	49	3	12.11	49.5063	63.3034	neutral	benign
3451	T>C	MT-ND1	1	F	L	49	3	38.69	11.1713	63.3034	neutral	benign
3451	T>G	MT-ND1	1	F	V	49	3	4.19	7.00871	63.3034	neutral	benign
3452	T>G	MT-ND1	2	F	C	49	3	0.6	0	63.3034	damaging	probably damaging
3452	T>C	MT-ND1	2	F	S	49	3	2.61	0	63.3034	damaging	possibly damaging
3452	T>A	MT-ND1	2	F	Y	49	3	21.08	0	63.3034	damaging	possibly damaging
3453	C>A	MT-ND1	3	F	L	49	3	38.69	11.1713	63.3034	neutral	benign
3453	C>G	MT-ND1	3	F	L	49	3	38.69	11.1713	63.3034	neutral	benign
3454	G>C	MT-ND1	1	A	P	50	3	3.49	0.0580833	130.627	damaging	probably damaging
3454	G>T	MT-ND1	1	A	S	50	3	24.22	13.7464	130.627	neutral	probably damaging
3454	G>A	MT-ND1	1	A	T	50	3	14.99	0.580833	130.627	damaging	probably damaging
3455	C>A	MT-ND1	2	A	D	50	3	0.19	0	130.627	damaging	probably damaging
3455	C>G	MT-ND1	2	A	G	50	3	21.26	0.580833	130.627	damaging	probably damaging
3455	C>T	MT-ND1	2	A	V	50	3	5.33	0.503388	130.627	damaging	probably damaging
3457	G>C	MT-ND1	1	D	H	51	3	12.53	0	99.4	damaging	probably damaging
3457	G>A	MT-ND1	1	D	N	51	3	19.29	0.154889	99.4	damaging	probably damaging
3457	G>T	MT-ND1	1	D	Y	51	3	0.55	0.0193611	99.4	damaging	probably damaging
3458	A>C	MT-ND1	2	D	A	51	3	0.82	0	99.4	damaging	probably damaging
3458	A>G	MT-ND1	2	D	G	51	3	0.57	0.0387222	99.4	damaging	probably damaging
3458	A>T	MT-ND1	2	D	V	51	3	0.94	0	99.4	damaging	probably damaging
3459	C>A	MT-ND1	3	D	E	51	3	40.58	0.116167	99.4	damaging	probably damaging
3459	C>G	MT-ND1	3	D	E	51	3	40.58	0.116167	99.4	damaging	probably damaging
3460	G>C	MT-ND1	1	A	P	52	3	3.49	0	85.6153	damaging	probably damaging
3460	G>T	MT-ND1	1	A	S	52	3	24.22	0	85.6153	damaging	probably damaging
3460	G>A	MT-ND1	1	A	T	52	3	14.99	0.0193611	85.6153	damaging	probably damaging
3461	C>A	MT-ND1	2	A	D	52	3	0.19	0	85.6153	damaging	probably damaging
3461	C>G	MT-ND1	2	A	G	52	3	21.26	60.9293	85.6153	neutral	probably damaging
3461	C>T	MT-ND1	2	A	V	52	3	5.33	0.484027	85.6153	damaging	probably damaging
3463	A>C	MT-ND1	1	M	L	53	3	24.96	21.4327	26.4339	neutral	benign
3463	A>T	MT-ND1	1	M	L	53	3	24.96	21.4327	26.4339	neutral	benign
3463	A>G	MT-ND1	1	M	V	53	3	11.31	44.6467	26.4339	neutral	benign
3464	T>A	MT-ND1	2	M	K	53	3	3.02	0	26.4339	neutral	possibly damaging
3464	T>C	MT-ND1	2	M	T	53	3	11.54	0.17425	26.4339	neutral	possibly damaging
3465	A>C	MT-ND1	3	M	I	53	3	21.82	23.7561	26.4339	neutral	benign
3465	A>T	MT-ND1	3	M	I	53	3	21.82	23.7561	26.4339	neutral	benign
3466	A>G	MT-ND1	1	K	E	54	3	8.4	0.0193611	99.284	damaging	probably damaging
3466	A>C	MT-ND1	1	K	Q	54	3	10.09	0	99.284	damaging	probably damaging
3467	A>T	MT-ND1	2	K	M	54	3	2.61	0	99.284	damaging	probably damaging
3467	A>C	MT-ND1	2	K	T	54	3	8.15	0	99.284	damaging	probably damaging
3468	A>C	MT-ND1	3	K	N	54	3	14.95	0.0387222	99.284	damaging	probably damaging
3468	A>T	MT-ND1	3	K	N	54	3	14.95	0.0387222	99.284	damaging	probably damaging
3469	C>T	MT-ND1	1	L	F	55	3	11.8	0	99.71	damaging	probably damaging
3469	C>A	MT-ND1	1	L	I	55	3	17.3	0.0387222	99.71	damaging	probably damaging
3469	C>G	MT-ND1	1	L	V	55	3	8.93	0.0193611	99.71	damaging	probably damaging
3470	T>A	MT-ND1	2	L	H	55	3	1.78	0	99.71	damaging	probably damaging
3470	T>C	MT-ND1	2	L	P	55	3	2.11	0	99.71	damaging	probably damaging
3470	T>G	MT-ND1	2	L	R	55	3	0.98	0	99.71	damaging	probably damaging
3472	T>A	MT-ND1	1	F	I	56	3	12.11	4.82091	120.99	neutral	probably damaging
3472	T>C	MT-ND1	1	F	L	56	3	38.69	6.87318	120.99	neutral	possibly damaging
3472	T>G	MT-ND1	1	F	V	56	3	4.19	1.60697	120.99	damaging	possibly damaging
3473	T>G	MT-ND1	2	F	C	56	3	0.6	0	120.99	damaging	probably damaging
3473	T>C	MT-ND1	2	F	S	56	3	2.61	0.0387222	120.99	damaging	probably damaging
3473	T>A	MT-ND1	2	F	Y	56	3	21.08	0.17425	120.99	damaging	benign
3474	C>A	MT-ND1	3	F	L	56	3	38.69	6.87318	120.99	neutral	possibly damaging
3474	C>G	MT-ND1	3	F	L	56	3	38.69	6.87318	120.99	neutral	possibly damaging
3475	A>G	MT-ND1	1	T	A	57	3	10.69	0.271055	58.1569	neutral	benign
3475	A>C	MT-ND1	1	T	P	57	3	5.2	0	58.1569	neutral	probably damaging
3475	A>T	MT-ND1	1	T	S	57	3	20.78	6.58277	58.1569	neutral	possibly damaging
3476	C>T	MT-ND1	2	T	I	57	3	9.53	48.7512	58.1569	neutral	benign
3476	C>A	MT-ND1	2	T	N	57	3	6.4	0.948693	58.1569	neutral	possibly damaging
3476	C>G	MT-ND1	2	T	S	57	3	20.78	6.58277	58.1569	neutral	possibly damaging
3478	A>G	MT-ND1	1	K	E	58	3	8.4	0.116167	98.4633	damaging	probably damaging
3478	A>C	MT-ND1	1	K	Q	58	3	10.09	0	98.4633	damaging	probably damaging
3479	A>T	MT-ND1	2	K	M	58	3	2.61	0.0193611	98.4633	damaging	probably damaging
3479	A>C	MT-ND1	2	K	T	58	3	8.15	0.0193611	98.4633	damaging	probably damaging
3480	A>C	MT-ND1	3	K	N	58	3	14.95	0.135528	98.4633	damaging	probably damaging
3480	A>T	MT-ND1	3	K	N	58	3	14.95	0.135528	98.4633	damaging	probably damaging
3481	G>A	MT-ND1	1	E	K	59	3	6.7	0.367861	121.394	damaging	probably damaging
3481	G>C	MT-ND1	1	E	Q	59	3	8.01	0.154889	121.394	damaging	probably damaging
3482	A>C	MT-ND1	2	E	A	59	3	2.27	0.0968054	121.394	damaging	probably damaging
3482	A>G	MT-ND1	2	E	G	59	3	2.29	0.484027	121.394	damaging	probably damaging
3482	A>T	MT-ND1	2	E	V	59	3	10.28	0.0774443	121.394	damaging	probably damaging
3483	G>C	MT-ND1	3	E	D	59	3	7.61	0.0580833	121.394	damaging	probably damaging
3483	G>T	MT-ND1	3	E	D	59	3	7.61	0.0580833	121.394	damaging	probably damaging
3484	C>G	MT-ND1	1	P	A	60	3	9.96	0.619555	131.746	damaging	probably damaging
3484	C>T	MT-ND1	1	P	S	60	3	19.49	1.33591	131.746	damaging	probably damaging
3484	C>A	MT-ND1	1	P	T	60	3	12.7	2.24589	131.746	damaging	probably damaging
3485	C>A	MT-ND1	2	P	H	60	3	1.31	0.212972	131.746	damaging	probably damaging
3485	C>T	MT-ND1	2	P	L	60	3	8.63	2.36205	131.746	damaging	probably damaging
3485	C>G	MT-ND1	2	P	R	60	3	0.6	0.17425	131.746	damaging	probably damaging
3487	C>A	MT-ND1	1	L	M	61	3	12.28	2.76864	67.5711	neutral	benign
3487	C>G	MT-ND1	1	L	V	61	3	8.93	31.9458	67.5711	neutral	possibly damaging
3488	T>C	MT-ND1	2	L	P	61	3	2.11	0.987415	67.5711	neutral	probably damaging
3488	T>A	MT-ND1	2	L	Q	61	3	2.58	0.0387222	67.5711	damaging	possibly damaging
3488	T>G	MT-ND1	2	L	R	61	3	0.98	0	67.5711	damaging	possibly damaging
3490	A>G	MT-ND1	1	K	E	62	3	8.4	0.0580833	55.356	neutral	benign
3490	A>C	MT-ND1	1	K	Q	62	3	10.09	1.64569	55.356	neutral	benign
3491	A>T	MT-ND1	2	K	M	62	3	2.61	1.41336	55.356	neutral	possibly damaging
3491	A>C	MT-ND1	2	K	T	62	3	8.15	1.52953	55.356	neutral	benign
3492	A>C	MT-ND1	3	K	N	62	3	14.95	0.677638	55.356	neutral	benign
3492	A>T	MT-ND1	3	K	N	62	3	14.95	0.677638	55.356	neutral	benign
3493	C>G	MT-ND1	1	P	A	63	3	9.96	0.0387222	104.036	damaging	probably damaging
3493	C>T	MT-ND1	1	P	S	63	3	19.49	0.638916	104.036	damaging	probably damaging
3493	C>A	MT-ND1	1	P	T	63	3	12.7	0.425944	104.036	damaging	probably damaging
3494	C>A	MT-ND1	2	P	H	63	3	1.31	0.0193611	104.036	damaging	probably damaging
3494	C>T	MT-ND1	2	P	L	63	3	8.63	3.75605	104.036	neutral	probably damaging
3494	C>G	MT-ND1	2	P	R	63	3	0.6	0	104.036	damaging	probably damaging
3496	G>C	MT-ND1	1	A	P	64	3	3.49	0.0387222	38.9882	neutral	benign
3496	G>T	MT-ND1	1	A	S	64	3	24.22	50.1065	38.9882	neutral	benign
3496	G>A	MT-ND1	1	A	T	64	3	14.99	7.84124	38.9882	neutral	benign
3497	C>A	MT-ND1	2	A	D	64	3	0.19	0.212972	38.9882	neutral	benign
3497	C>G	MT-ND1	2	A	G	64	3	21.26	0.271055	38.9882	neutral	benign
3497	C>T	MT-ND1	2	A	V	64	3	5.33	2.28461	38.9882	neutral	benign
3499	A>G	MT-ND1	1	T	A	65	3	10.69	2.94288	105.491	damaging	benign
3499	A>C	MT-ND1	1	T	P	65	3	5.2	0.387222	105.491	damaging	possibly damaging
3499	A>T	MT-ND1	1	T	S	65	3	20.78	6.64085	105.491	neutral	benign
3500	C>A	MT-ND1	2	T	K	65	3	2.5	2.14908	105.491	damaging	possibly damaging
3500	C>T	MT-ND1	2	T	M	65	3	6.78	6.19555	105.491	neutral	probably damaging
3502	T>G	MT-ND1	1	S	A	66	3	12.93	15.121	108.873	neutral	probably damaging
3502	T>C	MT-ND1	1	S	P	66	3	5.23	0.0580833	108.873	damaging	probably damaging
3502	T>A	MT-ND1	1	S	T	66	3	18.93	2.20716	108.873	damaging	probably damaging
3503	C>G	MT-ND1	2	S	C	66	3	0.76	0.0387222	108.873	damaging	probably damaging
3503	C>T	MT-ND1	2	S	F	66	3	2.93	0.154889	108.873	damaging	probably damaging
3503	C>A	MT-ND1	2	S	Y	66	3	3.05	0.212972	108.873	damaging	probably damaging
3505	A>G	MT-ND1	1	T	A	67	3	10.69	1.52953	64.7428	neutral	benign
3505	A>C	MT-ND1	1	T	P	67	3	5.2	0.0387222	64.7428	damaging	possibly damaging
3505	A>T	MT-ND1	1	T	S	67	3	20.78	63.6205	64.7428	neutral	benign
3506	C>T	MT-ND1	2	T	I	67	3	9.53	0.212972	64.7428	damaging	benign
3506	C>A	MT-ND1	2	T	N	67	3	6.4	28.7512	64.7428	neutral	benign
3506	C>G	MT-ND1	2	T	S	67	3	20.78	63.6205	64.7428	neutral	benign
3508	A>T	MT-ND1	1	I	F	68	3	5.57	7.26041	53.8607	neutral	benign
3508	A>C	MT-ND1	1	I	L	68	3	29	3.81413	53.8607	neutral	benign
3508	A>G	MT-ND1	1	I	V	68	3	18.44	1.91675	53.8607	neutral	benign
3509	T>A	MT-ND1	2	I	N	68	3	1.97	0.561471	53.8607	neutral	benign
3509	T>G	MT-ND1	2	I	S	68	3	5.84	1.89739	53.8607	neutral	benign
3509	T>C	MT-ND1	2	I	T	68	3	12.05	5.86641	53.8607	neutral	benign
3510	C>A	MT-ND1	3	I	M	68	3	7.37	2.20716	53.8607	neutral	possibly damaging
3510	C>G	MT-ND1	3	I	M	68	3	7.37	2.20716	53.8607	neutral	possibly damaging
3511	A>G	MT-ND1	1	T	A	69	3	10.69	1.7425	50.6957	neutral	benign
3511	A>C	MT-ND1	1	T	P	69	3	5.2	0.290416	50.6957	neutral	benign
3511	A>T	MT-ND1	1	T	S	69	3	20.78	9.37076	50.6957	neutral	benign
3512	C>T	MT-ND1	2	T	I	69	3	9.53	17.9864	50.6957	neutral	benign
3512	C>A	MT-ND1	2	T	N	69	3	6.4	0.658277	50.6957	neutral	benign
3512	C>G	MT-ND1	2	T	S	69	3	20.78	9.37076	50.6957	neutral	benign
3514	C>T	MT-ND1	1	L	F	70	3	11.8	1.93611	94.0833	damaging	probably damaging
3514	C>A	MT-ND1	1	L	I	70	3	17.3	6.79574	94.0833	neutral	probably damaging
3514	C>G	MT-ND1	1	L	V	70	3	8.93	4.20136	94.0833	neutral	probably damaging
3515	T>A	MT-ND1	2	L	H	70	3	1.78	0.0193611	94.0833	damaging	probably damaging
3515	T>C	MT-ND1	2	L	P	70	3	2.11	5.22749	94.0833	neutral	probably damaging
3515	T>G	MT-ND1	2	L	R	70	3	0.98	0	94.0833	damaging	probably damaging
3517	T>G	MT-ND1	1	Y	D	71	3	5.34	0	64.2032	damaging	probably damaging
3517	T>C	MT-ND1	1	Y	H	71	3	14.29	0.135528	64.2032	damaging	probably damaging
3517	T>A	MT-ND1	1	Y	N	71	3	3.72	0	64.2032	damaging	probably damaging
3518	A>G	MT-ND1	2	Y	C	71	3	0.41	0	64.2032	damaging	probably damaging
3518	A>T	MT-ND1	2	Y	F	71	3	35.24	73.4947	64.2032	neutral	benign
3518	A>C	MT-ND1	2	Y	S	71	3	3.1	0.445305	64.2032	neutral	probably damaging
3520	A>T	MT-ND1	1	I	F	72	3	5.57	6.19555	73.8251	neutral	benign
3520	A>C	MT-ND1	1	I	L	72	3	29	37.0958	73.8251	neutral	benign
3520	A>G	MT-ND1	1	I	V	72	3	18.44	3.07841	73.8251	neutral	benign
3521	T>A	MT-ND1	2	I	N	72	3	1.97	0.309777	73.8251	damaging	possibly damaging
3521	T>G	MT-ND1	2	I	S	72	3	5.84	0.445305	73.8251	damaging	benign
3521	T>C	MT-ND1	2	I	T	72	3	12.05	5.24685	73.8251	neutral	benign
3522	C>A	MT-ND1	3	I	M	72	3	7.37	2.98161	73.8251	neutral	benign
3522	C>G	MT-ND1	3	I	M	72	3	7.37	2.98161	73.8251	neutral	benign
3523	A>G	MT-ND1	1	T	A	73	3	10.69	18.5866	27.4686	neutral	benign
3523	A>C	MT-ND1	1	T	P	73	3	5.2	0	27.4686	neutral	possibly damaging
3523	A>T	MT-ND1	1	T	S	73	3	20.78	0.619555	27.4686	neutral	benign
3524	C>T	MT-ND1	2	T	I	73	3	9.53	15.7406	27.4686	neutral	benign
3524	C>A	MT-ND1	2	T	N	73	3	6.4	0	27.4686	neutral	possibly damaging
3524	C>G	MT-ND1	2	T	S	73	3	20.78	0.619555	27.4686	neutral	benign
3526	G>C	MT-ND1	1	A	P	74	2	2.1	0.0193611	69.2158	damaging	probably damaging
3526	G>T	MT-ND1	1	A	S	74	2	21.06	20.9681	69.2158	neutral	benign
3526	G>A	MT-ND1	1	A	T	74	2	12.59	29.5063	69.2158	neutral	possibly damaging
3527	C>A	MT-ND1	2	A	D	74	2	0.12	0.0193611	69.2158	damaging	probably damaging
3527	C>G	MT-ND1	2	A	G	74	2	12.66	2.14908	69.2158	neutral	possibly damaging
3527	C>T	MT-ND1	2	A	V	74	2	8.93	2.67183	69.2158	neutral	possibly damaging
3529	C>G	MT-ND1	1	P	A	75	2	9.08	0.193611	97.9275	damaging	probably damaging
3529	C>T	MT-ND1	1	P	S	75	2	16.15	0.309777	97.9275	damaging	probably damaging
3529	C>A	MT-ND1	1	P	T	75	2	11.97	0.0387222	97.9275	damaging	probably damaging
3530	C>T	MT-ND1	2	P	L	75	2	13.64	0	97.9275	damaging	probably damaging
3530	C>A	MT-ND1	2	P	Q	75	2	1.08	0	97.9275	damaging	probably damaging
3530	C>G	MT-ND1	2	P	R	75	2	0.3	0	97.9275	damaging	probably damaging
3532	A>G	MT-ND1	1	T	A	76	2	14.8	4.02711	29.0002	neutral	benign
3532	A>C	MT-ND1	1	T	P	76	2	1.64	0.116167	29.0002	neutral	possibly damaging
3532	A>T	MT-ND1	1	T	S	76	2	16.42	0.929332	29.0002	neutral	benign
3533	C>T	MT-ND1	2	T	I	76	2	12.57	30.939	29.0002	neutral	benign
3533	C>A	MT-ND1	2	T	N	76	2	2.23	0.0387222	29.0002	neutral	possibly damaging
3533	C>G	MT-ND1	2	T	S	76	2	16.42	0.929332	29.0002	neutral	benign
3535	T>A	MT-ND1	1	L	M	77	2	16.07	8.92546	105.485	neutral	probably damaging
3535	T>G	MT-ND1	1	L	V	77	2	11.58	2.82672	105.485	damaging	probably damaging
3536	T>C	MT-ND1	2	L	S	77	2	5.1	0.309777	105.485	damaging	probably damaging
3536	T>G	MT-ND1	2	L	W	77	2	1.23	0.0193611	105.485	damaging	probably damaging
3537	A>C	MT-ND1	3	L	F	77	2	15.96	11.5779	105.485	neutral	probably damaging
3537	A>T	MT-ND1	3	L	F	77	2	15.96	11.5779	105.485	neutral	probably damaging
3538	G>C	MT-ND1	1	A	P	78	2	2.1	0.0193611	121.02	damaging	probably damaging
3538	G>T	MT-ND1	1	A	S	78	2	21.06	19.4192	121.02	neutral	probably damaging
3538	G>A	MT-ND1	1	A	T	78	2	12.59	3.77541	121.02	damaging	probably damaging
3539	C>A	MT-ND1	2	A	D	78	2	0.12	0.0387222	121.02	damaging	probably damaging
3539	C>G	MT-ND1	2	A	G	78	2	12.66	3.85286	121.02	damaging	probably damaging
3539	C>T	MT-ND1	2	A	V	78	2	8.93	0.774443	121.02	damaging	probably damaging
3541	C>T	MT-ND1	1	L	F	79	2	15.96	14.7531	101.5	neutral	benign
3541	C>A	MT-ND1	1	L	I	79	2	24.58	1.76186	101.5	damaging	possibly damaging
3541	C>G	MT-ND1	1	L	V	79	2	11.58	0.484027	101.5	damaging	possibly damaging
3542	T>A	MT-ND1	2	L	H	79	2	0.27	0	101.5	damaging	probably damaging
3542	T>C	MT-ND1	2	L	P	79	2	1.59	0	101.5	damaging	probably damaging
3542	T>G	MT-ND1	2	L	R	79	2	0.3	0.0193611	101.5	damaging	probably damaging
3544	A>G	MT-ND1	1	T	A	80	2	14.8	3.03969	83.2705	neutral	benign
3544	A>C	MT-ND1	1	T	P	80	2	1.64	0.0193611	83.2705	damaging	possibly damaging
3544	A>T	MT-ND1	1	T	S	80	2	16.42	7.45402	83.2705	neutral	benign
3545	C>T	MT-ND1	2	T	I	80	2	12.57	7.62827	83.2705	neutral	benign
3545	C>A	MT-ND1	2	T	N	80	2	2.23	0.0968054	83.2705	damaging	benign
3545	C>G	MT-ND1	2	T	S	80	2	16.42	7.45402	83.2705	neutral	benign
3547	A>T	MT-ND1	1	I	F	81	2	8.18	2.42014	40.8417	neutral	possibly damaging
3547	A>C	MT-ND1	1	I	L	81	2	33.81	80.7164	40.8417	neutral	benign
3547	A>G	MT-ND1	1	I	V	81	2	23.86	3.02033	40.8417	neutral	benign
3548	T>A	MT-ND1	2	I	N	81	2	0.47	0.0387222	40.8417	neutral	possibly damaging
3548	T>G	MT-ND1	2	I	S	81	2	3.63	0.774443	40.8417	neutral	benign
3548	T>C	MT-ND1	2	I	T	81	2	9.22	0.832527	40.8417	neutral	benign
3549	C>A	MT-ND1	3	I	M	81	2	8.86	1.70378	40.8417	neutral	possibly damaging
3549	C>G	MT-ND1	3	I	M	81	2	8.86	1.70378	40.8417	neutral	possibly damaging
3550	G>C	MT-ND1	1	A	P	82	2	2.1	0.17425	116.273	damaging	probably damaging
3550	G>T	MT-ND1	1	A	S	82	2	21.06	20.7551	116.273	neutral	benign
3550	G>A	MT-ND1	1	A	T	82	2	12.59	0.367861	116.273	damaging	benign
3551	C>A	MT-ND1	2	A	D	82	2	0.12	0	116.273	damaging	possibly damaging
3551	C>G	MT-ND1	2	A	G	82	2	12.66	0.600194	116.273	damaging	possibly damaging
3551	C>T	MT-ND1	2	A	V	82	2	8.93	0.484027	116.273	damaging	possibly damaging
3553	C>T	MT-ND1	1	L	F	83	2	15.96	4.10455	101.265	neutral	probably damaging
3553	C>A	MT-ND1	1	L	I	83	2	24.58	5.94385	101.265	neutral	probably damaging
3553	C>G	MT-ND1	1	L	V	83	2	11.58	0.522749	101.265	damaging	probably damaging
3554	T>A	MT-ND1	2	L	H	83	2	0.27	0.0193611	101.265	damaging	probably damaging
3554	T>C	MT-ND1	2	L	P	83	2	1.59	0	101.265	damaging	probably damaging
3554	T>G	MT-ND1	2	L	R	83	2	0.3	0	101.265	damaging	probably damaging
3556	C>A	MT-ND1	1	L	M	84	1	13.2	8.75121	44.5207	neutral	possibly damaging
3556	C>G	MT-ND1	1	L	V	84	1	11	5.4211	44.5207	neutral	benign
3557	T>C	MT-ND1	2	L	P	84	1	3.79	0.0387222	44.5207	neutral	possibly damaging
3557	T>A	MT-ND1	2	L	Q	84	1	1.84	0	44.5207	neutral	possibly damaging
3557	T>G	MT-ND1	2	L	R	84	1	0.09	0	44.5207	neutral	possibly damaging
3559	C>A	MT-ND1	1	L	M	85	1	13.2	17.0378	98.9852	neutral	benign
3559	C>G	MT-ND1	1	L	V	85	1	11	6.67957	98.9852	neutral	benign
3560	T>C	MT-ND1	2	L	P	85	1	3.79	0.154889	98.9852	damaging	possibly damaging
3560	T>A	MT-ND1	2	L	Q	85	1	1.84	0.0580833	98.9852	damaging	possibly damaging
3560	T>G	MT-ND1	2	L	R	85	1	0.09	0	98.9852	damaging	possibly damaging
3562	T>G	MT-ND1	1	W	G	86	1	3.43	0.0387222	106.053	damaging	probably damaging
3562	T>C	MT-ND1	1	W	R	86	1	3.11	0.658277	106.053	damaging	probably damaging
3563	G>T	MT-ND1	2	W	L	86	1	14.58	0.232333	106.053	damaging	probably damaging
3563	G>C	MT-ND1	2	W	S	86	1	8.59	0.154889	106.053	damaging	probably damaging
3564	A>C	MT-ND1	3	W	C	86	1	1.9	0.0580833	106.053	damaging	probably damaging
3564	A>T	MT-ND1	3	W	C	86	1	1.9	0.0580833	106.053	damaging	probably damaging
3565	A>G	MT-ND1	1	T	A	87	1	12.15	33.514	49.1565	neutral	benign
3565	A>C	MT-ND1	1	T	P	87	1	4.02	0.367861	49.1565	neutral	possibly damaging
3565	A>T	MT-ND1	1	T	S	87	1	23.21	4.70474	49.1565	neutral	benign
3566	C>T	MT-ND1	2	T	I	87	1	8.99	13.727	49.1565	neutral	benign
3566	C>A	MT-ND1	2	T	N	87	1	6.13	0.484027	49.1565	neutral	benign
3566	C>G	MT-ND1	2	T	S	87	1	23.21	4.70474	49.1565	neutral	benign
3568	C>G	MT-ND1	1	P	A	88	1	15.09	0.425944	133.472	damaging	probably damaging
3568	C>T	MT-ND1	1	P	S	88	1	21.86	1.12294	133.472	damaging	probably damaging
3568	C>A	MT-ND1	1	P	T	88	1	14	0.871249	133.472	damaging	probably damaging
3569	C>A	MT-ND1	2	P	H	88	1	1.63	0	133.472	damaging	probably damaging
3569	C>T	MT-ND1	2	P	L	88	1	6.04	9.21588	133.472	neutral	probably damaging
3569	C>G	MT-ND1	2	P	R	88	1	0.18	0	133.472	damaging	probably damaging
3571	C>T	MT-ND1	1	L	F	89	1	18.59	6.09874	63.7526	neutral	probably damaging
3571	C>A	MT-ND1	1	L	I	89	1	21.58	16.0503	63.7526	neutral	benign
3571	C>G	MT-ND1	1	L	V	89	1	11	3.54308	63.7526	neutral	benign
3572	T>A	MT-ND1	2	L	H	89	1	0.55	0.0193611	63.7526	damaging	probably damaging
3572	T>C	MT-ND1	2	L	P	89	1	3.79	0.0193611	63.7526	damaging	probably damaging
3572	T>G	MT-ND1	2	L	R	89	1	0.09	0.0193611	63.7526	damaging	probably damaging
3574	C>G	MT-ND1	1	P	A	90	1	15.09	0.0387222	101.712	damaging	probably damaging
3574	C>T	MT-ND1	1	P	S	90	1	21.86	0.619555	101.712	damaging	probably damaging
3574	C>A	MT-ND1	1	P	T	90	1	14	0.445305	101.712	damaging	probably damaging
3575	C>A	MT-ND1	2	P	H	90	1	1.63	0.0193611	101.712	damaging	probably damaging
3575	C>T	MT-ND1	2	P	L	90	1	6.04	0.329138	101.712	damaging	probably damaging
3575	C>G	MT-ND1	2	P	R	90	1	0.18	0.0193611	101.712	damaging	probably damaging
3577	A>C	MT-ND1	1	M	L	91	1	23.03	25.4405	73.9253	neutral	benign
3577	A>T	MT-ND1	1	M	L	91	1	23.03	25.4405	73.9253	neutral	benign
3577	A>G	MT-ND1	1	M	V	91	1	10.69	1.33591	73.9253	damaging	benign
3578	T>A	MT-ND1	2	M	K	91	1	3.1	0.0193611	73.9253	damaging	possibly damaging
3578	T>C	MT-ND1	2	M	T	91	1	13.9	0.832527	73.9253	damaging	possibly damaging
3579	A>C	MT-ND1	3	M	I	91	1	11.35	5.90513	73.9253	neutral	benign
3579	A>T	MT-ND1	3	M	I	91	1	11.35	5.90513	73.9253	neutral	benign
3580	C>G	MT-ND1	1	P	A	92	1	15.09	1.16167	129.723	damaging	probably damaging
3580	C>T	MT-ND1	1	P	S	92	1	21.86	3.07841	129.723	damaging	probably damaging
3580	C>A	MT-ND1	1	P	T	92	1	14	0.522749	129.723	damaging	probably damaging
3581	C>A	MT-ND1	2	P	H	92	1	1.63	0.290416	129.723	damaging	probably damaging
3581	C>T	MT-ND1	2	P	L	92	1	6.04	4.6273	129.723	damaging	probably damaging
3581	C>G	MT-ND1	2	P	R	92	1	0.18	0	129.723	damaging	probably damaging
3583	A>G	MT-ND1	1	N	D	93	1	18.58	0.154889	48.2664	neutral	benign
3583	A>C	MT-ND1	1	N	H	93	1	4.27	14.5789	48.2664	neutral	benign
3583	A>T	MT-ND1	1	N	Y	93	1	4.4	28.635	48.2664	neutral	benign
3584	A>T	MT-ND1	2	N	I	93	1	2.63	3.33011	48.2664	neutral	benign
3584	A>G	MT-ND1	2	N	S	93	1	19.51	4.35624	48.2664	neutral	benign
3584	A>C	MT-ND1	2	N	T	93	1	11.06	4.53049	48.2664	neutral	benign
3585	C>A	MT-ND1	3	N	K	93	1	5.96	0.580833	48.2664	neutral	benign
3585	C>G	MT-ND1	3	N	K	93	1	5.96	0.580833	48.2664	neutral	benign
3586	C>G	MT-ND1	1	P	A	94	1	15.09	3.485	99.7846	neutral	benign
3586	C>T	MT-ND1	1	P	S	94	1	21.86	13.5528	99.7846	neutral	benign
3586	C>A	MT-ND1	1	P	T	94	1	14	2.49758	99.7846	damaging	possibly damaging
3587	C>A	MT-ND1	2	P	H	94	1	1.63	0.212972	99.7846	damaging	probably damaging
3587	C>T	MT-ND1	2	P	L	94	1	6.04	1.8393	99.7846	damaging	possibly damaging
3587	C>G	MT-ND1	2	P	R	94	1	0.18	0.0387222	99.7846	damaging	possibly damaging
3589	C>A	MT-ND1	1	L	M	95	1	13.2	9.06099	92.5639	neutral	probably damaging
3589	C>G	MT-ND1	1	L	V	95	1	11	23.3301	92.5639	neutral	probably damaging
3590	T>C	MT-ND1	2	L	P	95	1	3.79	0.251694	92.5639	damaging	probably damaging
3590	T>A	MT-ND1	2	L	Q	95	1	1.84	0.135528	92.5639	damaging	probably damaging
3590	T>G	MT-ND1	2	L	R	95	1	0.09	0.0193611	92.5639	damaging	probably damaging
3592	G>T	MT-ND1	1	V	F	96	1	4.03	4.43369	40.3244	neutral	benign
3592	G>A	MT-ND1	1	V	I	96	1	32.31	25.8858	40.3244	neutral	benign
3592	G>C	MT-ND1	1	V	L	96	1	17.78	9.06099	40.3244	neutral	benign
3593	T>C	MT-ND1	2	V	A	96	1	8.23	14.3466	40.3244	neutral	benign
3593	T>A	MT-ND1	2	V	D	96	1	0.3	0.0580833	40.3244	neutral	possibly damaging
3593	T>G	MT-ND1	2	V	G	96	1	1.78	0.580833	40.3244	neutral	benign
3595	A>G	MT-ND1	1	N	D	97	1	18.58	50.5518	70.8274	neutral	benign
3595	A>C	MT-ND1	1	N	H	97	1	4.27	0.251694	70.8274	damaging	probably damaging
3595	A>T	MT-ND1	1	N	Y	97	1	4.4	0.658277	70.8274	damaging	probably damaging
3596	A>T	MT-ND1	2	N	I	97	1	2.63	0.464666	70.8274	damaging	probably damaging
3596	A>G	MT-ND1	2	N	S	97	1	19.51	10.5905	70.8274	neutral	probably damaging
3596	A>C	MT-ND1	2	N	T	97	1	11.06	1.66505	70.8274	neutral	probably damaging
3597	C>A	MT-ND1	3	N	K	97	1	5.96	0.251694	70.8274	damaging	probably damaging
3597	C>G	MT-ND1	3	N	K	97	1	5.96	0.251694	70.8274	damaging	probably damaging
3598	C>T	MT-ND1	1	L	F	98	1	18.59	20.7938	89.6192	neutral	benign
3598	C>A	MT-ND1	1	L	I	98	1	21.58	4.18199	89.6192	neutral	benign
3598	C>G	MT-ND1	1	L	V	98	1	11	1.27783	89.6192	damaging	benign
3599	T>A	MT-ND1	2	L	H	98	1	0.55	0.232333	89.6192	damaging	probably damaging
3599	T>C	MT-ND1	2	L	P	98	1	3.79	0.832527	89.6192	damaging	probably damaging
3599	T>G	MT-ND1	2	L	R	98	1	0.09	0	89.6192	damaging	possibly damaging
3601	A>G	MT-ND1	1	N	D	99	1	18.58	1.66505	108.893	damaging	probably damaging
3601	A>C	MT-ND1	1	N	H	99	1	4.27	0.387222	108.893	damaging	probably damaging
3601	A>T	MT-ND1	1	N	Y	99	1	4.4	0.290416	108.893	damaging	probably damaging
3602	A>T	MT-ND1	2	N	I	99	1	2.63	0.17425	108.893	damaging	probably damaging
3602	A>G	MT-ND1	2	N	S	99	1	19.51	5.44046	108.893	neutral	probably damaging
3602	A>C	MT-ND1	2	N	T	99	1	11.06	0.774443	108.893	damaging	probably damaging
3603	C>A	MT-ND1	3	N	K	99	1	5.96	3.67861	108.893	damaging	probably damaging
3603	C>G	MT-ND1	3	N	K	99	1	5.96	3.67861	108.893	damaging	probably damaging
3604	C>A	MT-ND1	1	L	M	100	1	13.2	4.66602	108.142	neutral	benign
3604	C>G	MT-ND1	1	L	V	100	1	11	1.81994	108.142	damaging	possibly damaging
3605	T>C	MT-ND1	2	L	P	100	1	3.79	0.0193611	108.142	damaging	probably damaging
3605	T>A	MT-ND1	2	L	Q	100	1	1.84	0.0580833	108.142	damaging	probably damaging
3605	T>G	MT-ND1	2	L	R	100	1	0.09	0.0387222	108.142	damaging	probably damaging
3607	G>T	MT-ND1	1	G	C	101	1	0.85	0.0968054	94.9706	damaging	probably damaging
3607	G>C	MT-ND1	1	G	R	101	1	0.51	0.0387222	94.9706	damaging	probably damaging
3607	G>A	MT-ND1	1	G	S	101	1	25.09	13.3979	94.9706	neutral	possibly damaging
3608	G>C	MT-ND1	2	G	A	101	1	6.78	2.091	94.9706	damaging	probably damaging
3608	G>A	MT-ND1	2	G	D	101	1	9.42	0.3485	94.9706	damaging	probably damaging
3608	G>T	MT-ND1	2	G	V	101	1	2.79	0.251694	94.9706	damaging	probably damaging
3610	C>T	MT-ND1	1	L	F	102	1	18.59	3.77541	58.1146	neutral	possibly damaging
3610	C>A	MT-ND1	1	L	I	102	1	21.58	36.3214	58.1146	neutral	benign
3610	C>G	MT-ND1	1	L	V	102	1	11	22.7299	58.1146	neutral	benign
3611	T>A	MT-ND1	2	L	H	102	1	0.55	0.0387222	58.1146	neutral	probably damaging
3611	T>C	MT-ND1	2	L	P	102	1	3.79	0.0580833	58.1146	neutral	probably damaging
3611	T>G	MT-ND1	2	L	R	102	1	0.09	0	58.1146	neutral	probably damaging
3613	C>A	MT-ND1	1	L	M	103	2	16.07	2.14908	98.2775	damaging	possibly damaging
3613	C>G	MT-ND1	1	L	V	103	2	11.58	1.16167	98.2775	damaging	probably damaging
3614	T>C	MT-ND1	2	L	P	103	2	1.59	0.0387222	98.2775	damaging	probably damaging
3614	T>A	MT-ND1	2	L	Q	103	2	0.73	0.0193611	98.2775	damaging	probably damaging
3614	T>G	MT-ND1	2	L	R	103	2	0.3	0	98.2775	damaging	probably damaging
3616	T>A	MT-ND1	1	F	I	104	2	12.62	0.696999	119.416	damaging	probably damaging
3616	T>C	MT-ND1	1	F	L	104	2	31.88	4.9758	119.416	neutral	probably damaging
3616	T>G	MT-ND1	1	F	V	104	2	6.98	0.89061	119.416	damaging	probably damaging
3617	T>G	MT-ND1	2	F	C	104	2	1.08	0.0968054	119.416	damaging	probably damaging
3617	T>C	MT-ND1	2	F	S	104	2	4.22	0.212972	119.416	damaging	probably damaging
3617	T>A	MT-ND1	2	F	Y	104	2	15.52	7.60891	119.416	neutral	probably damaging
3618	T>A	MT-ND1	3	F	L	104	2	31.88	4.9758	119.416	neutral	probably damaging
3618	T>G	MT-ND1	3	F	L	104	2	31.88	4.9758	119.416	neutral	probably damaging
3619	A>T	MT-ND1	1	I	F	105	2	8.18	23.3688	89.4546	neutral	possibly damaging
3619	A>C	MT-ND1	1	I	L	105	2	33.81	16.1471	89.4546	neutral	benign
3619	A>G	MT-ND1	1	I	V	105	2	23.86	7.12488	89.4546	neutral	benign
3620	T>A	MT-ND1	2	I	N	105	2	0.47	0.0387222	89.4546	damaging	possibly damaging
3620	T>G	MT-ND1	2	I	S	105	2	3.63	0.522749	89.4546	damaging	benign
3620	T>C	MT-ND1	2	I	T	105	2	9.22	1.20039	89.4546	damaging	benign
3621	T>A	MT-ND1	3	I	M	105	2	8.86	12.5266	89.4546	neutral	benign
3621	T>G	MT-ND1	3	I	M	105	2	8.86	12.5266	89.4546	neutral	benign
3622	C>A	MT-ND1	1	L	M	106	2	16.07	4.85963	103.545	neutral	probably damaging
3622	C>G	MT-ND1	1	L	V	106	2	11.58	0.851888	103.545	damaging	probably damaging
3623	T>C	MT-ND1	2	L	P	106	2	1.59	0.0193611	103.545	damaging	probably damaging
3623	T>A	MT-ND1	2	L	Q	106	2	0.73	0	103.545	damaging	probably damaging
3623	T>G	MT-ND1	2	L	R	106	2	0.3	0	103.545	damaging	probably damaging
3625	G>C	MT-ND1	1	A	P	107	2	2.1	0.0193611	129.944	damaging	probably damaging
3625	G>T	MT-ND1	1	A	S	107	2	21.06	4.18199	129.944	damaging	probably damaging
3625	G>A	MT-ND1	1	A	T	107	2	12.59	1.18103	129.944	damaging	probably damaging
3626	C>A	MT-ND1	2	A	D	107	2	0.12	0	129.944	damaging	probably damaging
3626	C>G	MT-ND1	2	A	G	107	2	12.66	0.813166	129.944	damaging	probably damaging
3626	C>T	MT-ND1	2	A	V	107	2	8.93	2.4395	129.944	damaging	probably damaging
3628	A>G	MT-ND1	1	T	A	108	2	14.8	0.3485	62.7125	damaging	benign
3628	A>C	MT-ND1	1	T	P	108	2	1.64	0.0193611	62.7125	damaging	possibly damaging
3628	A>T	MT-ND1	1	T	S	108	2	16.42	0.232333	62.7125	damaging	benign
3629	C>T	MT-ND1	2	T	I	108	2	12.57	16.1859	62.7125	neutral	benign
3629	C>A	MT-ND1	2	T	N	108	2	2.23	0	62.7125	damaging	benign
3629	C>G	MT-ND1	2	T	S	108	2	16.42	0.232333	62.7125	damaging	benign
3631	T>G	MT-ND1	1	S	A	109	2	22.67	0.619555	132.907	damaging	possibly damaging
3631	T>C	MT-ND1	1	S	P	109	2	1.67	0.0193611	132.907	damaging	probably damaging
3631	T>A	MT-ND1	1	S	T	109	2	15.15	9.6999	132.907	neutral	possibly damaging
3632	C>G	MT-ND1	2	S	C	109	2	2.73	0.0387222	132.907	damaging	probably damaging
3632	C>T	MT-ND1	2	S	F	109	2	5.63	0.271055	132.907	damaging	possibly damaging
3632	C>A	MT-ND1	2	S	Y	109	2	1.78	0.271055	132.907	damaging	probably damaging
3634	A>T	MT-ND1	1	S	C	110	2	2.73	0.17425	103.821	damaging	probably damaging
3634	A>G	MT-ND1	1	S	G	110	2	11.9	6.69894	103.821	neutral	probably damaging
3634	A>C	MT-ND1	1	S	R	110	2	0.47	0	103.821	damaging	probably damaging
3635	G>T	MT-ND1	2	S	I	110	2	6.21	0	103.821	damaging	probably damaging
3635	G>A	MT-ND1	2	S	N	110	2	5.31	0.0193611	103.821	damaging	probably damaging
3635	G>C	MT-ND1	2	S	T	110	2	15.15	0.212972	103.821	damaging	probably damaging
3637	C>A	MT-ND1	1	L	M	111	2	16.07	7.76379	98.9427	neutral	probably damaging
3637	C>G	MT-ND1	1	L	V	111	2	11.58	3.27202	98.9427	damaging	probably damaging
3638	T>C	MT-ND1	2	L	P	111	2	1.59	0.0193611	98.9427	damaging	probably damaging
3638	T>A	MT-ND1	2	L	Q	111	2	0.73	0	98.9427	damaging	probably damaging
3638	T>G	MT-ND1	2	L	R	111	2	0.3	0	98.9427	damaging	probably damaging
3640	G>C	MT-ND1	1	A	P	112	2	2.1	0.0580833	103.054	damaging	possibly damaging
3640	G>T	MT-ND1	1	A	S	112	2	21.06	12.2943	103.054	neutral	benign
3640	G>A	MT-ND1	1	A	T	112	2	12.59	7.47338	103.054	neutral	benign
3641	C>A	MT-ND1	2	A	D	112	2	0.12	0	103.054	damaging	possibly damaging
3641	C>G	MT-ND1	2	A	G	112	2	12.66	19.516	103.054	neutral	benign
3641	C>T	MT-ND1	2	A	V	112	2	8.93	0.154889	103.054	damaging	benign
3643	G>T	MT-ND1	1	V	F	113	2	7.13	0.0193611	115.503	damaging	probably damaging
3643	G>A	MT-ND1	1	V	I	113	2	31.23	0.658277	115.503	damaging	possibly damaging
3643	G>C	MT-ND1	1	V	L	113	2	20.79	0.0580833	115.503	damaging	possibly damaging
3644	T>C	MT-ND1	2	V	A	113	2	6.78	1.43272	115.503	damaging	benign
3644	T>A	MT-ND1	2	V	D	113	2	0.09	0.0387222	115.503	damaging	probably damaging
3644	T>G	MT-ND1	2	V	G	113	2	4.07	0.658277	115.503	damaging	probably damaging
3646	T>G	MT-ND1	1	Y	D	114	2	1.32	0	103.655	damaging	possibly damaging
3646	T>C	MT-ND1	1	Y	H	114	2	9.42	0.774443	103.655	damaging	benign
3646	T>A	MT-ND1	1	Y	N	114	2	7.03	0.0580833	103.655	damaging	possibly damaging
3647	A>G	MT-ND1	2	Y	C	114	2	2.97	0	103.655	damaging	probably damaging
3647	A>T	MT-ND1	2	Y	F	114	2	27.27	2.47822	103.655	damaging	possibly damaging
3647	A>C	MT-ND1	2	Y	S	114	2	6.93	0	103.655	damaging	possibly damaging
3649	T>G	MT-ND1	1	S	A	115	2	22.67	5.75024	102.27	neutral	probably damaging
3649	T>C	MT-ND1	1	S	P	115	2	1.67	2.42014	102.27	damaging	probably damaging
3649	T>A	MT-ND1	1	S	T	115	2	15.15	15.1597	102.27	neutral	probably damaging
3650	C>T	MT-ND1	2	S	L	115	2	9.37	0.154889	102.27	damaging	probably damaging
3650	C>G	MT-ND1	2	S	W	115	2	1.06	0.0580833	102.27	damaging	probably damaging
3652	A>T	MT-ND1	1	I	F	116	2	8.18	0.909971	107.835	damaging	probably damaging
3652	A>C	MT-ND1	1	I	L	116	2	33.81	7.0668	107.835	neutral	possibly damaging
3652	A>G	MT-ND1	1	I	V	116	2	23.86	12.8751	107.835	neutral	benign
3653	T>A	MT-ND1	2	I	N	116	2	0.47	0.0193611	107.835	damaging	possibly damaging
3653	T>G	MT-ND1	2	I	S	116	2	3.63	0.309777	107.835	damaging	possibly damaging
3653	T>C	MT-ND1	2	I	T	116	2	9.22	6.52469	107.835	neutral	benign
3654	C>A	MT-ND1	3	I	M	116	2	8.86	0.948693	107.835	damaging	probably damaging
3654	C>G	MT-ND1	3	I	M	116	2	8.86	0.948693	107.835	damaging	probably damaging
3655	C>T	MT-ND1	1	L	F	117	2	15.96	0.968054	126.669	damaging	probably damaging
3655	C>A	MT-ND1	1	L	I	117	2	24.58	3.50436	126.669	damaging	probably damaging
3655	C>G	MT-ND1	1	L	V	117	2	11.58	0.774443	126.669	damaging	probably damaging
3656	T>A	MT-ND1	2	L	H	117	2	0.27	0.0193611	126.669	damaging	probably damaging
3656	T>C	MT-ND1	2	L	P	117	2	1.59	0	126.669	damaging	probably damaging
3656	T>G	MT-ND1	2	L	R	117	2	0.3	0	126.669	damaging	probably damaging
3658	T>G	MT-ND1	1	W	G	118	2	8.11	38.9351	75.3811	neutral	probably damaging
3658	T>C	MT-ND1	1	W	R	118	2	0.57	0	75.3811	damaging	probably damaging
3659	G>T	MT-ND1	2	W	L	118	2	16.5	7.55082	75.3811	neutral	probably damaging
3659	G>C	MT-ND1	2	W	S	118	2	6.34	1.52953	75.3811	neutral	probably damaging
3660	A>C	MT-ND1	3	W	C	118	2	1.25	0.71636	75.3811	damaging	probably damaging
3660	A>T	MT-ND1	3	W	C	118	2	1.25	0.71636	75.3811	damaging	probably damaging
3661	T>G	MT-ND1	1	S	A	119	2	22.67	21.4521	119.587	neutral	probably damaging
3661	T>C	MT-ND1	1	S	P	119	2	1.67	0	119.587	damaging	probably damaging
3661	T>A	MT-ND1	1	S	T	119	2	15.15	0.677638	119.587	damaging	probably damaging
3662	C>T	MT-ND1	2	S	L	119	2	9.37	0.484027	119.587	damaging	probably damaging
3662	C>G	MT-ND1	2	S	W	119	2	1.06	0	119.587	damaging	probably damaging
3664	G>C	MT-ND1	1	G	R	120	2	0.15	0.0193611	99.3705	damaging	probably damaging
3664	G>T	MT-ND1	1	G	W	120	2	0.36	0.0193611	99.3705	damaging	probably damaging
3665	G>C	MT-ND1	2	G	A	120	2	34.56	0.0387222	99.3705	damaging	probably damaging
3665	G>A	MT-ND1	2	G	E	120	2	0.33	0.0193611	99.3705	damaging	probably damaging
3665	G>T	MT-ND1	2	G	V	120	2	5.43	0	99.3705	damaging	probably damaging
3667	T>G	MT-ND1	1	W	G	121	2	8.11	0.0387222	116.598	damaging	probably damaging
3667	T>C	MT-ND1	1	W	R	121	2	0.57	0.3485	116.598	damaging	probably damaging
3668	G>T	MT-ND1	2	W	L	121	2	16.5	0.193611	116.598	damaging	probably damaging
3668	G>C	MT-ND1	2	W	S	121	2	6.34	0	116.598	damaging	probably damaging
3669	A>C	MT-ND1	3	W	C	121	2	1.25	0.0387222	116.598	damaging	probably damaging
3669	A>T	MT-ND1	3	W	C	121	2	1.25	0.0387222	116.598	damaging	probably damaging
3670	G>C	MT-ND1	1	A	P	122	2	2.1	0.0193611	112.228	damaging	probably damaging
3670	G>T	MT-ND1	1	A	S	122	2	21.06	25.5179	112.228	neutral	probably damaging
3670	G>A	MT-ND1	1	A	T	122	2	12.59	0.290416	112.228	damaging	probably damaging
3671	C>A	MT-ND1	2	A	E	122	2	0.3	0.0193611	112.228	damaging	probably damaging
3671	C>G	MT-ND1	2	A	G	122	2	12.66	2.788	112.228	damaging	probably damaging
3671	C>T	MT-ND1	2	A	V	122	2	8.93	1.58761	112.228	damaging	probably damaging
3673	T>G	MT-ND1	1	S	A	123	3	12.93	2.1878	111.303	damaging	probably damaging
3673	T>C	MT-ND1	1	S	P	123	3	5.23	0.0387222	111.303	damaging	probably damaging
3673	T>A	MT-ND1	1	S	T	123	3	18.93	0.0968054	111.303	damaging	probably damaging
3674	C>T	MT-ND1	2	S	L	123	3	9.28	0.0193611	111.303	damaging	probably damaging
3674	C>G	MT-ND1	2	S	W	123	3	0.32	0	111.303	damaging	probably damaging
3676	A>G	MT-ND1	1	N	D	124	3	5.75	0.329138	128.339	damaging	probably damaging
3676	A>C	MT-ND1	1	N	H	124	3	10.14	0.0193611	128.339	damaging	probably damaging
3676	A>T	MT-ND1	1	N	Y	124	3	4.75	0.909971	128.339	damaging	probably damaging
3677	A>T	MT-ND1	2	N	I	124	3	3.13	0.0968054	128.339	damaging	probably damaging
3677	A>G	MT-ND1	2	N	S	124	3	17.36	0.561471	128.339	damaging	probably damaging
3677	A>C	MT-ND1	2	N	T	124	3	8.64	0.135528	128.339	damaging	probably damaging
3678	C>A	MT-ND1	3	N	K	124	3	11.43	1.4908	128.339	damaging	probably damaging
3678	C>G	MT-ND1	3	N	K	124	3	11.43	1.4908	128.339	damaging	probably damaging
3679	T>G	MT-ND1	1	S	A	125	3	12.93	0.0193611	107.229	damaging	probably damaging
3679	T>C	MT-ND1	1	S	P	125	3	5.23	0.0387222	107.229	damaging	probably damaging
3679	T>A	MT-ND1	1	S	T	125	3	18.93	0.251694	107.229	damaging	probably damaging
3680	C>T	MT-ND1	2	S	L	125	3	9.28	0.116167	107.229	damaging	probably damaging
3680	C>G	MT-ND1	2	S	W	125	3	0.32	0	107.229	damaging	probably damaging
3682	A>G	MT-ND1	1	N	D	126	3	5.75	0	46.3068	neutral	possibly damaging
3682	A>C	MT-ND1	1	N	H	126	3	10.14	0.0387222	46.3068	neutral	possibly damaging
3682	A>T	MT-ND1	1	N	Y	126	3	4.75	0.0387222	46.3068	neutral	probably damaging
3683	A>T	MT-ND1	2	N	I	126	3	3.13	0.406583	46.3068	neutral	possibly damaging
3683	A>G	MT-ND1	2	N	S	126	3	17.36	1.37464	46.3068	neutral	possibly damaging
3683	A>C	MT-ND1	2	N	T	126	3	8.64	0.17425	46.3068	neutral	possibly damaging
3684	C>A	MT-ND1	3	N	K	126	3	11.43	82.6718	46.3068	neutral	benign
3684	C>G	MT-ND1	3	N	K	126	3	11.43	82.6718	46.3068	neutral	benign
3685	T>G	MT-ND1	1	Y	D	127	3	5.34	0	98.6651	damaging	probably damaging
3685	T>C	MT-ND1	1	Y	H	127	3	14.29	0.0193611	98.6651	damaging	probably damaging
3685	T>A	MT-ND1	1	Y	N	127	3	3.72	0	98.6651	damaging	probably damaging
3686	A>G	MT-ND1	2	Y	C	127	3	0.41	0	98.6651	damaging	probably damaging
3686	A>T	MT-ND1	2	Y	F	127	3	35.24	1.29719	98.6651	damaging	probably damaging
3686	A>C	MT-ND1	2	Y	S	127	3	3.1	0	98.6651	damaging	probably damaging
3688	G>C	MT-ND1	1	A	P	128	2	2.1	1.64569	105.302	damaging	probably damaging
3688	G>T	MT-ND1	1	A	S	128	2	21.06	16.3408	105.302	neutral	probably damaging
3688	G>A	MT-ND1	1	A	T	128	2	12.59	0.367861	105.302	damaging	probably damaging
3689	C>A	MT-ND1	2	A	D	128	2	0.12	0	105.302	damaging	probably damaging
3689	C>G	MT-ND1	2	A	G	128	2	12.66	2.07164	105.302	damaging	probably damaging
3689	C>T	MT-ND1	2	A	V	128	2	8.93	0.0193611	105.302	damaging	probably damaging
3691	C>A	MT-ND1	1	L	M	129	2	16.07	3.42691	121.597	damaging	probably damaging
3691	C>G	MT-ND1	1	L	V	129	2	11.58	0.561471	121.597	damaging	probably damaging
3692	T>C	MT-ND1	2	L	P	129	2	1.59	0.0387222	121.597	damaging	probably damaging
3692	T>A	MT-ND1	2	L	Q	129	2	0.73	0	121.597	damaging	probably damaging
3692	T>G	MT-ND1	2	L	R	129	2	0.3	0.0580833	121.597	damaging	probably damaging
3694	A>T	MT-ND1	1	I	F	130	2	8.18	2.03291	108.361	damaging	possibly damaging
3694	A>C	MT-ND1	1	I	L	130	2	33.81	31.2682	108.361	neutral	benign
3694	A>G	MT-ND1	1	I	V	130	2	23.86	3.46563	108.361	damaging	benign
3695	T>A	MT-ND1	2	I	N	130	2	0.47	0.0193611	108.361	damaging	probably damaging
3695	T>G	MT-ND1	2	I	S	130	2	3.63	0.0774443	108.361	damaging	possibly damaging
3695	T>C	MT-ND1	2	I	T	130	2	9.22	0.0968054	108.361	damaging	possibly damaging
3696	C>A	MT-ND1	3	I	M	130	2	8.86	7.8606	108.361	neutral	benign
3696	C>G	MT-ND1	3	I	M	130	2	8.86	7.8606	108.361	neutral	benign
3697	G>T	MT-ND1	1	G	C	131	2	2.66	0	108.768	damaging	probably damaging
3697	G>C	MT-ND1	1	G	R	131	2	0.15	0	108.768	damaging	probably damaging
3697	G>A	MT-ND1	1	G	S	131	2	23.65	1.10358	108.768	damaging	probably damaging
3698	G>C	MT-ND1	2	G	A	131	2	34.56	0.367861	108.768	damaging	probably damaging
3698	G>A	MT-ND1	2	G	D	131	2	0.37	0	108.768	damaging	probably damaging
3698	G>T	MT-ND1	2	G	V	131	2	5.43	0	108.768	damaging	probably damaging
3700	G>C	MT-ND1	1	A	P	132	2	2.1	0	123.981	damaging	probably damaging
3700	G>T	MT-ND1	1	A	S	132	2	21.06	14.2885	123.981	neutral	possibly damaging
3700	G>A	MT-ND1	1	A	T	132	2	12.59	0.309777	123.981	damaging	benign
3701	C>A	MT-ND1	2	A	E	132	2	0.3	0.0387222	123.981	damaging	probably damaging
3701	C>G	MT-ND1	2	A	G	132	2	12.66	10.3388	123.981	neutral	possibly damaging
3701	C>T	MT-ND1	2	A	V	132	2	8.93	0.0580833	123.981	damaging	possibly damaging
3703	C>A	MT-ND1	1	L	M	133	2	16.07	3.71733	108.912	damaging	probably damaging
3703	C>G	MT-ND1	1	L	V	133	2	11.58	2.61375	108.912	damaging	probably damaging
3704	T>C	MT-ND1	2	L	P	133	2	1.59	0.0387222	108.912	damaging	probably damaging
3704	T>A	MT-ND1	2	L	Q	133	2	0.73	0	108.912	damaging	probably damaging
3704	T>G	MT-ND1	2	L	R	133	2	0.3	0.0387222	108.912	damaging	probably damaging
3706	C>G	MT-ND1	1	R	G	134	2	10.48	0	99.652	damaging	probably damaging
3706	C>T	MT-ND1	1	R	W	134	2	1.29	0.0580833	99.652	damaging	probably damaging
3707	G>T	MT-ND1	2	R	L	134	2	5.13	0.0193611	99.652	damaging	probably damaging
3707	G>C	MT-ND1	2	R	P	134	2	0.54	0	99.652	damaging	probably damaging
3707	G>A	MT-ND1	2	R	Q	134	2	7.43	0.0774443	99.652	damaging	probably damaging
3709	G>C	MT-ND1	1	A	P	135	2	2.1	0	115.369	damaging	probably damaging
3709	G>T	MT-ND1	1	A	S	135	2	21.06	11.0165	115.369	neutral	probably damaging
3709	G>A	MT-ND1	1	A	T	135	2	12.59	0.251694	115.369	damaging	probably damaging
3710	C>A	MT-ND1	2	A	E	135	2	0.3	0	115.369	damaging	probably damaging
3710	C>G	MT-ND1	2	A	G	135	2	12.66	3.09777	115.369	damaging	probably damaging
3710	C>T	MT-ND1	2	A	V	135	2	8.93	0.522749	115.369	damaging	probably damaging
3712	G>C	MT-ND1	1	V	L	136	2	20.79	1.4908	132.605	damaging	probably damaging
3712	G>T	MT-ND1	1	V	L	136	2	20.79	1.4908	132.605	damaging	probably damaging
3712	G>A	MT-ND1	1	V	M	136	2	11	1.31655	132.605	damaging	probably damaging
3713	T>C	MT-ND1	2	V	A	136	2	6.78	6.64085	132.605	neutral	probably damaging
3713	T>A	MT-ND1	2	V	E	136	2	0.05	0	132.605	damaging	probably damaging
3713	T>G	MT-ND1	2	V	G	136	2	4.07	0.193611	132.605	damaging	probably damaging
3715	G>C	MT-ND1	1	A	P	137	2	2.1	0.0193611	126.957	damaging	probably damaging
3715	G>T	MT-ND1	1	A	S	137	2	21.06	3.09777	126.957	damaging	probably damaging
3715	G>A	MT-ND1	1	A	T	137	2	12.59	0.116167	126.957	damaging	probably damaging
3716	C>A	MT-ND1	2	A	D	137	2	0.12	0	126.957	damaging	probably damaging
3716	C>G	MT-ND1	2	A	G	137	2	12.66	0.0580833	126.957	damaging	probably damaging
3716	C>T	MT-ND1	2	A	V	137	2	8.93	0.212972	126.957	damaging	probably damaging
3718	C>G	MT-ND1	1	Q	E	138	2	7.83	0	116.271	damaging	probably damaging
3718	C>A	MT-ND1	1	Q	K	138	2	6.78	0.0193611	116.271	damaging	probably damaging
3719	A>T	MT-ND1	2	Q	L	138	2	16.79	0.212972	116.271	damaging	probably damaging
3719	A>C	MT-ND1	2	Q	P	138	2	2.69	0.0580833	116.271	damaging	probably damaging
3719	A>G	MT-ND1	2	Q	R	138	2	17.22	0.0193611	116.271	damaging	probably damaging
3720	A>C	MT-ND1	3	Q	H	138	2	6.32	0	116.271	damaging	probably damaging
3720	A>T	MT-ND1	3	Q	H	138	2	6.32	0	116.271	damaging	probably damaging
3721	A>G	MT-ND1	1	T	A	139	2	14.8	0.658277	137.183	damaging	possibly damaging
3721	A>C	MT-ND1	1	T	P	139	2	1.64	0.0193611	137.183	damaging	probably damaging
3721	A>T	MT-ND1	1	T	S	139	2	16.42	4.91772	137.183	damaging	possibly damaging
3722	C>A	MT-ND1	2	T	K	139	2	1.39	0.0193611	137.183	damaging	probably damaging
3722	C>T	MT-ND1	2	T	M	139	2	8.67	8.9061	137.183	neutral	possibly damaging
3724	A>T	MT-ND1	1	I	F	140	2	8.18	0.0387222	106.514	damaging	probably damaging
3724	A>C	MT-ND1	1	I	L	140	2	33.81	0.600194	106.514	damaging	probably damaging
3724	A>G	MT-ND1	1	I	V	140	2	23.86	6.0213	106.514	neutral	probably damaging
3725	T>A	MT-ND1	2	I	N	140	2	0.47	0.0387222	106.514	damaging	probably damaging
3725	T>G	MT-ND1	2	I	S	140	2	3.63	0.0387222	106.514	damaging	probably damaging
3725	T>C	MT-ND1	2	I	T	140	2	9.22	0.0387222	106.514	damaging	probably damaging
3726	C>A	MT-ND1	3	I	M	140	2	8.86	0.17425	106.514	damaging	probably damaging
3726	C>G	MT-ND1	3	I	M	140	2	8.86	0.17425	106.514	damaging	probably damaging
3727	T>G	MT-ND1	1	S	A	141	2	22.67	0.0774443	99.4032	damaging	probably damaging
3727	T>C	MT-ND1	1	S	P	141	2	1.67	0.367861	99.4032	damaging	probably damaging
3727	T>A	MT-ND1	1	S	T	141	2	15.15	0.193611	99.4032	damaging	probably damaging
3728	C>T	MT-ND1	2	S	L	141	2	9.37	0.0580833	99.4032	damaging	probably damaging
3728	C>G	MT-ND1	2	S	W	141	2	1.06	0	99.4032	damaging	probably damaging
3730	T>G	MT-ND1	1	Y	D	142	2	1.32	0	111.412	damaging	probably damaging
3730	T>C	MT-ND1	1	Y	H	142	2	9.42	0.0193611	111.412	damaging	probably damaging
3730	T>A	MT-ND1	1	Y	N	142	2	7.03	0.0193611	111.412	damaging	probably damaging
3731	A>G	MT-ND1	2	Y	C	142	2	2.97	0	111.412	damaging	probably damaging
3731	A>T	MT-ND1	2	Y	F	142	2	27.27	1.60697	111.412	damaging	probably damaging
3731	A>C	MT-ND1	2	Y	S	142	2	6.93	0.0387222	111.412	damaging	probably damaging
3733	G>A	MT-ND1	1	E	K	143	2	6.87	0.0580833	99.652	damaging	possibly damaging
3733	G>C	MT-ND1	1	E	Q	143	2	15.31	0	99.652	damaging	probably damaging
3734	A>C	MT-ND1	2	E	A	143	2	5.98	0	99.652	damaging	possibly damaging
3734	A>G	MT-ND1	2	E	G	143	2	11.63	0.0580833	99.652	damaging	benign
3734	A>T	MT-ND1	2	E	V	143	2	4.41	0	99.652	damaging	probably damaging
3735	A>C	MT-ND1	3	E	D	143	2	9.5	0.135528	99.652	damaging	possibly damaging
3735	A>T	MT-ND1	3	E	D	143	2	9.5	0.135528	99.652	damaging	possibly damaging
3736	G>T	MT-ND1	1	V	F	144	2	7.13	0.0193611	128.579	damaging	benign
3736	G>A	MT-ND1	1	V	I	144	2	31.23	4.99516	128.579	damaging	benign
3736	G>C	MT-ND1	1	V	L	144	2	20.79	2.80736	128.579	damaging	benign
3737	T>C	MT-ND1	2	V	A	144	2	6.78	0.0774443	128.579	damaging	possibly damaging
3737	T>A	MT-ND1	2	V	D	144	2	0.09	0	128.579	damaging	probably damaging
3737	T>G	MT-ND1	2	V	G	144	2	4.07	0.0580833	128.579	damaging	possibly damaging
3739	A>G	MT-ND1	1	T	A	145	2	14.8	3.15586	91.5783	neutral	benign
3739	A>C	MT-ND1	1	T	P	145	2	1.64	0.54211	91.5783	damaging	probably damaging
3739	A>T	MT-ND1	1	T	S	145	2	16.42	56.4569	91.5783	neutral	benign
3740	C>T	MT-ND1	2	T	I	145	2	12.57	1.37464	91.5783	damaging	possibly damaging
3740	C>A	MT-ND1	2	T	N	145	2	2.23	0.3485	91.5783	damaging	possibly damaging
3740	C>G	MT-ND1	2	T	S	145	2	16.42	56.4569	91.5783	neutral	benign
3742	C>A	MT-ND1	1	L	M	146	2	16.07	10.2033	113.702	neutral	benign
3742	C>G	MT-ND1	1	L	V	146	2	11.58	0.0774443	113.702	damaging	possibly damaging
3743	T>C	MT-ND1	2	L	P	146	2	1.59	0	113.702	damaging	possibly damaging
3743	T>A	MT-ND1	2	L	Q	146	2	0.73	0	113.702	damaging	possibly damaging
3743	T>G	MT-ND1	2	L	R	146	2	0.3	0	113.702	damaging	possibly damaging
3745	G>C	MT-ND1	1	A	P	147	2	2.1	0	84.3539	damaging	possibly damaging
3745	G>T	MT-ND1	1	A	S	147	2	21.06	7.55082	84.3539	neutral	benign
3745	G>A	MT-ND1	1	A	T	147	2	12.59	2.32333	84.3539	neutral	benign
3746	C>A	MT-ND1	2	A	D	147	2	0.12	0	84.3539	damaging	possibly damaging
3746	C>G	MT-ND1	2	A	G	147	2	12.66	45.5179	84.3539	neutral	possibly damaging
3746	C>T	MT-ND1	2	A	V	147	2	8.93	1.60697	84.3539	damaging	benign
3748	A>T	MT-ND1	1	I	F	148	2	8.18	2.74927	80.0336	neutral	possibly damaging
3748	A>C	MT-ND1	1	I	L	148	2	33.81	64.8209	80.0336	neutral	benign
3748	A>G	MT-ND1	1	I	V	148	2	23.86	0.755082	80.0336	damaging	benign
3749	T>A	MT-ND1	2	I	N	148	2	0.47	0	80.0336	damaging	probably damaging
3749	T>G	MT-ND1	2	I	S	148	2	3.63	1.35528	80.0336	damaging	probably damaging
3749	T>C	MT-ND1	2	I	T	148	2	9.22	1.81994	80.0336	damaging	possibly damaging
3750	C>A	MT-ND1	3	I	M	148	2	8.86	2.32333	80.0336	neutral	possibly damaging
3750	C>G	MT-ND1	3	I	M	148	2	8.86	2.32333	80.0336	neutral	possibly damaging
3751	A>T	MT-ND1	1	I	F	149	2	8.18	0.929332	118.615	damaging	probably damaging
3751	A>C	MT-ND1	1	I	L	149	2	33.81	2.84608	118.615	damaging	probably damaging
3751	A>G	MT-ND1	1	I	V	149	2	23.86	4.39497	118.615	damaging	probably damaging
3752	T>A	MT-ND1	2	I	N	149	2	0.47	0.0387222	118.615	damaging	probably damaging
3752	T>G	MT-ND1	2	I	S	149	2	3.63	0.154889	118.615	damaging	probably damaging
3752	T>C	MT-ND1	2	I	T	149	2	9.22	0.561471	118.615	damaging	probably damaging
3753	T>A	MT-ND1	3	I	M	149	2	8.86	0.774443	118.615	damaging	probably damaging
3753	T>G	MT-ND1	3	I	M	149	2	8.86	0.774443	118.615	damaging	probably damaging
3754	C>A	MT-ND1	1	L	M	150	2	16.07	3.36883	91.8545	neutral	benign
3754	C>G	MT-ND1	1	L	V	150	2	11.58	2.98161	91.8545	neutral	benign
3755	T>C	MT-ND1	2	L	P	150	2	1.59	0.0193611	91.8545	damaging	probably damaging
3755	T>A	MT-ND1	2	L	Q	150	2	0.73	0	91.8545	damaging	probably damaging
3755	T>G	MT-ND1	2	L	R	150	2	0.3	0	91.8545	damaging	possibly damaging
3757	C>A	MT-ND1	1	L	M	151	2	16.07	5.61471	104.026	neutral	probably damaging
3757	C>G	MT-ND1	1	L	V	151	2	11.58	0.832527	104.026	damaging	benign
3758	T>C	MT-ND1	2	L	P	151	2	1.59	0.0387222	104.026	damaging	probably damaging
3758	T>A	MT-ND1	2	L	Q	151	2	0.73	0.0193611	104.026	damaging	probably damaging
3758	T>G	MT-ND1	2	L	R	151	2	0.3	0.0387222	104.026	damaging	probably damaging
3760	T>G	MT-ND1	1	S	A	152	2	22.67	3.09777	101.295	damaging	benign
3760	T>C	MT-ND1	1	S	P	152	2	1.67	0.561471	101.295	damaging	possibly damaging
3760	T>A	MT-ND1	1	S	T	152	2	15.15	3.27202	101.295	damaging	possibly damaging
3761	C>T	MT-ND1	2	S	L	152	2	9.37	1.58761	101.295	damaging	possibly damaging
3761	C>G	MT-ND1	2	S	W	152	2	1.06	0	101.295	damaging	probably damaging
3763	A>G	MT-ND1	1	T	A	153	2	14.8	6.98935	43.871	neutral	benign
3763	A>C	MT-ND1	1	T	P	153	2	1.64	2.32333	43.871	neutral	possibly damaging
3763	A>T	MT-ND1	1	T	S	153	2	16.42	3.94966	43.871	neutral	benign
3764	C>A	MT-ND1	2	T	K	153	2	1.39	0	43.871	neutral	benign
3764	C>T	MT-ND1	2	T	M	153	2	8.67	6.35044	43.871	neutral	possibly damaging
3766	T>A	MT-ND1	1	L	M	154	2	16.07	4.04647	70.1416	neutral	probably damaging
3766	T>G	MT-ND1	1	L	V	154	2	11.58	13.4366	70.1416	neutral	possibly damaging
3767	T>C	MT-ND1	2	L	S	154	2	5.1	0.600194	70.1416	damaging	probably damaging
3767	T>G	MT-ND1	2	L	W	154	2	1.23	0	70.1416	damaging	probably damaging
3768	A>C	MT-ND1	3	L	F	154	2	15.96	0.929332	70.1416	damaging	probably damaging
3768	A>T	MT-ND1	3	L	F	154	2	15.96	0.929332	70.1416	damaging	probably damaging
3769	C>A	MT-ND1	1	L	M	155	2	16.07	7.8606	79.4401	neutral	possibly damaging
3769	C>G	MT-ND1	1	L	V	155	2	11.58	7.24105	79.4401	neutral	probably damaging
3770	T>C	MT-ND1	2	L	P	155	2	1.59	0	79.4401	damaging	probably damaging
3770	T>A	MT-ND1	2	L	Q	155	2	0.73	0.0193611	79.4401	damaging	probably damaging
3770	T>G	MT-ND1	2	L	R	155	2	0.3	0	79.4401	damaging	probably damaging
3772	A>C	MT-ND1	1	M	L	156	2	36.72	31.7715	83.0637	neutral	benign
3772	A>T	MT-ND1	1	M	L	156	2	36.72	31.7715	83.0637	neutral	benign
3772	A>G	MT-ND1	1	M	V	156	2	8.79	1.25847	83.0637	damaging	benign
3773	T>A	MT-ND1	2	M	K	156	2	1.34	0.135528	83.0637	damaging	possibly damaging
3773	T>C	MT-ND1	2	M	T	156	2	9.22	0.658277	83.0637	damaging	benign
3774	A>C	MT-ND1	3	M	I	156	2	16.97	5.09197	83.0637	neutral	benign
3774	A>T	MT-ND1	3	M	I	156	2	16.97	5.09197	83.0637	neutral	benign
3775	A>T	MT-ND1	1	S	C	157	2	2.73	1.33591	66.1701	neutral	probably damaging
3775	A>G	MT-ND1	1	S	G	157	2	11.9	0.871249	66.1701	damaging	benign
3775	A>C	MT-ND1	1	S	R	157	2	0.47	0.0193611	66.1701	damaging	possibly damaging
3776	G>T	MT-ND1	2	S	I	157	2	6.21	9.79671	66.1701	neutral	possibly damaging
3776	G>A	MT-ND1	2	S	N	157	2	5.31	10.939	66.1701	neutral	benign
3776	G>C	MT-ND1	2	S	T	157	2	15.15	24.6854	66.1701	neutral	benign
3778	G>T	MT-ND1	1	G	C	158	2	2.66	0.658277	116.518	damaging	probably damaging
3778	G>C	MT-ND1	1	G	R	158	2	0.15	0.329138	116.518	damaging	probably damaging
3778	G>A	MT-ND1	1	G	S	158	2	23.65	3.75605	116.518	damaging	probably damaging
3779	G>C	MT-ND1	2	G	A	158	2	34.56	0.329138	116.518	damaging	probably damaging
3779	G>A	MT-ND1	2	G	D	158	2	0.37	0.755082	116.518	damaging	probably damaging
3779	G>T	MT-ND1	2	G	V	158	2	5.43	0.309777	116.518	damaging	probably damaging
3781	T>G	MT-ND1	1	S	A	159	1	19.22	0.89061	89.0444	damaging	probably damaging
3781	T>C	MT-ND1	1	S	P	159	1	2.01	0.735721	89.0444	damaging	probably damaging
3781	T>A	MT-ND1	1	S	T	159	1	16.21	2.84608	89.0444	neutral	probably damaging
3782	C>G	MT-ND1	2	S	C	159	1	1.55	0.309777	89.0444	damaging	probably damaging
3782	C>T	MT-ND1	2	S	F	159	1	5.04	0.0387222	89.0444	damaging	probably damaging
3782	C>A	MT-ND1	2	S	Y	159	1	2.86	0.0193611	89.0444	damaging	probably damaging
3784	T>A	MT-ND1	1	F	I	160	1	7.09	0.329138	100.554	damaging	probably damaging
3784	T>C	MT-ND1	1	F	L	160	1	25.97	7.37657	100.554	neutral	possibly damaging
3784	T>G	MT-ND1	1	F	V	160	1	3.46	0.387222	100.554	damaging	possibly damaging
3785	T>G	MT-ND1	2	F	C	160	1	0.91	0.987415	100.554	damaging	probably damaging
3785	T>C	MT-ND1	2	F	S	160	1	5.41	0.135528	100.554	damaging	probably damaging
3785	T>A	MT-ND1	2	F	Y	160	1	14.92	27.6476	100.554	neutral	benign
3786	T>A	MT-ND1	3	F	L	160	1	25.97	7.37657	100.554	neutral	possibly damaging
3786	T>G	MT-ND1	3	F	L	160	1	25.97	7.37657	100.554	neutral	possibly damaging
3787	A>G	MT-ND1	1	N	D	161	1	18.58	3.485	63.5611	neutral	possibly damaging
3787	A>C	MT-ND1	1	N	H	161	1	4.27	0.0968054	63.5611	damaging	possibly damaging
3787	A>T	MT-ND1	1	N	Y	161	1	4.4	0.251694	63.5611	damaging	probably damaging
3788	A>T	MT-ND1	2	N	I	161	1	2.63	0.0387222	63.5611	damaging	possibly damaging
3788	A>G	MT-ND1	2	N	S	161	1	19.51	15.334	63.5611	neutral	benign
3788	A>C	MT-ND1	2	N	T	161	1	11.06	49.6418	63.5611	neutral	benign
3789	C>A	MT-ND1	3	N	K	161	1	5.96	0.3485	63.5611	damaging	benign
3789	C>G	MT-ND1	3	N	K	161	1	5.96	0.3485	63.5611	damaging	benign
3790	C>T	MT-ND1	1	L	F	162	1	18.59	8.18974	97.2388	neutral	probably damaging
3790	C>A	MT-ND1	1	L	I	162	1	21.58	3.94966	97.2388	neutral	benign
3790	C>G	MT-ND1	1	L	V	162	1	11	1.4908	97.2388	damaging	possibly damaging
3791	T>A	MT-ND1	2	L	H	162	1	0.55	0.0193611	97.2388	damaging	probably damaging
3791	T>C	MT-ND1	2	L	P	162	1	3.79	0.17425	97.2388	damaging	probably damaging
3791	T>G	MT-ND1	2	L	R	162	1	0.09	0	97.2388	damaging	probably damaging
3793	T>G	MT-ND1	1	S	A	163	1	19.22	1.12294	61.2533	neutral	benign
3793	T>C	MT-ND1	1	S	P	163	1	2.01	0.580833	61.2533	neutral	possibly damaging
3793	T>A	MT-ND1	1	S	T	163	1	16.21	6.62149	61.2533	neutral	benign
3794	C>G	MT-ND1	2	S	C	163	1	1.55	0.193611	61.2533	neutral	probably damaging
3794	C>T	MT-ND1	2	S	F	163	1	5.04	2.80736	61.2533	neutral	benign
3794	C>A	MT-ND1	2	S	Y	163	1	2.86	2.30397	61.2533	neutral	benign
3796	A>G	MT-ND1	1	T	A	164	1	12.15	3.19458	81.6637	neutral	benign
3796	A>C	MT-ND1	1	T	P	164	1	4.02	0.0193611	81.6637	damaging	possibly damaging
3796	A>T	MT-ND1	1	T	S	164	1	23.21	6.64085	81.6637	neutral	benign
3797	C>T	MT-ND1	2	T	I	164	1	8.99	1.27783	81.6637	damaging	benign
3797	C>A	MT-ND1	2	T	N	164	1	6.13	6.0213	81.6637	neutral	benign
3797	C>G	MT-ND1	2	T	S	164	1	23.21	6.64085	81.6637	neutral	benign
3799	C>T	MT-ND1	1	L	F	165	1	18.59	56.4956	85.8987	neutral	probably damaging
3799	C>A	MT-ND1	1	L	I	165	1	21.58	9.11907	85.8987	neutral	probably damaging
3799	C>G	MT-ND1	1	L	V	165	1	11	1.56825	85.8987	damaging	probably damaging
3800	T>A	MT-ND1	2	L	H	165	1	0.55	0.0193611	85.8987	damaging	probably damaging
3800	T>C	MT-ND1	2	L	P	165	1	3.79	0.0193611	85.8987	damaging	probably damaging
3800	T>G	MT-ND1	2	L	R	165	1	0.09	0.0193611	85.8987	damaging	probably damaging
3802	A>T	MT-ND1	1	I	F	166	1	8.01	3.17522	86.8803	neutral	probably damaging
3802	A>C	MT-ND1	1	I	L	166	1	25.85	2.45886	86.8803	damaging	possibly damaging
3802	A>G	MT-ND1	1	I	V	166	1	24.66	7.0668	86.8803	neutral	possibly damaging
3803	T>A	MT-ND1	2	I	N	166	1	2.63	28.2478	86.8803	neutral	benign
3803	T>G	MT-ND1	2	I	S	166	1	3.95	13.3979	86.8803	neutral	possibly damaging
3803	T>C	MT-ND1	2	I	T	166	1	6.53	3.5818	86.8803	neutral	possibly damaging
3804	C>A	MT-ND1	3	I	M	166	1	15.89	5.92449	86.8803	neutral	probably damaging
3804	C>G	MT-ND1	3	I	M	166	1	15.89	5.92449	86.8803	neutral	probably damaging
3805	A>G	MT-ND1	1	T	A	167	1	12.15	0.813166	55.2002	neutral	benign
3805	A>C	MT-ND1	1	T	P	167	1	4.02	0.0193611	55.2002	neutral	possibly damaging
3805	A>T	MT-ND1	1	T	S	167	1	23.21	2.4395	55.2002	neutral	possibly damaging
3806	C>A	MT-ND1	2	T	K	167	1	2.16	3.69797	55.2002	neutral	benign
3806	C>T	MT-ND1	2	T	M	167	1	9.02	3.485	55.2002	neutral	benign
3808	A>G	MT-ND1	1	T	A	168	1	12.15	26.486	93.8243	neutral	benign
3808	A>C	MT-ND1	1	T	P	168	1	4.02	0.116167	93.8243	damaging	probably damaging
3808	A>T	MT-ND1	1	T	S	168	1	23.21	5.49855	93.8243	neutral	possibly damaging
3809	C>A	MT-ND1	2	T	K	168	1	2.16	0.17425	93.8243	damaging	possibly damaging
3809	C>T	MT-ND1	2	T	M	168	1	9.02	0.367861	93.8243	damaging	probably damaging
3811	C>G	MT-ND1	1	Q	E	169	1	20.99	0.387222	110.067	damaging	probably damaging
3811	C>A	MT-ND1	1	Q	K	169	1	5.45	0.212972	110.067	damaging	probably damaging
3812	A>T	MT-ND1	2	Q	L	169	1	5.81	0.135528	110.067	damaging	probably damaging
3812	A>C	MT-ND1	2	Q	P	169	1	3.49	0.71636	110.067	damaging	probably damaging
3812	A>G	MT-ND1	2	Q	R	169	1	2.55	0.0387222	110.067	damaging	probably damaging
3813	A>C	MT-ND1	3	Q	H	169	1	3.25	0.0968054	110.067	damaging	probably damaging
3813	A>T	MT-ND1	3	Q	H	169	1	3.25	0.0968054	110.067	damaging	probably damaging
3814	G>A	MT-ND1	1	E	K	170	1	5.75	5.28558	106.118	neutral	probably damaging
3814	G>C	MT-ND1	1	E	Q	170	1	6.74	2.788	106.118	damaging	probably damaging
3815	A>C	MT-ND1	2	E	A	170	1	3.3	0.813166	106.118	damaging	probably damaging
3815	A>G	MT-ND1	2	E	G	170	1	6.4	0.735721	106.118	damaging	probably damaging
3815	A>T	MT-ND1	2	E	V	170	1	3.15	1.25847	106.118	damaging	probably damaging
3816	A>C	MT-ND1	3	E	D	170	1	16.49	0.948693	106.118	damaging	probably damaging
3816	A>T	MT-ND1	3	E	D	170	1	16.49	0.948693	106.118	damaging	probably damaging
3817	C>G	MT-ND1	1	H	D	171	1	1.37	0.89061	91.9362	damaging	benign
3817	C>A	MT-ND1	1	H	N	171	1	20.85	6.54405	91.9362	neutral	benign
3817	C>T	MT-ND1	1	H	Y	171	1	10.04	9.52565	91.9362	neutral	benign
3818	A>T	MT-ND1	2	H	L	171	1	5.07	2.92352	91.9362	neutral	benign
3818	A>C	MT-ND1	2	H	P	171	1	2.65	10.8035	91.9362	neutral	benign
3818	A>G	MT-ND1	2	H	R	171	1	1.48	0.425944	91.9362	damaging	benign
3819	C>A	MT-ND1	3	H	Q	171	1	5.71	6.06002	91.9362	neutral	benign
3819	C>G	MT-ND1	3	H	Q	171	1	5.71	6.06002	91.9362	neutral	benign
3820	C>T	MT-ND1	1	L	F	172	1	18.59	2.45886	52.9793	neutral	benign
3820	C>A	MT-ND1	1	L	I	172	1	21.58	37.7541	52.9793	neutral	benign
3820	C>G	MT-ND1	1	L	V	172	1	11	15.4114	52.9793	neutral	benign
3821	T>A	MT-ND1	2	L	H	172	1	0.55	0.135528	52.9793	neutral	possibly damaging
3821	T>C	MT-ND1	2	L	P	172	1	3.79	0.251694	52.9793	neutral	possibly damaging
3821	T>G	MT-ND1	2	L	R	172	1	0.09	0	52.9793	neutral	possibly damaging
3823	T>G	MT-ND1	1	W	G	173	1	3.43	0.406583	120.633	damaging	probably damaging
3823	T>C	MT-ND1	1	W	R	173	1	3.11	0	120.633	damaging	probably damaging
3824	G>T	MT-ND1	2	W	L	173	1	14.58	1.20039	120.633	damaging	probably damaging
3824	G>C	MT-ND1	2	W	S	173	1	8.59	1.85866	120.633	damaging	probably damaging
3825	A>C	MT-ND1	3	W	C	173	1	1.9	0.271055	120.633	damaging	probably damaging
3825	A>T	MT-ND1	3	W	C	173	1	1.9	0.271055	120.633	damaging	probably damaging
3826	T>A	MT-ND1	1	L	M	174	1	13.2	2.67183	102.221	damaging	possibly damaging
3826	T>G	MT-ND1	1	L	V	174	1	11	1.4908	102.221	damaging	possibly damaging
3827	T>C	MT-ND1	2	L	S	174	1	6.11	1.85866	102.221	damaging	possibly damaging
3827	T>G	MT-ND1	2	L	W	174	1	0.88	0.309777	102.221	damaging	probably damaging
3828	A>C	MT-ND1	3	L	F	174	1	18.59	21.1229	102.221	neutral	benign
3828	A>T	MT-ND1	3	L	F	174	1	18.59	21.1229	102.221	neutral	benign
3829	C>T	MT-ND1	1	L	F	175	1	18.59	7.22168	51.3887	neutral	benign
3829	C>A	MT-ND1	1	L	I	175	1	21.58	38.7609	51.3887	neutral	benign
3829	C>G	MT-ND1	1	L	V	175	1	11	7.70571	51.3887	neutral	benign
3830	T>A	MT-ND1	2	L	H	175	1	0.55	0.0193611	51.3887	neutral	probably damaging
3830	T>C	MT-ND1	2	L	P	175	1	3.79	0.0774443	51.3887	neutral	possibly damaging
3830	T>G	MT-ND1	2	L	R	175	1	0.09	0.0387222	51.3887	neutral	possibly damaging
3832	C>A	MT-ND1	1	L	M	176	1	13.2	2.90416	57.3191	neutral	possibly damaging
3832	C>G	MT-ND1	1	L	V	176	1	11	7.74443	57.3191	neutral	benign
3833	T>C	MT-ND1	2	L	P	176	1	3.79	0.0580833	57.3191	neutral	possibly damaging
3833	T>A	MT-ND1	2	L	Q	176	1	1.84	0.0193611	57.3191	neutral	possibly damaging
3833	T>G	MT-ND1	2	L	R	176	1	0.09	0	57.3191	neutral	possibly damaging
3835	C>G	MT-ND1	1	P	A	177	1	15.09	1.33591	118.148	damaging	probably damaging
3835	C>T	MT-ND1	1	P	S	177	1	21.86	10.1646	118.148	neutral	possibly damaging
3835	C>A	MT-ND1	1	P	T	177	1	14	1.47144	118.148	damaging	probably damaging
3836	C>T	MT-ND1	2	P	L	177	1	6.04	8.98354	118.148	neutral	probably damaging
3836	C>A	MT-ND1	2	P	Q	177	1	4.47	0.0193611	118.148	damaging	probably damaging
3836	C>G	MT-ND1	2	P	R	177	1	0.18	0	118.148	damaging	probably damaging
3838	T>G	MT-ND1	1	S	A	178	1	19.22	36.031	57.9568	neutral	benign
3838	T>C	MT-ND1	1	S	P	178	1	2.01	0.116167	57.9568	neutral	possibly damaging
3838	T>A	MT-ND1	1	S	T	178	1	16.21	8.86738	57.9568	neutral	benign
3839	C>T	MT-ND1	2	S	L	178	1	9.25	11.0358	57.9568	neutral	benign
3839	C>G	MT-ND1	2	S	W	178	1	0.39	0.0968054	57.9568	neutral	probably damaging
3841	T>G	MT-ND1	1	W	G	179	2	8.11	0.251694	124.961	damaging	probably damaging
3841	T>C	MT-ND1	1	W	R	179	2	0.57	0.0193611	124.961	damaging	probably damaging
3842	G>T	MT-ND1	2	W	L	179	2	16.5	7.99613	124.961	neutral	probably damaging
3842	G>C	MT-ND1	2	W	S	179	2	6.34	0.619555	124.961	damaging	probably damaging
3843	A>C	MT-ND1	3	W	C	179	2	1.25	0.367861	124.961	damaging	probably damaging
3843	A>T	MT-ND1	3	W	C	179	2	1.25	0.367861	124.961	damaging	probably damaging
3844	C>G	MT-ND1	1	P	A	180	2	9.08	0.17425	106.197	damaging	probably damaging
3844	C>T	MT-ND1	1	P	S	180	2	16.15	0.309777	106.197	damaging	probably damaging
3844	C>A	MT-ND1	1	P	T	180	2	11.97	0.116167	106.197	damaging	probably damaging
3845	C>A	MT-ND1	2	P	H	180	2	1.48	0	106.197	damaging	probably damaging
3845	C>T	MT-ND1	2	P	L	180	2	13.64	0.793804	106.197	damaging	probably damaging
3845	C>G	MT-ND1	2	P	R	180	2	0.3	0	106.197	damaging	probably damaging
3847	T>A	MT-ND1	1	L	M	181	2	16.07	6.66021	105.197	neutral	possibly damaging
3847	T>G	MT-ND1	1	L	V	181	2	11.58	5.11133	105.197	neutral	possibly damaging
3848	T>C	MT-ND1	2	L	S	181	2	5.1	0.309777	105.197	damaging	probably damaging
3848	T>G	MT-ND1	2	L	W	181	2	1.23	0	105.197	damaging	probably damaging
3849	G>C	MT-ND1	3	L	F	181	2	15.96	0.638916	105.197	damaging	probably damaging
3849	G>T	MT-ND1	3	L	F	181	2	15.96	0.638916	105.197	damaging	probably damaging
3850	G>C	MT-ND1	1	A	P	182	2	2.1	0.0580833	101.106	damaging	possibly damaging
3850	G>T	MT-ND1	1	A	S	182	2	21.06	8.53824	101.106	neutral	benign
3850	G>A	MT-ND1	1	A	T	182	2	12.59	3.29138	101.106	damaging	benign
3851	C>A	MT-ND1	2	A	D	182	2	0.12	0	101.106	damaging	possibly damaging
3851	C>G	MT-ND1	2	A	G	182	2	12.66	2.36205	101.106	damaging	benign
3851	C>T	MT-ND1	2	A	V	182	2	8.93	1.21975	101.106	damaging	benign
3853	A>C	MT-ND1	1	M	L	183	2	36.72	15.1404	79.7444	neutral	benign
3853	A>T	MT-ND1	1	M	L	183	2	36.72	15.1404	79.7444	neutral	benign
3853	A>G	MT-ND1	1	M	V	183	2	8.79	3.83349	79.7444	neutral	benign
3854	T>A	MT-ND1	2	M	K	183	2	1.34	0	79.7444	damaging	possibly damaging
3854	T>C	MT-ND1	2	M	T	183	2	9.22	1.80058	79.7444	damaging	benign
3855	A>C	MT-ND1	3	M	I	183	2	16.97	7.8606	79.7444	neutral	benign
3855	A>T	MT-ND1	3	M	I	183	2	16.97	7.8606	79.7444	neutral	benign
3856	A>C	MT-ND1	1	M	L	184	2	36.72	3.2333	129.16	damaging	possibly damaging
3856	A>T	MT-ND1	1	M	L	184	2	36.72	3.2333	129.16	damaging	possibly damaging
3856	A>G	MT-ND1	1	M	V	184	2	8.79	6.42788	129.16	neutral	probably damaging
3857	T>A	MT-ND1	2	M	K	184	2	1.34	0.0387222	129.16	damaging	probably damaging
3857	T>C	MT-ND1	2	M	T	184	2	9.22	0.3485	129.16	damaging	probably damaging
3858	A>C	MT-ND1	3	M	I	184	2	16.97	6.79574	129.16	neutral	probably damaging
3858	A>T	MT-ND1	3	M	I	184	2	16.97	6.79574	129.16	neutral	probably damaging
3859	T>G	MT-ND1	1	W	G	185	2	8.11	0.0774443	118.066	damaging	probably damaging
3859	T>C	MT-ND1	1	W	R	185	2	0.57	0.0387222	118.066	damaging	probably damaging
3860	G>T	MT-ND1	2	W	L	185	2	16.5	1.33591	118.066	damaging	probably damaging
3860	G>C	MT-ND1	2	W	S	185	2	6.34	0.0968054	118.066	damaging	probably damaging
3861	A>C	MT-ND1	3	W	C	185	2	1.25	0.948693	118.066	damaging	probably damaging
3861	A>T	MT-ND1	3	W	C	185	2	1.25	0.948693	118.066	damaging	probably damaging
3862	T>A	MT-ND1	1	F	I	186	2	12.62	2.03291	70.764	neutral	possibly damaging
3862	T>C	MT-ND1	1	F	L	186	2	31.88	10.0484	70.764	neutral	benign
3862	T>G	MT-ND1	1	F	V	186	2	6.98	1.81994	70.764	neutral	possibly damaging
3863	T>G	MT-ND1	2	F	C	186	2	1.08	0.0193611	70.764	damaging	probably damaging
3863	T>C	MT-ND1	2	F	S	186	2	4.22	0.116167	70.764	damaging	probably damaging
3863	T>A	MT-ND1	2	F	Y	186	2	15.52	43.8335	70.764	neutral	benign
3864	T>A	MT-ND1	3	F	L	186	2	31.88	10.0484	70.764	neutral	benign
3864	T>G	MT-ND1	3	F	L	186	2	31.88	10.0484	70.764	neutral	benign
3865	A>T	MT-ND1	1	I	F	187	2	8.18	0.71636	98.4046	damaging	possibly damaging
3865	A>C	MT-ND1	1	I	L	187	2	33.81	1.02614	98.4046	damaging	benign
3865	A>G	MT-ND1	1	I	V	187	2	23.86	18.4124	98.4046	neutral	benign
3866	T>A	MT-ND1	2	I	N	187	2	0.47	0	98.4046	damaging	possibly damaging
3866	T>G	MT-ND1	2	I	S	187	2	3.63	7.0668	98.4046	neutral	benign
3866	T>C	MT-ND1	2	I	T	187	2	9.22	6.35044	98.4046	neutral	benign
3867	C>A	MT-ND1	3	I	M	187	2	8.86	0.735721	98.4046	damaging	possibly damaging
3867	C>G	MT-ND1	3	I	M	187	2	8.86	0.735721	98.4046	damaging	possibly damaging
3868	T>G	MT-ND1	1	S	A	188	2	22.67	0.871249	125.068	damaging	probably damaging
3868	T>C	MT-ND1	1	S	P	188	2	1.67	0.290416	125.068	damaging	probably damaging
3868	T>A	MT-ND1	1	S	T	188	2	15.15	2.57502	125.068	damaging	probably damaging
3869	C>G	MT-ND1	2	S	C	188	2	2.73	1.97483	125.068	damaging	probably damaging
3869	C>T	MT-ND1	2	S	F	188	2	5.63	0.0193611	125.068	damaging	probably damaging
3869	C>A	MT-ND1	2	S	Y	188	2	1.78	0	125.068	damaging	probably damaging
3871	A>G	MT-ND1	1	T	A	189	2	14.8	2.92352	129.048	damaging	probably damaging
3871	A>C	MT-ND1	1	T	P	189	2	1.64	0.0387222	129.048	damaging	probably damaging
3871	A>T	MT-ND1	1	T	S	189	2	16.42	6.25363	129.048	neutral	probably damaging
3872	C>A	MT-ND1	2	T	K	189	2	1.39	0.0193611	129.048	damaging	probably damaging
3872	C>T	MT-ND1	2	T	M	189	2	8.67	2.42014	129.048	damaging	probably damaging
3874	C>A	MT-ND1	1	L	M	190	2	16.07	2.49758	103.001	damaging	probably damaging
3874	C>G	MT-ND1	1	L	V	190	2	11.58	2.92352	103.001	damaging	probably damaging
3875	T>C	MT-ND1	2	L	P	190	2	1.59	0.0193611	103.001	damaging	probably damaging
3875	T>A	MT-ND1	2	L	Q	190	2	0.73	0	103.001	damaging	probably damaging
3875	T>G	MT-ND1	2	L	R	190	2	0.3	0	103.001	damaging	probably damaging
3877	G>C	MT-ND1	1	A	P	191	2	2.1	0.0387222	117.919	damaging	probably damaging
3877	G>T	MT-ND1	1	A	S	191	2	21.06	0.54211	117.919	damaging	probably damaging
3877	G>A	MT-ND1	1	A	T	191	2	12.59	0.0387222	117.919	damaging	probably damaging
3878	C>A	MT-ND1	2	A	E	191	2	0.3	0.0193611	117.919	damaging	probably damaging
3878	C>G	MT-ND1	2	A	G	191	2	12.66	0.154889	117.919	damaging	probably damaging
3878	C>T	MT-ND1	2	A	V	191	2	8.93	0.367861	117.919	damaging	probably damaging
3880	G>A	MT-ND1	1	E	K	192	2	6.87	0.116167	99.129	damaging	probably damaging
3880	G>C	MT-ND1	1	E	Q	192	2	15.31	0	99.129	damaging	probably damaging
3881	A>C	MT-ND1	2	E	A	192	2	5.98	0	99.129	damaging	probably damaging
3881	A>G	MT-ND1	2	E	G	192	2	11.63	0.0387222	99.129	damaging	probably damaging
3881	A>T	MT-ND1	2	E	V	192	2	4.41	0	99.129	damaging	probably damaging
3882	G>C	MT-ND1	3	E	D	192	2	9.5	0.619555	99.129	damaging	probably damaging
3882	G>T	MT-ND1	3	E	D	192	2	9.5	0.619555	99.129	damaging	probably damaging
3883	A>G	MT-ND1	1	T	A	193	3	10.69	0.367861	118.792	damaging	probably damaging
3883	A>C	MT-ND1	1	T	P	193	3	5.2	0.0193611	118.792	damaging	probably damaging
3883	A>T	MT-ND1	1	T	S	193	3	20.78	0.832527	118.792	damaging	probably damaging
3884	C>T	MT-ND1	2	T	I	193	3	9.53	0.0774443	118.792	damaging	probably damaging
3884	C>A	MT-ND1	2	T	N	193	3	6.4	0.135528	118.792	damaging	probably damaging
3884	C>G	MT-ND1	2	T	S	193	3	20.78	0.832527	118.792	damaging	probably damaging
3886	A>G	MT-ND1	1	N	D	194	3	5.75	0	106.705	damaging	probably damaging
3886	A>C	MT-ND1	1	N	H	194	3	10.14	0.929332	106.705	damaging	probably damaging
3886	A>T	MT-ND1	1	N	Y	194	3	4.75	0.0968054	106.705	damaging	probably damaging
3887	A>T	MT-ND1	2	N	I	194	3	3.13	0.0193611	106.705	damaging	probably damaging
3887	A>G	MT-ND1	2	N	S	194	3	17.36	0.774443	106.705	damaging	probably damaging
3887	A>C	MT-ND1	2	N	T	194	3	8.64	0.0580833	106.705	damaging	probably damaging
3888	C>A	MT-ND1	3	N	K	194	3	11.43	0.212972	106.705	damaging	probably damaging
3888	C>G	MT-ND1	3	N	K	194	3	11.43	0.212972	106.705	damaging	probably damaging
3889	C>G	MT-ND1	1	R	G	195	3	10.12	0	99.768	damaging	probably damaging
3889	C>T	MT-ND1	1	R	W	195	3	1.03	0.0193611	99.768	damaging	probably damaging
3890	G>T	MT-ND1	2	R	L	195	3	5.82	0	99.768	damaging	probably damaging
3890	G>C	MT-ND1	2	R	P	195	3	0.67	0.0193611	99.768	damaging	probably damaging
3890	G>A	MT-ND1	2	R	Q	195	3	5.72	0.0193611	99.768	damaging	probably damaging
3892	A>G	MT-ND1	1	T	A	196	3	10.69	70.9003	64.6276	neutral	benign
3892	A>C	MT-ND1	1	T	P	196	3	5.2	1.25847	64.6276	neutral	possibly damaging
3892	A>T	MT-ND1	1	T	S	196	3	20.78	6.31171	64.6276	neutral	benign
3893	C>T	MT-ND1	2	T	I	196	3	9.53	0.271055	64.6276	damaging	possibly damaging
3893	C>A	MT-ND1	2	T	N	196	3	6.4	0.0193611	64.6276	damaging	possibly damaging
3893	C>G	MT-ND1	2	T	S	196	3	20.78	6.31171	64.6276	neutral	benign
3895	C>G	MT-ND1	1	P	A	197	3	9.96	0	99.806	damaging	probably damaging
3895	C>T	MT-ND1	1	P	S	197	3	19.49	0.0193611	99.806	damaging	probably damaging
3895	C>A	MT-ND1	1	P	T	197	3	12.7	0.0193611	99.806	damaging	probably damaging
3896	C>A	MT-ND1	2	P	H	197	3	1.31	0.0193611	99.806	damaging	probably damaging
3896	C>T	MT-ND1	2	P	L	197	3	8.63	0	99.806	damaging	probably damaging
3896	C>G	MT-ND1	2	P	R	197	3	0.6	0.0387222	99.806	damaging	probably damaging
3898	T>A	MT-ND1	1	F	I	198	3	12.11	0.0387222	98.7135	damaging	probably damaging
3898	T>C	MT-ND1	1	F	L	198	3	38.69	0.406583	98.7135	damaging	probably damaging
3898	T>G	MT-ND1	1	F	V	198	3	4.19	0.135528	98.7135	damaging	probably damaging
3899	T>G	MT-ND1	2	F	C	198	3	0.6	0.0193611	98.7135	damaging	probably damaging
3899	T>C	MT-ND1	2	F	S	198	3	2.61	0.3485	98.7135	damaging	probably damaging
3899	T>A	MT-ND1	2	F	Y	198	3	21.08	0.696999	98.7135	damaging	probably damaging
3900	C>A	MT-ND1	3	F	L	198	3	38.69	0.406583	98.7135	damaging	probably damaging
3900	C>G	MT-ND1	3	F	L	198	3	38.69	0.406583	98.7135	damaging	probably damaging
3901	G>C	MT-ND1	1	D	H	199	3	12.53	0	99.787	damaging	probably damaging
3901	G>A	MT-ND1	1	D	N	199	3	19.29	0.0387222	99.787	damaging	probably damaging
3901	G>T	MT-ND1	1	D	Y	199	3	0.55	0	99.787	damaging	probably damaging
3902	A>C	MT-ND1	2	D	A	199	3	0.82	0.0193611	99.787	damaging	probably damaging
3902	A>G	MT-ND1	2	D	G	199	3	0.57	0.0193611	99.787	damaging	probably damaging
3902	A>T	MT-ND1	2	D	V	199	3	0.94	0.0580833	99.787	damaging	probably damaging
3903	C>A	MT-ND1	3	D	E	199	3	40.58	0	99.787	damaging	probably damaging
3903	C>G	MT-ND1	3	D	E	199	3	40.58	0	99.787	damaging	probably damaging
3904	C>T	MT-ND1	1	L	F	200	3	11.8	23.4656	144.176	neutral	probably damaging
3904	C>A	MT-ND1	1	L	I	200	3	17.3	0	144.176	damaging	probably damaging
3904	C>G	MT-ND1	1	L	V	200	3	8.93	0.0193611	144.176	damaging	probably damaging
3905	T>A	MT-ND1	2	L	H	200	3	1.78	0.0387222	144.176	damaging	probably damaging
3905	T>C	MT-ND1	2	L	P	200	3	2.11	0.0387222	144.176	damaging	probably damaging
3905	T>G	MT-ND1	2	L	R	200	3	0.98	0	144.176	damaging	probably damaging
3907	G>C	MT-ND1	1	A	P	201	3	3.49	2.76864	86.3083	neutral	benign
3907	G>T	MT-ND1	1	A	S	201	3	24.22	3.03969	86.3083	neutral	benign
3907	G>A	MT-ND1	1	A	T	201	3	14.99	65.5179	86.3083	neutral	benign
3908	C>A	MT-ND1	2	A	D	201	3	0.19	0	86.3083	damaging	benign
3908	C>G	MT-ND1	2	A	G	201	3	21.26	0.638916	86.3083	damaging	benign
3908	C>T	MT-ND1	2	A	V	201	3	5.33	3.02033	86.3083	neutral	benign
3910	G>A	MT-ND1	1	E	K	202	3	6.7	0.0774443	99.652	damaging	probably damaging
3910	G>C	MT-ND1	1	E	Q	202	3	8.01	0	99.652	damaging	probably damaging
3911	A>C	MT-ND1	2	E	A	202	3	2.27	0	99.652	damaging	probably damaging
3911	A>G	MT-ND1	2	E	G	202	3	2.29	0.0387222	99.652	damaging	probably damaging
3911	A>T	MT-ND1	2	E	V	202	3	10.28	0	99.652	damaging	probably damaging
3912	A>C	MT-ND1	3	E	D	202	3	7.61	0.0387222	99.652	damaging	probably damaging
3912	A>T	MT-ND1	3	E	D	202	3	7.61	0.0387222	99.652	damaging	probably damaging
3913	G>C	MT-ND1	1	G	R	203	3	2.65	0.0387222	124.994	damaging	probably damaging
3913	G>T	MT-ND1	1	G	W	203	3	6.63	0	124.994	damaging	probably damaging
3914	G>C	MT-ND1	2	G	A	203	3	10.12	5.88577	124.994	neutral	probably damaging
3914	G>A	MT-ND1	2	G	E	203	3	1.34	0.0580833	124.994	damaging	probably damaging
3914	G>T	MT-ND1	2	G	V	203	3	5.19	0.0193611	124.994	damaging	probably damaging
3916	G>A	MT-ND1	1	E	K	204	3	6.7	0.0387222	99.574	damaging	probably damaging
3916	G>C	MT-ND1	1	E	Q	204	3	8.01	0.0193611	99.574	damaging	probably damaging
3917	A>C	MT-ND1	2	E	A	204	3	2.27	0	99.574	damaging	probably damaging
3917	A>G	MT-ND1	2	E	G	204	3	2.29	0.17425	99.574	damaging	probably damaging
3917	A>T	MT-ND1	2	E	V	204	3	10.28	0.0193611	99.574	damaging	probably damaging
3918	G>C	MT-ND1	3	E	D	204	3	7.61	0	99.574	damaging	probably damaging
3918	G>T	MT-ND1	3	E	D	204	3	7.61	0	99.574	damaging	probably damaging
3919	T>G	MT-ND1	1	S	A	205	3	12.93	2.22652	115.66	damaging	probably damaging
3919	T>C	MT-ND1	1	S	P	205	3	5.23	0.0193611	115.66	damaging	probably damaging
3919	T>A	MT-ND1	1	S	T	205	3	18.93	0.251694	115.66	damaging	probably damaging
3920	C>G	MT-ND1	2	S	C	205	3	0.76	0	115.66	damaging	probably damaging
3920	C>T	MT-ND1	2	S	F	205	3	2.93	0.0774443	115.66	damaging	probably damaging
3920	C>A	MT-ND1	2	S	Y	205	3	3.05	0	115.66	damaging	probably damaging
3922	G>A	MT-ND1	1	E	K	206	3	6.7	0.0580833	99.477	damaging	probably damaging
3922	G>C	MT-ND1	1	E	Q	206	3	8.01	0.0387222	99.477	damaging	probably damaging
3923	A>C	MT-ND1	2	E	A	206	3	2.27	0	99.477	damaging	probably damaging
3923	A>G	MT-ND1	2	E	G	206	3	2.29	0.0193611	99.477	damaging	probably damaging
3923	A>T	MT-ND1	2	E	V	206	3	10.28	0	99.477	damaging	probably damaging
3924	A>C	MT-ND1	3	E	D	206	3	7.61	0.212972	99.477	damaging	probably damaging
3924	A>T	MT-ND1	3	E	D	206	3	7.61	0.212972	99.477	damaging	probably damaging
3925	C>A	MT-ND1	1	L	M	207	3	12.28	0.0193611	102	damaging	probably damaging
3925	C>G	MT-ND1	1	L	V	207	3	8.93	0	102	damaging	probably damaging
3926	T>C	MT-ND1	2	L	P	207	3	2.11	0.0387222	102	damaging	probably damaging
3926	T>A	MT-ND1	2	L	Q	207	3	2.58	0	102	damaging	probably damaging
3926	T>G	MT-ND1	2	L	R	207	3	0.98	0	102	damaging	probably damaging
3928	G>T	MT-ND1	1	V	F	208	3	4.58	0.0387222	99.477	damaging	probably damaging
3928	G>A	MT-ND1	1	V	I	208	3	23.01	0.193611	99.477	damaging	benign
3928	G>C	MT-ND1	1	V	L	208	3	28.42	0.0193611	99.477	damaging	possibly damaging
3929	T>C	MT-ND1	2	V	A	208	3	9.15	0.0580833	99.477	damaging	possibly damaging
3929	T>A	MT-ND1	2	V	D	208	3	0.22	0	99.477	damaging	probably damaging
3929	T>G	MT-ND1	2	V	G	208	3	2.98	0	99.477	damaging	probably damaging
3931	T>G	MT-ND1	1	S	A	209	3	12.93	3.54308	114.095	damaging	probably damaging
3931	T>C	MT-ND1	1	S	P	209	3	5.23	0.0387222	114.095	damaging	probably damaging
3931	T>A	MT-ND1	1	S	T	209	3	18.93	0.0193611	114.095	damaging	probably damaging
3932	C>T	MT-ND1	2	S	L	209	3	9.28	0.0193611	114.095	damaging	probably damaging
3932	C>G	MT-ND1	2	S	W	209	3	0.32	0	114.095	damaging	probably damaging
3934	G>T	MT-ND1	1	G	C	210	3	0.93	0.0193611	99.768	damaging	probably damaging
3934	G>C	MT-ND1	1	G	R	210	3	2.65	0	99.768	damaging	probably damaging
3934	G>A	MT-ND1	1	G	S	210	3	14.54	0	99.768	damaging	probably damaging
3935	G>C	MT-ND1	2	G	A	210	3	10.12	0.0193611	99.768	damaging	probably damaging
3935	G>A	MT-ND1	2	G	D	210	3	0.88	0	99.768	damaging	probably damaging
3935	G>T	MT-ND1	2	G	V	210	3	5.19	0	99.768	damaging	probably damaging
3937	T>A	MT-ND1	1	F	I	211	3	12.11	0.0968054	117.291	damaging	probably damaging
3937	T>C	MT-ND1	1	F	L	211	3	38.69	0.3485	117.291	damaging	probably damaging
3937	T>G	MT-ND1	1	F	V	211	3	4.19	0.0968054	117.291	damaging	probably damaging
3938	T>G	MT-ND1	2	F	C	211	3	0.6	0	117.291	damaging	probably damaging
3938	T>C	MT-ND1	2	F	S	211	3	2.61	0.0193611	117.291	damaging	probably damaging
3938	T>A	MT-ND1	2	F	Y	211	3	21.08	7.89932	117.291	neutral	probably damaging
3939	C>A	MT-ND1	3	F	L	211	3	38.69	0.3485	117.291	damaging	probably damaging
3939	C>G	MT-ND1	3	F	L	211	3	38.69	0.3485	117.291	damaging	probably damaging
3940	A>G	MT-ND1	1	N	D	212	3	5.75	0.0387222	117.006	damaging	probably damaging
3940	A>C	MT-ND1	1	N	H	212	3	10.14	0.154889	117.006	damaging	probably damaging
3940	A>T	MT-ND1	1	N	Y	212	3	4.75	0.0968054	117.006	damaging	probably damaging
3941	A>T	MT-ND1	2	N	I	212	3	3.13	0	117.006	damaging	probably damaging
3941	A>G	MT-ND1	2	N	S	212	3	17.36	0.3485	117.006	damaging	probably damaging
3941	A>C	MT-ND1	2	N	T	212	3	8.64	0.0580833	117.006	damaging	probably damaging
3942	C>A	MT-ND1	3	N	K	212	3	11.43	0.0580833	117.006	damaging	probably damaging
3942	C>G	MT-ND1	3	N	K	212	3	11.43	0.0580833	117.006	damaging	probably damaging
3943	A>T	MT-ND1	1	I	F	213	3	5.57	0	27.5787	neutral	benign
3943	A>C	MT-ND1	1	I	L	213	3	29	0.638916	27.5787	neutral	benign
3943	A>G	MT-ND1	1	I	V	213	3	18.44	79.4773	27.5787	neutral	benign
3944	T>A	MT-ND1	2	I	N	213	3	1.97	0	27.5787	neutral	benign
3944	T>G	MT-ND1	2	I	S	213	3	5.84	0.0193611	27.5787	neutral	benign
3944	T>C	MT-ND1	2	I	T	213	3	12.05	7.8606	27.5787	neutral	benign
3945	C>A	MT-ND1	3	I	M	213	3	7.37	0	27.5787	neutral	benign
3945	C>G	MT-ND1	3	I	M	213	3	7.37	0	27.5787	neutral	benign
3946	G>A	MT-ND1	1	E	K	214	3	6.7	0.135528	99.458	damaging	probably damaging
3946	G>C	MT-ND1	1	E	Q	214	3	8.01	0.0387222	99.458	damaging	probably damaging
3947	A>C	MT-ND1	2	E	A	214	3	2.27	0.0193611	99.458	damaging	probably damaging
3947	A>G	MT-ND1	2	E	G	214	3	2.29	0.0193611	99.458	damaging	probably damaging
3947	A>T	MT-ND1	2	E	V	214	3	10.28	0	99.458	damaging	probably damaging
3948	A>C	MT-ND1	3	E	D	214	3	7.61	0.17425	99.458	damaging	probably damaging
3948	A>T	MT-ND1	3	E	D	214	3	7.61	0.17425	99.458	damaging	probably damaging
3949	T>G	MT-ND1	1	Y	D	215	3	5.34	0	111.721	damaging	probably damaging
3949	T>C	MT-ND1	1	Y	H	215	3	14.29	1.4908	111.721	damaging	probably damaging
3949	T>A	MT-ND1	1	Y	N	215	3	3.72	0.0193611	111.721	damaging	probably damaging
3950	A>G	MT-ND1	2	Y	C	215	3	0.41	0	111.721	damaging	probably damaging
3950	A>T	MT-ND1	2	Y	F	215	3	35.24	3.44627	111.721	damaging	probably damaging
3950	A>C	MT-ND1	2	Y	S	215	3	3.1	0.0193611	111.721	damaging	probably damaging
3952	G>C	MT-ND1	1	A	P	216	3	3.49	0.0968054	127.174	damaging	probably damaging
3952	G>T	MT-ND1	1	A	S	216	3	24.22	25.6147	127.174	neutral	benign
3952	G>A	MT-ND1	1	A	T	216	3	14.99	0.406583	127.174	damaging	possibly damaging
3953	C>A	MT-ND1	2	A	D	216	3	0.19	0	127.174	damaging	probably damaging
3953	C>G	MT-ND1	2	A	G	216	3	21.26	8.57696	127.174	neutral	possibly damaging
3953	C>T	MT-ND1	2	A	V	216	3	5.33	0.0193611	127.174	damaging	possibly damaging
3955	G>C	MT-ND1	1	A	P	217	3	3.49	0	73.1912	damaging	probably damaging
3955	G>T	MT-ND1	1	A	S	217	3	24.22	22.7299	73.1912	neutral	probably damaging
3955	G>A	MT-ND1	1	A	T	217	3	14.99	0.0580833	73.1912	damaging	probably damaging
3956	C>A	MT-ND1	2	A	E	217	3	0.29	0.0387222	73.1912	damaging	probably damaging
3956	C>G	MT-ND1	2	A	G	217	3	21.26	45.8083	73.1912	neutral	probably damaging
3956	C>T	MT-ND1	2	A	V	217	3	5.33	0.0193611	73.1912	damaging	probably damaging
3958	G>T	MT-ND1	1	G	C	218	3	0.93	0.0193611	137.849	damaging	probably damaging
3958	G>C	MT-ND1	1	G	R	218	3	2.65	0	137.849	damaging	probably damaging
3958	G>A	MT-ND1	1	G	S	218	3	14.54	2.38141	137.849	damaging	probably damaging
3959	G>C	MT-ND1	2	G	A	218	3	10.12	1.7425	137.849	damaging	probably damaging
3959	G>A	MT-ND1	2	G	D	218	3	0.88	0.0193611	137.849	damaging	probably damaging
3959	G>T	MT-ND1	2	G	V	218	3	5.19	4.04647	137.849	damaging	probably damaging
3961	C>G	MT-ND1	1	P	A	219	2	9.08	1.23911	124.15	damaging	possibly damaging
3961	C>T	MT-ND1	1	P	S	219	2	16.15	6.04066	124.15	neutral	benign
3961	C>A	MT-ND1	1	P	T	219	2	11.97	0.522749	124.15	damaging	possibly damaging
3962	C>A	MT-ND1	2	P	H	219	2	1.48	0.0968054	124.15	damaging	probably damaging
3962	C>T	MT-ND1	2	P	L	219	2	13.64	2.65247	124.15	damaging	possibly damaging
3962	C>G	MT-ND1	2	P	R	219	2	0.3	0	124.15	damaging	possibly damaging
3964	T>A	MT-ND1	1	F	I	220	2	12.62	0.0387222	104.119	damaging	probably damaging
3964	T>C	MT-ND1	1	F	L	220	2	31.88	0.212972	104.119	damaging	probably damaging
3964	T>G	MT-ND1	1	F	V	220	2	6.98	0.0193611	104.119	damaging	probably damaging
3965	T>G	MT-ND1	2	F	C	220	2	1.08	0.0193611	104.119	damaging	probably damaging
3965	T>C	MT-ND1	2	F	S	220	2	4.22	0.832527	104.119	damaging	probably damaging
3965	T>A	MT-ND1	2	F	Y	220	2	15.52	0.135528	104.119	damaging	probably damaging
3966	C>A	MT-ND1	3	F	L	220	2	31.88	0.212972	104.119	damaging	probably damaging
3966	C>G	MT-ND1	3	F	L	220	2	31.88	0.212972	104.119	damaging	probably damaging
3967	G>C	MT-ND1	1	A	P	221	2	2.1	0.0193611	119.598	damaging	probably damaging
3967	G>T	MT-ND1	1	A	S	221	2	21.06	1.06486	119.598	damaging	probably damaging
3967	G>A	MT-ND1	1	A	T	221	2	12.59	4.43369	119.598	damaging	probably damaging
3968	C>A	MT-ND1	2	A	D	221	2	0.12	0	119.598	damaging	probably damaging
3968	C>G	MT-ND1	2	A	G	221	2	12.66	0.135528	119.598	damaging	probably damaging
3968	C>T	MT-ND1	2	A	V	221	2	8.93	5.09197	119.598	neutral	probably damaging
3970	C>A	MT-ND1	1	L	M	222	2	16.07	3.79477	114.984	damaging	probably damaging
3970	C>G	MT-ND1	1	L	V	222	2	11.58	0.929332	114.984	damaging	probably damaging
3971	T>C	MT-ND1	2	L	P	222	2	1.59	0.0774443	114.984	damaging	probably damaging
3971	T>A	MT-ND1	2	L	Q	222	2	0.73	0	114.984	damaging	probably damaging
3971	T>G	MT-ND1	2	L	R	222	2	0.3	0	114.984	damaging	probably damaging
3973	T>A	MT-ND1	1	F	I	223	2	12.62	19.3804	141.753	neutral	benign
3973	T>C	MT-ND1	1	F	L	223	2	31.88	10.1452	141.753	neutral	benign
3973	T>G	MT-ND1	1	F	V	223	2	6.98	0.212972	141.753	damaging	benign
3974	T>G	MT-ND1	2	F	C	223	2	1.08	0	141.753	damaging	probably damaging
3974	T>C	MT-ND1	2	F	S	223	2	4.22	0.154889	141.753	damaging	possibly damaging
3974	T>A	MT-ND1	2	F	Y	223	2	15.52	0.154889	141.753	damaging	possibly damaging
3975	C>A	MT-ND1	3	F	L	223	2	31.88	10.1452	141.753	neutral	benign
3975	C>G	MT-ND1	3	F	L	223	2	31.88	10.1452	141.753	neutral	benign
3976	T>A	MT-ND1	1	F	I	224	2	12.62	0.0774443	100.526	damaging	probably damaging
3976	T>C	MT-ND1	1	F	L	224	2	31.88	0.116167	100.526	damaging	probably damaging
3976	T>G	MT-ND1	1	F	V	224	2	6.98	0.116167	100.526	damaging	probably damaging
3977	T>G	MT-ND1	2	F	C	224	2	1.08	0	100.526	damaging	probably damaging
3977	T>C	MT-ND1	2	F	S	224	2	4.22	0.116167	100.526	damaging	probably damaging
3977	T>A	MT-ND1	2	F	Y	224	2	15.52	0.406583	100.526	damaging	probably damaging
3978	C>A	MT-ND1	3	F	L	224	2	31.88	0.116167	100.526	damaging	probably damaging
3978	C>G	MT-ND1	3	F	L	224	2	31.88	0.116167	100.526	damaging	probably damaging
3979	A>C	MT-ND1	1	M	L	225	2	36.72	78.7222	49.4815	neutral	possibly damaging
3979	A>T	MT-ND1	1	M	L	225	2	36.72	78.7222	49.4815	neutral	possibly damaging
3979	A>G	MT-ND1	1	M	V	225	2	8.79	0.154889	49.4815	neutral	probably damaging
3980	T>A	MT-ND1	2	M	K	225	2	1.34	0.0193611	49.4815	neutral	probably damaging
3980	T>C	MT-ND1	2	M	T	225	2	9.22	0.0387222	49.4815	neutral	probably damaging
3981	A>C	MT-ND1	3	M	I	225	2	16.97	2.55566	49.4815	neutral	probably damaging
3981	A>T	MT-ND1	3	M	I	225	2	16.97	2.55566	49.4815	neutral	probably damaging
3982	G>C	MT-ND1	1	A	P	226	2	2.1	0.0774443	119.003	damaging	probably damaging
3982	G>T	MT-ND1	1	A	S	226	2	21.06	6.42788	119.003	neutral	probably damaging
3982	G>A	MT-ND1	1	A	T	226	2	12.59	0.3485	119.003	damaging	probably damaging
3983	C>A	MT-ND1	2	A	D	226	2	0.12	0	119.003	damaging	probably damaging
3983	C>G	MT-ND1	2	A	G	226	2	12.66	4.02711	119.003	damaging	benign
3983	C>T	MT-ND1	2	A	V	226	2	8.93	0.135528	119.003	damaging	probably damaging
3985	G>A	MT-ND1	1	E	K	227	2	6.87	0.0968054	99.613	damaging	probably damaging
3985	G>C	MT-ND1	1	E	Q	227	2	15.31	0.0193611	99.613	damaging	probably damaging
3986	A>C	MT-ND1	2	E	A	227	2	5.98	0	99.613	damaging	probably damaging
3986	A>G	MT-ND1	2	E	G	227	2	11.63	0.0193611	99.613	damaging	probably damaging
3986	A>T	MT-ND1	2	E	V	227	2	4.41	0.0387222	99.613	damaging	probably damaging
3987	A>C	MT-ND1	3	E	D	227	2	9.5	0	99.613	damaging	probably damaging
3987	A>T	MT-ND1	3	E	D	227	2	9.5	0	99.613	damaging	probably damaging
3988	T>G	MT-ND1	1	Y	D	228	2	1.32	0.0193611	99.284	damaging	probably damaging
3988	T>C	MT-ND1	1	Y	H	228	2	9.42	0.0387222	99.284	damaging	probably damaging
3988	T>A	MT-ND1	1	Y	N	228	2	7.03	0.193611	99.284	damaging	probably damaging
3989	A>G	MT-ND1	2	Y	C	228	2	2.97	0	99.284	damaging	probably damaging
3989	A>T	MT-ND1	2	Y	F	228	2	27.27	0.0580833	99.284	damaging	probably damaging
3989	A>C	MT-ND1	2	Y	S	228	2	6.93	0.0580833	99.284	damaging	probably damaging
3991	A>G	MT-ND1	1	T	A	229	2	14.8	61.0455	35.7527	neutral	benign
3991	A>C	MT-ND1	1	T	P	229	2	1.64	0.0193611	35.7527	neutral	possibly damaging
3991	A>T	MT-ND1	1	T	S	229	2	16.42	15.605	35.7527	neutral	benign
3992	C>A	MT-ND1	2	T	K	229	2	1.39	0	35.7527	neutral	benign
3992	C>T	MT-ND1	2	T	M	229	2	8.67	4.78219	35.7527	neutral	benign
3994	A>G	MT-ND1	1	N	D	230	2	3.33	0.0580833	125.599	damaging	probably damaging
3994	A>C	MT-ND1	1	N	H	230	2	5.24	2.67183	125.599	damaging	probably damaging
3994	A>T	MT-ND1	1	N	Y	230	2	5.26	0.0387222	125.599	damaging	probably damaging
3995	A>T	MT-ND1	2	N	I	230	2	3.88	0.987415	125.599	damaging	probably damaging
3995	A>G	MT-ND1	2	N	S	230	2	21.27	17.9477	125.599	neutral	benign
3995	A>C	MT-ND1	2	N	T	230	2	9.41	0.17425	125.599	damaging	probably damaging
3996	C>A	MT-ND1	3	N	K	230	2	7.1	0.116167	125.599	damaging	probably damaging
3996	C>G	MT-ND1	3	N	K	230	2	7.1	0.116167	125.599	damaging	probably damaging
3997	A>T	MT-ND1	1	I	F	231	2	8.18	0.232333	118.592	damaging	probably damaging
3997	A>C	MT-ND1	1	I	L	231	2	33.81	2.091	118.592	damaging	probably damaging
3997	A>G	MT-ND1	1	I	V	231	2	23.86	0.522749	118.592	damaging	probably damaging
3998	T>A	MT-ND1	2	I	N	231	2	0.47	0.0193611	118.592	damaging	probably damaging
3998	T>G	MT-ND1	2	I	S	231	2	3.63	0.0387222	118.592	damaging	probably damaging
3998	T>C	MT-ND1	2	I	T	231	2	9.22	0.135528	118.592	damaging	probably damaging
3999	T>A	MT-ND1	3	I	M	231	2	8.86	4.02711	118.592	damaging	probably damaging
3999	T>G	MT-ND1	3	I	M	231	2	8.86	4.02711	118.592	damaging	probably damaging
4000	A>T	MT-ND1	1	I	F	232	2	8.18	1.08422	96.3097	damaging	possibly damaging
4000	A>C	MT-ND1	1	I	L	232	2	33.81	58.4705	96.3097	neutral	benign
4000	A>G	MT-ND1	1	I	V	232	2	23.86	2.01355	96.3097	damaging	benign
4001	T>A	MT-ND1	2	I	N	232	2	0.47	0	96.3097	damaging	probably damaging
4001	T>G	MT-ND1	2	I	S	232	2	3.63	0.0193611	96.3097	damaging	possibly damaging
4001	T>C	MT-ND1	2	I	T	232	2	9.22	0.0580833	96.3097	damaging	possibly damaging
4002	T>A	MT-ND1	3	I	M	232	2	8.86	10.8035	96.3097	neutral	benign
4002	T>G	MT-ND1	3	I	M	232	2	8.86	10.8035	96.3097	neutral	benign
4003	A>C	MT-ND1	1	M	L	233	2	36.72	48.6931	60.2508	neutral	benign
4003	A>T	MT-ND1	1	M	L	233	2	36.72	48.6931	60.2508	neutral	benign
4003	A>G	MT-ND1	1	M	V	233	2	8.79	1.87803	60.2508	neutral	benign
4004	T>A	MT-ND1	2	M	K	233	2	1.34	0	60.2508	damaging	possibly damaging
4004	T>C	MT-ND1	2	M	T	233	2	9.22	0.309777	60.2508	damaging	possibly damaging
4005	A>C	MT-ND1	3	M	I	233	2	16.97	2.11036	60.2508	neutral	benign
4005	A>T	MT-ND1	3	M	I	233	2	16.97	2.11036	60.2508	neutral	benign
4006	A>C	MT-ND1	1	M	L	234	2	36.72	2.40077	123.082	damaging	possibly damaging
4006	A>T	MT-ND1	1	M	L	234	2	36.72	2.40077	123.082	damaging	possibly damaging
4006	A>G	MT-ND1	1	M	V	234	2	8.79	0.3485	123.082	damaging	probably damaging
4007	T>A	MT-ND1	2	M	K	234	2	1.34	0.0193611	123.082	damaging	probably damaging
4007	T>C	MT-ND1	2	M	T	234	2	9.22	0.0193611	123.082	damaging	probably damaging
4008	A>C	MT-ND1	3	M	I	234	2	16.97	1.60697	123.082	damaging	probably damaging
4008	A>T	MT-ND1	3	M	I	234	2	16.97	1.60697	123.082	damaging	probably damaging
4009	A>G	MT-ND1	1	N	D	235	2	3.33	0.0580833	135.635	damaging	probably damaging
4009	A>C	MT-ND1	1	N	H	235	2	5.24	0	135.635	damaging	probably damaging
4009	A>T	MT-ND1	1	N	Y	235	2	5.26	0	135.635	damaging	probably damaging
4010	A>T	MT-ND1	2	N	I	235	2	3.88	0.0193611	135.635	damaging	probably damaging
4010	A>G	MT-ND1	2	N	S	235	2	21.27	31.0552	135.635	neutral	probably damaging
4010	A>C	MT-ND1	2	N	T	235	2	9.41	0.0774443	135.635	damaging	probably damaging
4011	C>A	MT-ND1	3	N	K	235	2	7.1	0	135.635	damaging	probably damaging
4011	C>G	MT-ND1	3	N	K	235	2	7.1	0	135.635	damaging	probably damaging
4012	A>G	MT-ND1	1	T	A	236	2	14.8	10.0484	89.4714	neutral	benign
4012	A>C	MT-ND1	1	T	P	236	2	1.64	0	89.4714	damaging	benign
4012	A>T	MT-ND1	1	T	S	236	2	16.42	1.81994	89.4714	damaging	benign
4013	C>T	MT-ND1	2	T	I	236	2	12.57	7.02807	89.4714	neutral	benign
4013	C>A	MT-ND1	2	T	N	236	2	2.23	0.0580833	89.4714	damaging	benign
4013	C>G	MT-ND1	2	T	S	236	2	16.42	1.81994	89.4714	damaging	benign
4015	C>T	MT-ND1	1	L	F	237	2	15.96	9.33204	93.2955	neutral	probably damaging
4015	C>A	MT-ND1	1	L	I	237	2	24.58	4.99516	93.2955	neutral	probably damaging
4015	C>G	MT-ND1	1	L	V	237	2	11.58	2.51694	93.2955	damaging	probably damaging
4016	T>A	MT-ND1	2	L	H	237	2	0.27	0.0193611	93.2955	damaging	probably damaging
4016	T>C	MT-ND1	2	L	P	237	2	1.59	0.484027	93.2955	damaging	probably damaging
4016	T>G	MT-ND1	2	L	R	237	2	0.3	0	93.2955	damaging	probably damaging
4018	A>G	MT-ND1	1	T	A	238	2	14.8	0.290416	81.2796	damaging	probably damaging
4018	A>C	MT-ND1	1	T	P	238	2	1.64	0	81.2796	damaging	probably damaging
4018	A>T	MT-ND1	1	T	S	238	2	16.42	44.6854	81.2796	neutral	probably damaging
4019	C>T	MT-ND1	2	T	I	238	2	12.57	1.29719	81.2796	damaging	probably damaging
4019	C>A	MT-ND1	2	T	N	238	2	2.23	0.464666	81.2796	damaging	probably damaging
4019	C>G	MT-ND1	2	T	S	238	2	16.42	44.6854	81.2796	neutral	probably damaging
4021	A>G	MT-ND1	1	T	A	239	2	14.8	32.8364	46.5652	neutral	benign
4021	A>C	MT-ND1	1	T	P	239	2	1.64	0.0193611	46.5652	neutral	benign
4021	A>T	MT-ND1	1	T	S	239	2	16.42	11.636	46.5652	neutral	benign
4022	C>T	MT-ND1	2	T	I	239	2	12.57	2.67183	46.5652	neutral	benign
4022	C>A	MT-ND1	2	T	N	239	2	2.23	0.71636	46.5652	neutral	benign
4022	C>G	MT-ND1	2	T	S	239	2	16.42	11.636	46.5652	neutral	benign
4024	A>G	MT-ND1	1	T	A	240	2	14.8	1.20039	29.2075	neutral	benign
4024	A>C	MT-ND1	1	T	P	240	2	1.64	0	29.2075	neutral	possibly damaging
4024	A>T	MT-ND1	1	T	S	240	2	16.42	1.87803	29.2075	neutral	benign
4025	C>A	MT-ND1	2	T	K	240	2	1.39	0.0193611	29.2075	neutral	possibly damaging
4025	C>T	MT-ND1	2	T	M	240	2	8.67	3.73669	29.2075	neutral	benign
4027	A>T	MT-ND1	1	I	F	241	1	8.01	3.44627	27.9841	neutral	probably damaging
4027	A>C	MT-ND1	1	I	L	241	1	25.85	72.3524	27.9841	neutral	benign
4027	A>G	MT-ND1	1	I	V	241	1	24.66	2.74927	27.9841	neutral	possibly damaging
4028	T>A	MT-ND1	2	I	N	241	1	2.63	0.0387222	27.9841	neutral	probably damaging
4028	T>G	MT-ND1	2	I	S	241	1	3.95	0.251694	27.9841	neutral	probably damaging
4028	T>C	MT-ND1	2	I	T	241	1	6.53	0.0774443	27.9841	neutral	possibly damaging
4029	C>A	MT-ND1	3	I	M	241	1	15.89	7.82188	27.9841	neutral	probably damaging
4029	C>G	MT-ND1	3	I	M	241	1	15.89	7.82188	27.9841	neutral	probably damaging
4030	T>A	MT-ND1	1	F	I	242	1	7.09	0.116167	105.668	damaging	probably damaging
4030	T>C	MT-ND1	1	F	L	242	1	25.97	1.4908	105.668	damaging	probably damaging
4030	T>G	MT-ND1	1	F	V	242	1	3.46	0.0774443	105.668	damaging	probably damaging
4031	T>G	MT-ND1	2	F	C	242	1	0.91	0.0387222	105.668	damaging	probably damaging
4031	T>C	MT-ND1	2	F	S	242	1	5.41	0.677638	105.668	damaging	probably damaging
4031	T>A	MT-ND1	2	F	Y	242	1	14.92	3.77541	105.668	damaging	probably damaging
4032	C>A	MT-ND1	3	F	L	242	1	25.97	1.4908	105.668	damaging	probably damaging
4032	C>G	MT-ND1	3	F	L	242	1	25.97	1.4908	105.668	damaging	probably damaging
4033	C>A	MT-ND1	1	L	M	243	1	13.2	9.79671	85.4632	neutral	benign
4033	C>G	MT-ND1	1	L	V	243	1	11	0.677638	85.4632	damaging	possibly damaging
4034	T>C	MT-ND1	2	L	P	243	1	3.79	0.71636	85.4632	damaging	probably damaging
4034	T>A	MT-ND1	2	L	Q	243	1	1.84	0	85.4632	damaging	probably damaging
4034	T>G	MT-ND1	2	L	R	243	1	0.09	0.0193611	85.4632	damaging	possibly damaging
4036	G>C	MT-ND1	1	G	R	244	1	0.51	0.0193611	120.803	damaging	possibly damaging
4036	G>T	MT-ND1	1	G	W	244	1	10.57	0.0968054	120.803	damaging	probably damaging
4037	G>C	MT-ND1	2	G	A	244	1	6.78	1.33591	120.803	damaging	benign
4037	G>A	MT-ND1	2	G	E	244	1	11.92	0	120.803	damaging	possibly damaging
4037	G>T	MT-ND1	2	G	V	244	1	2.79	0.0968054	120.803	damaging	possibly damaging
4039	A>G	MT-ND1	1	T	A	245	1	12.15	33.6883	61.0642	neutral	benign
4039	A>C	MT-ND1	1	T	P	245	1	4.02	15.0823	61.0642	neutral	possibly damaging
4039	A>T	MT-ND1	1	T	S	245	1	23.21	9.79671	61.0642	neutral	benign
4040	C>A	MT-ND1	2	T	K	245	1	2.16	0.135528	61.0642	neutral	possibly damaging
4040	C>T	MT-ND1	2	T	M	245	1	9.02	0.638916	61.0642	neutral	benign
4042	A>G	MT-ND1	1	T	A	246	1	12.15	2.091	52.0227	neutral	benign
4042	A>C	MT-ND1	1	T	P	246	1	4.02	1.23911	52.0227	neutral	benign
4042	A>T	MT-ND1	1	T	S	246	1	23.21	37.7735	52.0227	neutral	benign
4043	C>A	MT-ND1	2	T	K	246	1	2.16	0.406583	52.0227	neutral	benign
4043	C>T	MT-ND1	2	T	M	246	1	9.02	1.80058	52.0227	neutral	possibly damaging
4045	T>G	MT-ND1	1	Y	D	247	1	0.38	0.0193611	68.6302	damaging	possibly damaging
4045	T>C	MT-ND1	1	Y	H	247	1	7.47	34.1142	68.6302	neutral	benign
4045	T>A	MT-ND1	1	Y	N	247	1	3.5	2.45886	68.6302	neutral	benign
4046	A>G	MT-ND1	2	Y	C	247	1	0.39	0.290416	68.6302	damaging	benign
4046	A>T	MT-ND1	2	Y	F	247	1	43.13	3.27202	68.6302	neutral	benign
4046	A>C	MT-ND1	2	Y	S	247	1	3.72	3.5818	68.6302	neutral	benign
4048	G>C	MT-ND1	1	D	H	248	1	4.15	0.406583	68.2809	damaging	benign
4048	G>A	MT-ND1	1	D	N	248	1	23.86	13.1075	68.2809	neutral	benign
4048	G>T	MT-ND1	1	D	Y	248	1	3.37	1.4908	68.2809	neutral	possibly damaging
4049	A>C	MT-ND1	2	D	A	248	1	1.71	0.813166	68.2809	neutral	benign
4049	A>G	MT-ND1	2	D	G	248	1	2.7	0.17425	68.2809	damaging	benign
4049	A>T	MT-ND1	2	D	V	248	1	0.85	1.1423	68.2809	neutral	benign
4050	C>A	MT-ND1	3	D	E	248	1	29.01	0.0774443	68.2809	damaging	benign
4050	C>G	MT-ND1	3	D	E	248	1	29.01	0.0774443	68.2809	damaging	benign
4051	G>C	MT-ND1	1	A	P	249	1	9.42	41.7425	62.6151	neutral	benign
4051	G>T	MT-ND1	1	A	S	249	1	20.61	1.76186	62.6151	neutral	benign
4051	G>A	MT-ND1	1	A	T	249	1	12.81	2.16844	62.6151	neutral	benign
4052	C>A	MT-ND1	2	A	E	249	1	1.27	0.154889	62.6151	damaging	benign
4052	C>G	MT-ND1	2	A	G	249	1	3.81	0.948693	62.6151	neutral	benign
4052	C>T	MT-ND1	2	A	V	249	1	8.71	0.212972	62.6151	damaging	benign
4054	C>T	MT-ND1	1	L	F	250	1	18.59	1.31655	84.9359	damaging	benign
4054	C>A	MT-ND1	1	L	I	250	1	21.58	2.63311	84.9359	neutral	benign
4054	C>G	MT-ND1	1	L	V	250	1	11	0.406583	84.9359	damaging	benign
4055	T>A	MT-ND1	2	L	H	250	1	0.55	5.47919	84.9359	neutral	benign
4055	T>C	MT-ND1	2	L	P	250	1	3.79	4.78219	84.9359	neutral	benign
4055	T>G	MT-ND1	2	L	R	250	1	0.09	0.0580833	84.9359	damaging	benign
4057	T>G	MT-ND1	1	S	A	251	1	19.22	1.25847	75.9902	damaging	benign
4057	T>C	MT-ND1	1	S	P	251	1	2.01	6.96999	75.9902	neutral	benign
4057	T>A	MT-ND1	1	S	T	251	1	16.21	4.91772	75.9902	neutral	benign
4058	C>G	MT-ND1	2	S	C	251	1	1.55	0.0193611	75.9902	damaging	possibly damaging
4058	C>T	MT-ND1	2	S	F	251	1	5.04	6.23427	75.9902	neutral	benign
4058	C>A	MT-ND1	2	S	Y	251	1	2.86	1.06486	75.9902	damaging	benign
4060	C>G	MT-ND1	1	P	A	252	1	15.09	0.367861	87.6954	damaging	benign
4060	C>T	MT-ND1	1	P	S	252	1	21.86	2.90416	87.6954	neutral	benign
4060	C>A	MT-ND1	1	P	T	252	1	14	1.85866	87.6954	damaging	benign
4061	C>A	MT-ND1	2	P	H	252	1	1.63	0.154889	87.6954	damaging	probably damaging
4061	C>T	MT-ND1	2	P	L	252	1	6.04	1.06486	87.6954	damaging	possibly damaging
4061	C>G	MT-ND1	2	P	R	252	1	0.18	0	87.6954	damaging	possibly damaging
4063	G>A	MT-ND1	1	E	K	253	1	5.75	0.193611	90.5811	damaging	probably damaging
4063	G>C	MT-ND1	1	E	Q	253	1	6.74	3.36883	90.5811	neutral	possibly damaging
4064	A>C	MT-ND1	2	E	A	253	1	3.3	0.522749	90.5811	damaging	probably damaging
4064	A>G	MT-ND1	2	E	G	253	1	6.4	1.16167	90.5811	damaging	probably damaging
4064	A>T	MT-ND1	2	E	V	253	1	3.15	0.232333	90.5811	damaging	probably damaging
4065	A>C	MT-ND1	3	E	D	253	1	16.49	2.14908	90.5811	damaging	probably damaging
4065	A>T	MT-ND1	3	E	D	253	1	16.49	2.14908	90.5811	damaging	probably damaging
4066	C>T	MT-ND1	1	L	F	254	1	18.59	5.13069	76.5715	neutral	benign
4066	C>A	MT-ND1	1	L	I	254	1	21.58	6.62149	76.5715	neutral	benign
4066	C>G	MT-ND1	1	L	V	254	1	11	1.72314	76.5715	neutral	benign
4067	T>A	MT-ND1	2	L	H	254	1	0.55	0.154889	76.5715	damaging	benign
4067	T>C	MT-ND1	2	L	P	254	1	3.79	0.135528	76.5715	damaging	possibly damaging
4067	T>G	MT-ND1	2	L	R	254	1	0.09	0.0193611	76.5715	damaging	possibly damaging
4069	T>G	MT-ND1	1	Y	D	255	1	0.38	0.154889	111.926	damaging	possibly damaging
4069	T>C	MT-ND1	1	Y	H	255	1	7.47	0.406583	111.926	damaging	benign
4069	T>A	MT-ND1	1	Y	N	255	1	3.5	1.20039	111.926	damaging	possibly damaging
4070	A>G	MT-ND1	2	Y	C	255	1	0.39	0.484027	111.926	damaging	probably damaging
4070	A>T	MT-ND1	2	Y	F	255	1	43.13	14.637	111.926	neutral	benign
4070	A>C	MT-ND1	2	Y	S	255	1	3.72	5.38238	111.926	neutral	possibly damaging
4072	A>G	MT-ND1	1	T	A	256	1	12.15	9.9516	71.7243	neutral	possibly damaging
4072	A>C	MT-ND1	1	T	P	256	1	4.02	7.82188	71.7243	neutral	probably damaging
4072	A>T	MT-ND1	1	T	S	256	1	23.21	23.9303	71.7243	neutral	benign
4073	C>A	MT-ND1	2	T	K	256	1	2.16	0.580833	71.7243	damaging	probably damaging
4073	C>T	MT-ND1	2	T	M	256	1	9.02	0.290416	71.7243	damaging	probably damaging
4075	A>G	MT-ND1	1	T	A	257	2	14.8	3.63988	22.186	neutral	benign
4075	A>C	MT-ND1	1	T	P	257	2	1.64	1.02614	22.186	neutral	possibly damaging
4075	A>T	MT-ND1	1	T	S	257	2	16.42	1.45208	22.186	neutral	benign
4076	C>A	MT-ND1	2	T	K	257	2	1.39	0.0968054	22.186	neutral	benign
4076	C>T	MT-ND1	2	T	M	257	2	8.67	8.9061	22.186	neutral	benign
4078	T>G	MT-ND1	1	Y	D	258	2	1.32	0.600194	38.2971	neutral	benign
4078	T>C	MT-ND1	1	Y	H	258	2	9.42	0.0387222	38.2971	neutral	benign
4078	T>A	MT-ND1	1	Y	N	258	2	7.03	40.0968	38.2971	neutral	benign
4079	A>G	MT-ND1	2	Y	C	258	2	2.97	1.80058	38.2971	neutral	benign
4079	A>T	MT-ND1	2	Y	F	258	2	27.27	5.59535	38.2971	neutral	benign
4079	A>C	MT-ND1	2	Y	S	258	2	6.93	10.8228	38.2971	neutral	benign
4081	T>A	MT-ND1	1	F	I	259	2	12.62	6.66021	71.8465	neutral	possibly damaging
4081	T>C	MT-ND1	1	F	L	259	2	31.88	50.8422	71.8465	neutral	benign
4081	T>G	MT-ND1	1	F	V	259	2	6.98	1.12294	71.8465	damaging	possibly damaging
4082	T>G	MT-ND1	2	F	C	259	2	1.08	0.0968054	71.8465	damaging	probably damaging
4082	T>C	MT-ND1	2	F	S	259	2	4.22	0.561471	71.8465	damaging	probably damaging
4082	T>A	MT-ND1	2	F	Y	259	2	15.52	0.813166	71.8465	damaging	possibly damaging
4083	T>A	MT-ND1	3	F	L	259	2	31.88	50.8422	71.8465	neutral	benign
4083	T>G	MT-ND1	3	F	L	259	2	31.88	50.8422	71.8465	neutral	benign
4084	G>T	MT-ND1	1	V	F	260	2	7.13	6.85382	55.4035	neutral	benign
4084	G>A	MT-ND1	1	V	I	260	2	31.23	5.3243	55.4035	neutral	benign
4084	G>C	MT-ND1	1	V	L	260	2	20.79	2.49758	55.4035	neutral	benign
4085	T>C	MT-ND1	2	V	A	260	2	6.78	11.6167	55.4035	neutral	benign
4085	T>A	MT-ND1	2	V	D	260	2	0.09	0	55.4035	neutral	benign
4085	T>G	MT-ND1	2	V	G	260	2	4.07	4.51113	55.4035	neutral	benign
4087	A>G	MT-ND1	1	T	A	261	2	14.8	2.51694	49.5618	neutral	benign
4087	A>C	MT-ND1	1	T	P	261	2	1.64	0.154889	49.5618	neutral	possibly damaging
4087	A>T	MT-ND1	1	T	S	261	2	16.42	2.20716	49.5618	neutral	benign
4088	C>T	MT-ND1	2	T	I	261	2	12.57	20.8132	49.5618	neutral	benign
4088	C>A	MT-ND1	2	T	N	261	2	2.23	0.154889	49.5618	neutral	benign
4088	C>G	MT-ND1	2	T	S	261	2	16.42	2.20716	49.5618	neutral	benign
4090	A>G	MT-ND1	1	K	E	262	2	2.66	1.10358	120.091	damaging	probably damaging
4090	A>C	MT-ND1	1	K	Q	262	2	11.85	0.251694	120.091	damaging	probably damaging
4091	A>T	MT-ND1	2	K	M	262	2	3.24	0.987415	120.091	damaging	probably damaging
4091	A>C	MT-ND1	2	K	T	262	2	6.99	0.484027	120.091	damaging	probably damaging
4092	G>C	MT-ND1	3	K	N	262	2	12.08	0.774443	120.091	damaging	probably damaging
4092	G>T	MT-ND1	3	K	N	262	2	12.08	0.774443	120.091	damaging	probably damaging
4093	A>G	MT-ND1	1	T	A	263	2	14.8	36.302	71.2505	neutral	benign
4093	A>C	MT-ND1	1	T	P	263	2	1.64	0.116167	71.2505	damaging	possibly damaging
4093	A>T	MT-ND1	1	T	S	263	2	16.42	6.75702	71.2505	neutral	benign
4094	C>T	MT-ND1	2	T	I	263	2	12.57	2.98161	71.2505	neutral	benign
4094	C>A	MT-ND1	2	T	N	263	2	2.23	0.0193611	71.2505	damaging	possibly damaging
4094	C>G	MT-ND1	2	T	S	263	2	16.42	6.75702	71.2505	neutral	benign
4096	C>A	MT-ND1	1	L	M	264	2	16.07	5.65344	86.4167	neutral	possibly damaging
4096	C>G	MT-ND1	1	L	V	264	2	11.58	8.82865	86.4167	neutral	benign
4097	T>C	MT-ND1	2	L	P	264	2	1.59	0.0387222	86.4167	damaging	probably damaging
4097	T>A	MT-ND1	2	L	Q	264	2	0.73	0	86.4167	damaging	probably damaging
4097	T>G	MT-ND1	2	L	R	264	2	0.3	0	86.4167	damaging	probably damaging
4099	C>T	MT-ND1	1	L	F	265	2	15.96	16.6312	72.5062	neutral	benign
4099	C>A	MT-ND1	1	L	I	265	2	24.58	9.93224	72.5062	neutral	benign
4099	C>G	MT-ND1	1	L	V	265	2	11.58	2.84608	72.5062	neutral	benign
4100	T>A	MT-ND1	2	L	H	265	2	0.27	0	72.5062	damaging	probably damaging
4100	T>C	MT-ND1	2	L	P	265	2	1.59	0.658277	72.5062	damaging	possibly damaging
4100	T>G	MT-ND1	2	L	R	265	2	0.3	0.0193611	72.5062	damaging	possibly damaging
4102	C>A	MT-ND1	1	L	M	266	2	16.07	4.10455	115.394	damaging	probably damaging
4102	C>G	MT-ND1	1	L	V	266	2	11.58	5.90513	115.394	neutral	probably damaging
4103	T>C	MT-ND1	2	L	P	266	2	1.59	0.0580833	115.394	damaging	probably damaging
4103	T>A	MT-ND1	2	L	Q	266	2	0.73	0	115.394	damaging	probably damaging
4103	T>G	MT-ND1	2	L	R	266	2	0.3	0.0193611	115.394	damaging	probably damaging
4105	A>G	MT-ND1	1	T	A	267	2	14.8	6.21491	63.8948	neutral	benign
4105	A>C	MT-ND1	1	T	P	267	2	1.64	0.271055	63.8948	damaging	benign
4105	A>T	MT-ND1	1	T	S	267	2	16.42	56.5537	63.8948	neutral	benign
4106	C>T	MT-ND1	2	T	I	267	2	12.57	4.22072	63.8948	neutral	benign
4106	C>A	MT-ND1	2	T	N	267	2	2.23	0.154889	63.8948	damaging	possibly damaging
4106	C>G	MT-ND1	2	T	S	267	2	16.42	56.5537	63.8948	neutral	benign
4108	T>G	MT-ND1	1	S	A	268	2	22.67	6.17619	55.1297	neutral	benign
4108	T>C	MT-ND1	1	S	P	268	2	1.67	0.0193611	55.1297	neutral	possibly damaging
4108	T>A	MT-ND1	1	S	T	268	2	15.15	4.74347	55.1297	neutral	benign
4109	C>G	MT-ND1	2	S	C	268	2	2.73	0.54211	55.1297	neutral	possibly damaging
4109	C>T	MT-ND1	2	S	F	268	2	5.63	25.5954	55.1297	neutral	possibly damaging
4109	C>A	MT-ND1	2	S	Y	268	2	1.78	1.78122	55.1297	neutral	possibly damaging
4111	C>A	MT-ND1	1	L	M	269	2	16.07	8.17038	86.9174	neutral	benign
4111	C>G	MT-ND1	1	L	V	269	2	11.58	18.0445	86.9174	neutral	benign
4112	T>C	MT-ND1	2	L	P	269	2	1.59	0	86.9174	damaging	possibly damaging
4112	T>A	MT-ND1	2	L	Q	269	2	0.73	0	86.9174	damaging	possibly damaging
4112	T>G	MT-ND1	2	L	R	269	2	0.3	0	86.9174	damaging	possibly damaging
4114	T>A	MT-ND1	1	F	I	270	2	12.62	1.21975	107.811	damaging	probably damaging
4114	T>C	MT-ND1	1	F	L	270	2	31.88	0.774443	107.811	damaging	possibly damaging
4114	T>G	MT-ND1	1	F	V	270	2	6.98	0.948693	107.811	damaging	possibly damaging
4115	T>G	MT-ND1	2	F	C	270	2	1.08	0.0193611	107.811	damaging	probably damaging
4115	T>C	MT-ND1	2	F	S	270	2	4.22	0.212972	107.811	damaging	benign
4115	T>A	MT-ND1	2	F	Y	270	2	15.52	3.19458	107.811	damaging	probably damaging
4116	C>A	MT-ND1	3	F	L	270	2	31.88	0.774443	107.811	damaging	possibly damaging
4116	C>G	MT-ND1	3	F	L	270	2	31.88	0.774443	107.811	damaging	possibly damaging
4117	T>A	MT-ND1	1	L	M	271	2	16.07	0.968054	122.688	damaging	probably damaging
4117	T>G	MT-ND1	1	L	V	271	2	11.58	6.33107	122.688	neutral	probably damaging
4118	T>C	MT-ND1	2	L	S	271	2	5.1	0.232333	122.688	damaging	probably damaging
4118	T>G	MT-ND1	2	L	W	271	2	1.23	0	122.688	damaging	probably damaging
4119	A>C	MT-ND1	3	L	F	271	2	15.96	0.0968054	122.688	damaging	probably damaging
4119	A>T	MT-ND1	3	L	F	271	2	15.96	0.0968054	122.688	damaging	probably damaging
4120	T>G	MT-ND1	1	W	G	272	2	8.11	0.0193611	103.141	damaging	probably damaging
4120	T>C	MT-ND1	1	W	R	272	2	0.57	0.0580833	103.141	damaging	possibly damaging
4121	G>T	MT-ND1	2	W	L	272	2	16.5	1.35528	103.141	damaging	possibly damaging
4121	G>C	MT-ND1	2	W	S	272	2	6.34	0.0193611	103.141	damaging	possibly damaging
4122	A>C	MT-ND1	3	W	C	272	2	1.25	0.0968054	103.141	damaging	probably damaging
4122	A>T	MT-ND1	3	W	C	272	2	1.25	0.0968054	103.141	damaging	probably damaging
4123	A>T	MT-ND1	1	I	F	273	2	8.18	0.425944	58.0763	neutral	possibly damaging
4123	A>C	MT-ND1	1	I	L	273	2	33.81	0.929332	58.0763	neutral	benign
4123	A>G	MT-ND1	1	I	V	273	2	23.86	60.0387	58.0763	neutral	benign
4124	T>A	MT-ND1	2	I	N	273	2	0.47	0.0580833	58.0763	neutral	benign
4124	T>G	MT-ND1	2	I	S	273	2	3.63	0.987415	58.0763	neutral	benign
4124	T>C	MT-ND1	2	I	T	273	2	9.22	1.72314	58.0763	neutral	benign
4125	T>A	MT-ND1	3	I	M	273	2	8.86	0.580833	58.0763	neutral	possibly damaging
4125	T>G	MT-ND1	3	I	M	273	2	8.86	0.580833	58.0763	neutral	possibly damaging
4126	C>G	MT-ND1	1	R	G	274	2	10.48	0	99.497	damaging	possibly damaging
4126	C>T	MT-ND1	1	R	W	274	2	1.29	0.0193611	99.497	damaging	probably damaging
4127	G>T	MT-ND1	2	R	L	274	2	5.13	0	99.497	damaging	possibly damaging
4127	G>C	MT-ND1	2	R	P	274	2	0.54	0	99.497	damaging	probably damaging
4127	G>A	MT-ND1	2	R	Q	274	2	7.43	0	99.497	damaging	possibly damaging
4129	A>G	MT-ND1	1	T	A	275	2	14.8	73.4172	71.3385	neutral	benign
4129	A>C	MT-ND1	1	T	P	275	2	1.64	0	71.3385	damaging	possibly damaging
4129	A>T	MT-ND1	1	T	S	275	2	16.42	3.34947	71.3385	neutral	benign
4130	C>A	MT-ND1	2	T	K	275	2	1.39	0.0193611	71.3385	damaging	benign
4130	C>T	MT-ND1	2	T	M	275	2	8.67	0.0387222	71.3385	damaging	probably damaging
4132	G>C	MT-ND1	1	A	P	276	2	2.1	0.0387222	58.9117	neutral	benign
4132	G>T	MT-ND1	1	A	S	276	2	21.06	69.7386	58.9117	neutral	benign
4132	G>A	MT-ND1	1	A	T	276	2	12.59	21.7231	58.9117	neutral	benign
4133	C>A	MT-ND1	2	A	E	276	2	0.3	0	58.9117	neutral	benign
4133	C>G	MT-ND1	2	A	G	276	2	12.66	0.0774443	58.9117	damaging	benign
4133	C>T	MT-ND1	2	A	V	276	2	8.93	1.06486	58.9117	neutral	benign
4135	T>G	MT-ND1	1	Y	D	277	3	5.34	0	129.181	damaging	probably damaging
4135	T>C	MT-ND1	1	Y	H	277	3	14.29	0.116167	129.181	damaging	probably damaging
4135	T>A	MT-ND1	1	Y	N	277	3	3.72	0.0193611	129.181	damaging	probably damaging
4136	A>G	MT-ND1	2	Y	C	277	3	0.41	0.0580833	129.181	damaging	probably damaging
4136	A>T	MT-ND1	2	Y	F	277	3	35.24	9.27396	129.181	neutral	possibly damaging
4136	A>C	MT-ND1	2	Y	S	277	3	3.1	0.0774443	129.181	damaging	possibly damaging
4138	C>G	MT-ND1	1	P	A	278	3	9.96	0.0968054	101.141	damaging	probably damaging
4138	C>T	MT-ND1	1	P	S	278	3	19.49	0.0968054	101.141	damaging	probably damaging
4138	C>A	MT-ND1	1	P	T	278	3	12.7	0.0580833	101.141	damaging	probably damaging
4139	C>A	MT-ND1	2	P	H	278	3	1.31	0.0193611	101.141	damaging	probably damaging
4139	C>T	MT-ND1	2	P	L	278	3	8.63	0	101.141	damaging	probably damaging
4139	C>G	MT-ND1	2	P	R	278	3	0.6	0	101.141	damaging	probably damaging
4141	C>G	MT-ND1	1	R	G	279	3	10.12	0	99.477	damaging	possibly damaging
4141	C>T	MT-ND1	1	R	W	279	3	1.03	0.0387222	99.477	damaging	probably damaging
4142	G>T	MT-ND1	2	R	L	279	3	5.82	0	99.477	damaging	possibly damaging
4142	G>C	MT-ND1	2	R	P	279	3	0.67	0.0387222	99.477	damaging	benign
4142	G>A	MT-ND1	2	R	Q	279	3	5.72	0.0387222	99.477	damaging	probably damaging
4144	T>A	MT-ND1	1	F	I	280	3	12.11	4.08519	111.428	damaging	benign
4144	T>C	MT-ND1	1	F	L	280	3	38.69	3.65924	111.428	damaging	benign
4144	T>G	MT-ND1	1	F	V	280	3	4.19	2.11036	111.428	damaging	benign
4145	T>G	MT-ND1	2	F	C	280	3	0.6	0.116167	111.428	damaging	probably damaging
4145	T>C	MT-ND1	2	F	S	280	3	2.61	0.0774443	111.428	damaging	possibly damaging
4145	T>A	MT-ND1	2	F	Y	280	3	21.08	11.8877	111.428	neutral	benign
4146	C>A	MT-ND1	3	F	L	280	3	38.69	3.65924	111.428	damaging	benign
4146	C>G	MT-ND1	3	F	L	280	3	38.69	3.65924	111.428	damaging	benign
4147	C>T	MT-ND1	1	R	C	281	3	1.68	0.0580833	100.362	damaging	benign
4147	C>G	MT-ND1	1	R	G	281	3	10.12	0	100.362	damaging	benign
4147	C>A	MT-ND1	1	R	S	281	3	7.24	0.0193611	100.362	damaging	benign
4148	G>A	MT-ND1	2	R	H	281	3	3.94	0.0193611	100.362	damaging	probably damaging
4148	G>T	MT-ND1	2	R	L	281	3	5.82	0.0193611	100.362	damaging	benign
4148	G>C	MT-ND1	2	R	P	281	3	0.67	0	100.362	damaging	possibly damaging
4150	T>G	MT-ND1	1	Y	D	282	3	5.34	0	105.14	damaging	probably damaging
4150	T>C	MT-ND1	1	Y	H	282	3	14.29	0	105.14	damaging	probably damaging
4150	T>A	MT-ND1	1	Y	N	282	3	3.72	0.0193611	105.14	damaging	probably damaging
4151	A>G	MT-ND1	2	Y	C	282	3	0.41	0.0193611	105.14	damaging	probably damaging
4151	A>T	MT-ND1	2	Y	F	282	3	35.24	2.091	105.14	damaging	probably damaging
4151	A>C	MT-ND1	2	Y	S	282	3	3.1	0.0580833	105.14	damaging	probably damaging
4153	G>C	MT-ND1	1	D	H	283	2	1.69	0	100.754	damaging	probably damaging
4153	G>A	MT-ND1	1	D	N	283	2	15.45	0.251694	100.754	damaging	probably damaging
4153	G>T	MT-ND1	1	D	Y	283	2	5.45	0.0193611	100.754	damaging	probably damaging
4154	A>C	MT-ND1	2	D	A	283	2	1.7	0.0193611	100.754	damaging	probably damaging
4154	A>G	MT-ND1	2	D	G	283	2	12.28	0.0387222	100.754	damaging	probably damaging
4154	A>T	MT-ND1	2	D	V	283	2	1.74	0.0968054	100.754	damaging	probably damaging
4155	C>A	MT-ND1	3	D	E	283	2	28.08	0.0387222	100.754	damaging	probably damaging
4155	C>G	MT-ND1	3	D	E	283	2	28.08	0.0387222	100.754	damaging	probably damaging
4156	C>G	MT-ND1	1	Q	E	284	2	7.83	0.193611	145.248	damaging	probably damaging
4156	C>A	MT-ND1	1	Q	K	284	2	6.78	17.3669	145.248	neutral	probably damaging
4157	A>T	MT-ND1	2	Q	L	284	2	16.79	4.80155	145.248	damaging	probably damaging
4157	A>C	MT-ND1	2	Q	P	284	2	2.69	0.0387222	145.248	damaging	probably damaging
4157	A>G	MT-ND1	2	Q	R	284	2	17.22	0.580833	145.248	damaging	probably damaging
4158	A>C	MT-ND1	3	Q	H	284	2	6.32	0.425944	145.248	damaging	probably damaging
4158	A>T	MT-ND1	3	Q	H	284	2	6.32	0.425944	145.248	damaging	probably damaging
4159	C>T	MT-ND1	1	L	F	285	2	15.96	1.394	122.579	damaging	probably damaging
4159	C>A	MT-ND1	1	L	I	285	2	24.58	0.0968054	122.579	damaging	probably damaging
4159	C>G	MT-ND1	1	L	V	285	2	11.58	0.0580833	122.579	damaging	probably damaging
4160	T>A	MT-ND1	2	L	H	285	2	0.27	0	122.579	damaging	probably damaging
4160	T>C	MT-ND1	2	L	P	285	2	1.59	0	122.579	damaging	probably damaging
4160	T>G	MT-ND1	2	L	R	285	2	0.3	0	122.579	damaging	probably damaging
4162	A>C	MT-ND1	1	M	L	286	2	36.72	0.406583	118.477	damaging	possibly damaging
4162	A>T	MT-ND1	1	M	L	286	2	36.72	0.406583	118.477	damaging	possibly damaging
4162	A>G	MT-ND1	1	M	V	286	2	8.79	1.23911	118.477	damaging	probably damaging
4163	T>A	MT-ND1	2	M	K	286	2	1.34	0.0193611	118.477	damaging	probably damaging
4163	T>C	MT-ND1	2	M	T	286	2	9.22	0.0193611	118.477	damaging	probably damaging
4164	A>C	MT-ND1	3	M	I	286	2	16.97	1.85866	118.477	damaging	probably damaging
4164	A>T	MT-ND1	3	M	I	286	2	16.97	1.85866	118.477	damaging	probably damaging
4165	C>G	MT-ND1	1	H	D	287	2	3.28	0.445305	121.877	damaging	benign
4165	C>A	MT-ND1	1	H	N	287	2	7.87	3.07841	121.877	damaging	benign
4165	C>T	MT-ND1	1	H	Y	287	2	14.79	16.4956	121.877	neutral	benign
4166	A>T	MT-ND1	2	H	L	287	2	9.75	0.406583	121.877	damaging	benign
4166	A>C	MT-ND1	2	H	P	287	2	1.34	0.0580833	121.877	damaging	possibly damaging
4166	A>G	MT-ND1	2	H	R	287	2	0.66	1.16167	121.877	damaging	benign
4167	C>A	MT-ND1	3	H	Q	287	2	23.1	0.580833	121.877	damaging	benign
4167	C>G	MT-ND1	3	H	Q	287	2	23.1	0.580833	121.877	damaging	benign
4168	C>T	MT-ND1	1	L	F	288	2	15.96	3.00097	116.873	damaging	probably damaging
4168	C>A	MT-ND1	1	L	I	288	2	24.58	0.600194	116.873	damaging	probably damaging
4168	C>G	MT-ND1	1	L	V	288	2	11.58	0.774443	116.873	damaging	probably damaging
4169	T>A	MT-ND1	2	L	H	288	2	0.27	0	116.873	damaging	probably damaging
4169	T>C	MT-ND1	2	L	P	288	2	1.59	0.0774443	116.873	damaging	probably damaging
4169	T>G	MT-ND1	2	L	R	288	2	0.3	0.0193611	116.873	damaging	probably damaging
4171	C>A	MT-ND1	1	L	M	289	2	16.07	1.99419	78.6436	damaging	probably damaging
4171	C>G	MT-ND1	1	L	V	289	2	11.58	19.7677	78.6436	neutral	probably damaging
4172	T>C	MT-ND1	2	L	P	289	2	1.59	0.0387222	78.6436	damaging	probably damaging
4172	T>A	MT-ND1	2	L	Q	289	2	0.73	0.0193611	78.6436	damaging	probably damaging
4172	T>G	MT-ND1	2	L	R	289	2	0.3	0	78.6436	damaging	probably damaging
4174	T>G	MT-ND1	1	W	G	290	2	8.11	0.0193611	104.374	damaging	probably damaging
4174	T>C	MT-ND1	1	W	R	290	2	0.57	0.774443	104.374	damaging	probably damaging
4175	G>T	MT-ND1	2	W	L	290	2	16.5	0.0968054	104.374	damaging	probably damaging
4175	G>C	MT-ND1	2	W	S	290	2	6.34	0.0387222	104.374	damaging	probably damaging
4176	A>C	MT-ND1	3	W	C	290	2	1.25	0	104.374	damaging	probably damaging
4176	A>T	MT-ND1	3	W	C	290	2	1.25	0	104.374	damaging	probably damaging
4177	A>G	MT-ND1	1	K	E	291	2	2.66	0.580833	128.641	damaging	probably damaging
4177	A>C	MT-ND1	1	K	Q	291	2	11.85	0.0580833	128.641	damaging	probably damaging
4178	A>T	MT-ND1	2	K	M	291	2	3.24	0.696999	128.641	damaging	probably damaging
4178	A>C	MT-ND1	2	K	T	291	2	6.99	1.41336	128.641	damaging	probably damaging
4179	A>C	MT-ND1	3	K	N	291	2	12.08	0.135528	128.641	damaging	probably damaging
4179	A>T	MT-ND1	3	K	N	291	2	12.08	0.135528	128.641	damaging	probably damaging
4180	A>G	MT-ND1	1	N	D	292	2	3.33	0.212972	101.937	damaging	possibly damaging
4180	A>C	MT-ND1	1	N	H	292	2	5.24	0.0774443	101.937	damaging	possibly damaging
4180	A>T	MT-ND1	1	N	Y	292	2	5.26	0.580833	101.937	damaging	probably damaging
4181	A>T	MT-ND1	2	N	I	292	2	3.88	3.19458	101.937	damaging	possibly damaging
4181	A>G	MT-ND1	2	N	S	292	2	21.27	21.5489	101.937	neutral	benign
4181	A>C	MT-ND1	2	N	T	292	2	9.41	1.16167	101.937	damaging	possibly damaging
4182	C>A	MT-ND1	3	N	K	292	2	7.1	2.14908	101.937	damaging	benign
4182	C>G	MT-ND1	3	N	K	292	2	7.1	2.14908	101.937	damaging	benign
4183	T>A	MT-ND1	1	F	I	293	2	12.62	2.14908	111.836	damaging	probably damaging
4183	T>C	MT-ND1	1	F	L	293	2	31.88	5.3243	111.836	neutral	probably damaging
4183	T>G	MT-ND1	1	F	V	293	2	6.98	0.638916	111.836	damaging	probably damaging
4184	T>G	MT-ND1	2	F	C	293	2	1.08	0.0387222	111.836	damaging	probably damaging
4184	T>C	MT-ND1	2	F	S	293	2	4.22	0.0193611	111.836	damaging	probably damaging
4184	T>A	MT-ND1	2	F	Y	293	2	15.52	12.4879	111.836	neutral	probably damaging
4185	C>A	MT-ND1	3	F	L	293	2	31.88	5.3243	111.836	neutral	probably damaging
4185	C>G	MT-ND1	3	F	L	293	2	31.88	5.3243	111.836	neutral	probably damaging
4186	C>A	MT-ND1	1	L	M	294	2	16.07	0.193611	110.653	damaging	probably damaging
4186	C>G	MT-ND1	1	L	V	294	2	11.58	0.484027	110.653	damaging	probably damaging
4187	T>C	MT-ND1	2	L	P	294	2	1.59	0.116167	110.653	damaging	probably damaging
4187	T>A	MT-ND1	2	L	Q	294	2	0.73	0	110.653	damaging	probably damaging
4187	T>G	MT-ND1	2	L	R	294	2	0.3	0.0193611	110.653	damaging	probably damaging
4189	C>G	MT-ND1	1	P	A	295	2	9.08	0.0387222	96.8256	damaging	probably damaging
4189	C>T	MT-ND1	1	P	S	295	2	16.15	0.522749	96.8256	damaging	probably damaging
4189	C>A	MT-ND1	1	P	T	295	2	11.97	0.0774443	96.8256	damaging	probably damaging
4190	C>T	MT-ND1	2	P	L	295	2	13.64	0.0968054	96.8256	damaging	probably damaging
4190	C>A	MT-ND1	2	P	Q	295	2	1.08	0	96.8256	damaging	probably damaging
4190	C>G	MT-ND1	2	P	R	295	2	0.3	0	96.8256	damaging	probably damaging
4192	C>T	MT-ND1	1	L	F	296	2	15.96	4.78219	86.111	neutral	probably damaging
4192	C>A	MT-ND1	1	L	I	296	2	24.58	11.8296	86.111	neutral	probably damaging
4192	C>G	MT-ND1	1	L	V	296	2	11.58	8.59632	86.111	neutral	probably damaging
4193	T>A	MT-ND1	2	L	H	296	2	0.27	0	86.111	damaging	probably damaging
4193	T>C	MT-ND1	2	L	P	296	2	1.59	0.0193611	86.111	damaging	probably damaging
4193	T>G	MT-ND1	2	L	R	296	2	0.3	0.0193611	86.111	damaging	probably damaging
4195	A>G	MT-ND1	1	T	A	297	2	14.8	4.14327	117.443	damaging	probably damaging
4195	A>C	MT-ND1	1	T	P	297	2	1.64	0.0774443	117.443	damaging	probably damaging
4195	A>T	MT-ND1	1	T	S	297	2	16.42	24.5499	117.443	neutral	probably damaging
4196	C>T	MT-ND1	2	T	I	297	2	12.57	1.00678	117.443	damaging	probably damaging
4196	C>A	MT-ND1	2	T	N	297	2	2.23	0.271055	117.443	damaging	probably damaging
4196	C>G	MT-ND1	2	T	S	297	2	16.42	24.5499	117.443	neutral	probably damaging
4198	C>A	MT-ND1	1	L	M	298	2	16.07	1.18103	108.664	damaging	probably damaging
4198	C>G	MT-ND1	1	L	V	298	2	11.58	0.561471	108.664	damaging	probably damaging
4199	T>C	MT-ND1	2	L	P	298	2	1.59	0	108.664	damaging	probably damaging
4199	T>A	MT-ND1	2	L	Q	298	2	0.73	0	108.664	damaging	probably damaging
4199	T>G	MT-ND1	2	L	R	298	2	0.3	0	108.664	damaging	probably damaging
4201	G>C	MT-ND1	1	A	P	299	2	2.1	0.154889	78.8228	damaging	probably damaging
4201	G>T	MT-ND1	1	A	S	299	2	21.06	2.03291	78.8228	damaging	possibly damaging
4201	G>A	MT-ND1	1	A	T	299	2	12.59	0.755082	78.8228	damaging	benign
4202	C>A	MT-ND1	2	A	E	299	2	0.3	0	78.8228	damaging	possibly damaging
4202	C>G	MT-ND1	2	A	G	299	2	12.66	4.80155	78.8228	neutral	possibly damaging
4202	C>T	MT-ND1	2	A	V	299	2	8.93	0.600194	78.8228	damaging	possibly damaging
4204	T>A	MT-ND1	1	L	M	300	2	16.07	7.45402	100.373	neutral	benign
4204	T>G	MT-ND1	1	L	V	300	2	11.58	1.87803	100.373	damaging	benign
4205	T>C	MT-ND1	2	L	S	300	2	5.1	0.755082	100.373	damaging	benign
4205	T>G	MT-ND1	2	L	W	300	2	1.23	1.08422	100.373	damaging	possibly damaging
4206	A>C	MT-ND1	3	L	F	300	2	15.96	11.5198	100.373	neutral	benign
4206	A>T	MT-ND1	3	L	F	300	2	15.96	11.5198	100.373	neutral	benign
4207	C>T	MT-ND1	1	L	F	301	2	15.96	1.97483	77.7067	neutral	possibly damaging
4207	C>A	MT-ND1	1	L	I	301	2	24.58	9.75799	77.7067	neutral	possibly damaging
4207	C>G	MT-ND1	1	L	V	301	2	11.58	28.1123	77.7067	neutral	benign
4208	T>A	MT-ND1	2	L	H	301	2	0.27	0.232333	77.7067	damaging	probably damaging
4208	T>C	MT-ND1	2	L	P	301	2	1.59	0.0193611	77.7067	damaging	probably damaging
4208	T>G	MT-ND1	2	L	R	301	2	0.3	0	77.7067	damaging	probably damaging
4210	A>C	MT-ND1	1	M	L	302	2	36.72	38.0445	71.3679	neutral	possibly damaging
4210	A>T	MT-ND1	1	M	L	302	2	36.72	38.0445	71.3679	neutral	possibly damaging
4210	A>G	MT-ND1	1	M	V	302	2	8.79	7.31849	71.3679	neutral	probably damaging
4211	T>A	MT-ND1	2	M	K	302	2	1.34	0.0193611	71.3679	damaging	probably damaging
4211	T>C	MT-ND1	2	M	T	302	2	9.22	1.66505	71.3679	neutral	probably damaging
4212	A>C	MT-ND1	3	M	I	302	2	16.97	24.4143	71.3679	neutral	probably damaging
4212	A>T	MT-ND1	3	M	I	302	2	16.97	24.4143	71.3679	neutral	probably damaging
4213	T>G	MT-ND1	1	W	G	303	2	8.11	0.0968054	112.677	damaging	probably damaging
4213	T>C	MT-ND1	1	W	R	303	2	0.57	0.0193611	112.677	damaging	probably damaging
4214	G>T	MT-ND1	2	W	L	303	2	16.5	11.2294	112.677	neutral	probably damaging
4214	G>C	MT-ND1	2	W	S	303	2	6.34	0.387222	112.677	damaging	probably damaging
4215	A>C	MT-ND1	3	W	C	303	2	1.25	0.232333	112.677	damaging	probably damaging
4215	A>T	MT-ND1	3	W	C	303	2	1.25	0.232333	112.677	damaging	probably damaging
4216	T>G	MT-ND1	1	Y	D	304	2	1.32	0	55.6558	neutral	benign
4216	T>C	MT-ND1	1	Y	H	304	2	9.42	53.3785	55.6558	neutral	benign
4216	T>A	MT-ND1	1	Y	N	304	2	7.03	3.46563	55.6558	neutral	benign
4217	A>G	MT-ND1	2	Y	C	304	2	2.97	0.445305	55.6558	neutral	possibly damaging
4217	A>T	MT-ND1	2	Y	F	304	2	27.27	13.7657	55.6558	neutral	benign
4217	A>C	MT-ND1	2	Y	S	304	2	6.93	1.31655	55.6558	neutral	benign
4219	G>T	MT-ND1	1	V	F	305	2	7.13	2.65247	61.9531	neutral	benign
4219	G>A	MT-ND1	1	V	I	305	2	31.23	22.8848	61.9531	neutral	benign
4219	G>C	MT-ND1	1	V	L	305	2	20.79	26.1955	61.9531	neutral	benign
4220	T>C	MT-ND1	2	V	A	305	2	6.78	3.67861	61.9531	neutral	benign
4220	T>A	MT-ND1	2	V	D	305	2	0.09	0	61.9531	damaging	benign
4220	T>G	MT-ND1	2	V	G	305	2	4.07	0.3485	61.9531	neutral	benign
4222	T>G	MT-ND1	1	S	A	306	2	22.67	27.2798	85.9186	neutral	benign
4222	T>C	MT-ND1	1	S	P	306	2	1.67	0.0387222	85.9186	damaging	possibly damaging
4222	T>A	MT-ND1	1	S	T	306	2	15.15	3.09777	85.9186	neutral	benign
4223	C>G	MT-ND1	2	S	C	306	2	2.73	1.43272	85.9186	damaging	probably damaging
4223	C>T	MT-ND1	2	S	F	306	2	5.63	0.793804	85.9186	damaging	possibly damaging
4223	C>A	MT-ND1	2	S	Y	306	2	1.78	0.135528	85.9186	damaging	possibly damaging
4225	A>C	MT-ND1	1	M	L	307	2	36.72	53.6108	42.2424	neutral	benign
4225	A>T	MT-ND1	1	M	L	307	2	36.72	53.6108	42.2424	neutral	benign
4225	A>G	MT-ND1	1	M	V	307	2	8.79	6.91191	42.2424	neutral	benign
4226	T>A	MT-ND1	2	M	K	307	2	1.34	0.0193611	42.2424	neutral	benign
4226	T>C	MT-ND1	2	M	T	307	2	9.22	3.00097	42.2424	neutral	benign
4227	A>C	MT-ND1	3	M	I	307	2	16.97	6.8151	42.2424	neutral	benign
4227	A>T	MT-ND1	3	M	I	307	2	16.97	6.8151	42.2424	neutral	benign
4228	C>G	MT-ND1	1	P	A	308	2	9.08	0.503388	123.879	damaging	possibly damaging
4228	C>T	MT-ND1	1	P	S	308	2	16.15	4.20136	123.879	damaging	benign
4228	C>A	MT-ND1	1	P	T	308	2	11.97	1.21975	123.879	damaging	possibly damaging
4229	C>A	MT-ND1	2	P	H	308	2	1.48	0	123.879	damaging	probably damaging
4229	C>T	MT-ND1	2	P	L	308	2	13.64	7.74443	123.879	neutral	benign
4229	C>G	MT-ND1	2	P	R	308	2	0.3	0	123.879	damaging	possibly damaging
4231	A>T	MT-ND1	1	I	F	309	2	8.18	3.67861	76.5974	neutral	benign
4231	A>C	MT-ND1	1	I	L	309	2	33.81	10.3388	76.5974	neutral	benign
4231	A>G	MT-ND1	1	I	V	309	2	23.86	11.5005	76.5974	neutral	benign
4232	T>A	MT-ND1	2	I	N	309	2	0.47	0.0774443	76.5974	damaging	benign
4232	T>G	MT-ND1	2	I	S	309	2	3.63	1.21975	76.5974	damaging	benign
4232	T>C	MT-ND1	2	I	T	309	2	9.22	5.47919	76.5974	neutral	benign
4233	T>A	MT-ND1	3	I	M	309	2	8.86	5.0726	76.5974	neutral	benign
4233	T>G	MT-ND1	3	I	M	309	2	8.86	5.0726	76.5974	neutral	benign
4234	A>G	MT-ND1	1	T	A	310	2	14.8	31.4037	81.8624	neutral	benign
4234	A>C	MT-ND1	1	T	P	310	2	1.64	0.0968054	81.8624	damaging	benign
4234	A>T	MT-ND1	1	T	S	310	2	16.42	12.0039	81.8624	neutral	benign
4235	C>A	MT-ND1	2	T	K	310	2	1.39	0.793804	81.8624	damaging	benign
4235	C>T	MT-ND1	2	T	M	310	2	8.67	4.66602	81.8624	neutral	benign
4237	A>T	MT-ND1	1	I	F	311	2	8.18	27.0281	57.861	neutral	benign
4237	A>C	MT-ND1	1	I	L	311	2	33.81	30.668	57.861	neutral	benign
4237	A>G	MT-ND1	1	I	V	311	2	23.86	1.60697	57.861	neutral	benign
4238	T>A	MT-ND1	2	I	N	311	2	0.47	0.135528	57.861	neutral	benign
4238	T>G	MT-ND1	2	I	S	311	2	3.63	2.14908	57.861	neutral	benign
4238	T>C	MT-ND1	2	I	T	311	2	9.22	9.6031	57.861	neutral	benign
4239	C>A	MT-ND1	3	I	M	311	2	8.86	8.2091	57.861	neutral	benign
4239	C>G	MT-ND1	3	I	M	311	2	8.86	8.2091	57.861	neutral	benign
4240	T>G	MT-ND1	1	S	A	312	2	22.67	43.1752	52.1459	neutral	benign
4240	T>C	MT-ND1	1	S	P	312	2	1.67	0.116167	52.1459	neutral	possibly damaging
4240	T>A	MT-ND1	1	S	T	312	2	15.15	3.54308	52.1459	neutral	benign
4241	C>G	MT-ND1	2	S	C	312	2	2.73	2.72991	52.1459	neutral	benign
4241	C>T	MT-ND1	2	S	F	312	2	5.63	4.35624	52.1459	neutral	possibly damaging
4241	C>A	MT-ND1	2	S	Y	312	2	1.78	0.987415	52.1459	neutral	possibly damaging
4243	A>T	MT-ND1	1	S	C	313	2	2.73	1.41336	56.2643	neutral	benign
4243	A>G	MT-ND1	1	S	G	313	2	11.9	49.2933	56.2643	neutral	benign
4243	A>C	MT-ND1	1	S	R	313	2	0.47	0	56.2643	neutral	benign
4244	G>T	MT-ND1	2	S	I	313	2	6.21	1.87803	56.2643	neutral	benign
4244	G>A	MT-ND1	2	S	N	313	2	5.31	0.484027	56.2643	neutral	benign
4244	G>C	MT-ND1	2	S	T	313	2	15.15	0.290416	56.2643	neutral	benign
4246	A>T	MT-ND1	1	I	F	314	1	8.01	6.66021	62.9077	neutral	possibly damaging
4246	A>C	MT-ND1	1	I	L	314	1	25.85	49.3514	62.9077	neutral	benign
4246	A>G	MT-ND1	1	I	V	314	1	24.66	3.09777	62.9077	neutral	benign
4247	T>A	MT-ND1	2	I	N	314	1	2.63	1.02614	62.9077	neutral	possibly damaging
4247	T>G	MT-ND1	2	I	S	314	1	3.95	1.72314	62.9077	neutral	benign
4247	T>C	MT-ND1	2	I	T	314	1	6.53	2.51694	62.9077	neutral	benign
4248	T>A	MT-ND1	3	I	M	314	1	15.89	2.42014	62.9077	neutral	possibly damaging
4248	T>G	MT-ND1	3	I	M	314	1	15.89	2.42014	62.9077	neutral	possibly damaging
4249	C>G	MT-ND1	1	P	A	315	1	15.09	0.387222	78.6483	damaging	probably damaging
4249	C>T	MT-ND1	1	P	S	315	1	21.86	0.387222	78.6483	damaging	probably damaging
4249	C>A	MT-ND1	1	P	T	315	1	14	0.0774443	78.6483	damaging	probably damaging
4250	C>A	MT-ND1	2	P	H	315	1	1.63	0.0193611	78.6483	damaging	probably damaging
4250	C>T	MT-ND1	2	P	L	315	1	6.04	0.445305	78.6483	damaging	probably damaging
4250	C>G	MT-ND1	2	P	R	315	1	0.18	0	78.6483	damaging	probably damaging
4252	C>G	MT-ND1	1	P	A	316	1	15.09	0.154889	89.6903	damaging	probably damaging
4252	C>T	MT-ND1	1	P	S	316	1	21.86	0.696999	89.6903	damaging	probably damaging
4252	C>A	MT-ND1	1	P	T	316	1	14	0.3485	89.6903	damaging	probably damaging
4253	C>A	MT-ND1	2	P	H	316	1	1.63	0.0580833	89.6903	damaging	probably damaging
4253	C>T	MT-ND1	2	P	L	316	1	6.04	0.522749	89.6903	damaging	probably damaging
4253	C>G	MT-ND1	2	P	R	316	1	0.18	0	89.6903	damaging	probably damaging
4255	C>G	MT-ND1	1	Q	E	317	1	20.99	0.0580833	95.4413	damaging	possibly damaging
4255	C>A	MT-ND1	1	Q	K	317	1	5.45	0.271055	95.4413	damaging	possibly damaging
4256	A>T	MT-ND1	2	Q	L	317	1	5.81	4.00774	95.4413	neutral	possibly damaging
4256	A>C	MT-ND1	2	Q	P	317	1	3.49	0.154889	95.4413	damaging	probably damaging
4256	A>G	MT-ND1	2	Q	R	317	1	2.55	0.0580833	95.4413	damaging	possibly damaging
4257	A>C	MT-ND1	3	Q	H	317	1	3.25	2.59439	95.4413	damaging	benign
4257	A>T	MT-ND1	3	Q	H	317	1	3.25	2.59439	95.4413	damaging	benign
4258	A>G	MT-ND1	1	T	A	318	1	12.15	1.16167	62.5291	neutral	benign
4258	A>C	MT-ND1	1	T	P	318	1	4.02	1.81994	62.5291	neutral	possibly damaging
4258	A>T	MT-ND1	1	T	S	318	1	23.21	1.87803	62.5291	neutral	benign
4259	C>T	MT-ND1	2	T	I	318	1	8.99	5.18877	62.5291	neutral	possibly damaging
4259	C>A	MT-ND1	2	T	N	318	1	6.13	1.47144	62.5291	neutral	benign
4259	C>G	MT-ND1	2	T	S	318	1	23.21	1.87803	62.5291	neutral	benign
4470	A>C	MT-ND2	1	M	L	1	1	23.03	7.16088	135.275	neutral	benign
4470	A>T	MT-ND2	1	M	L	1	1	23.03	7.16088	135.275	neutral	benign
4470	A>G	MT-ND2	1	M	V	1	1	10.69	1.59131	135.275	damaging	benign
4471	T>A	MT-ND2	2	M	K	1	1	3.1	1.5719	135.275	damaging	benign
4471	T>C	MT-ND2	2	M	T	1	1	13.9	0.582185	135.275	damaging	benign
[truncated: 22,202 more rows]
